# Supplementary material for: Salivary microbiome of healthy women of reproductive age
Source: mBio. 2023 Sep 1;14(5):e00300-23. doi: 10.1128/mbio.00300-23 (PMC10653790; doi:10.1128/mbio.00300-23)
Supplement: Table S2 — An overview of the effect of host and environmental variables as well as the consumption of certain food items 24h prior to sampling on the relative abundances of the 80 most abundant ASVs that were also present in at least 10% of samples. All results are presented with the analyzed population, effect size, uncorrected and corrected p-value. The number of samples for each question was the entire study population (n = 228). Except for the analysis regarding contraception, participants that used progesterone-only pill or vaginal ring as contraception method were removed (n = 224). Food-related questions were analyzed by correlating the number of portions with the abundance of certain ASVs. [file mbio.00300-23-s0004.csv]

taxa	variable	effectsize	se	stat	pvalue	qvalue.withinformula	qvalue	formula	method	n	freq
Prevotella 2	Q1_Q8_Belgian_born	-0.160721413	0.114506535	-1.407080955	0.16364037	0.74615176	0.795351175	~Q1_Q8_Belgian_born + Q3_Q2_1_BMI + lib_size + read_conc + Q1_Q1_Age	aldex2	228
Prevotella 3	Q1_Q8_Belgian_born	-0.16230379	0.180949932	-0.896522709	0.373634301	0.74615176	0.795351175	~Q1_Q8_Belgian_born + Q3_Q2_1_BMI + lib_size + read_conc + Q1_Q1_Age	aldex2	228
Lautropia 1	Q1_Q8_Belgian_born	0.103633221	0.220899151	0.479173681	0.449018267	0.74615176	0.795351175	~Q1_Q8_Belgian_born + Q3_Q2_1_BMI + lib_size + read_conc + Q1_Q1_Age	aldex2	228
Fusobacterium 1	Q1_Q8_Belgian_born	-0.038646343	0.088158964	-0.438322338	0.665486705	0.74615176	0.795351175	~Q1_Q8_Belgian_born + Q3_Q2_1_BMI + lib_size + read_conc + Q1_Q1_Age	aldex2	228
Prevotella 4	Q1_Q8_Belgian_born	-0.031777689	0.094555962	-0.333993634	0.741367494	0.774339517	0.80777219	~Q1_Q8_Belgian_born + Q3_Q2_1_BMI + lib_size + read_conc + Q1_Q1_Age	aldex2	228
Prevotella 5	Q1_Q8_Belgian_born	-0.109969403	0.076234642	-1.447059694	0.156790919	0.74615176	0.795351175	~Q1_Q8_Belgian_born + Q3_Q2_1_BMI + lib_size + read_conc + Q1_Q1_Age	aldex2	228
Gemella 1	Q1_Q8_Belgian_born	-0.021820623	0.249192656	-0.087568446	0.554361391	0.74615176	0.795351175	~Q1_Q8_Belgian_born + Q3_Q2_1_BMI + lib_size + read_conc + Q1_Q1_Age	aldex2	228
Streptococcus 3	Q1_Q8_Belgian_born	0.287781848	0.266928901	1.076685002	0.327857261	0.74615176	0.795351175	~Q1_Q8_Belgian_born + Q3_Q2_1_BMI + lib_size + read_conc + Q1_Q1_Age	aldex2	228
Veillonella 3	Q1_Q8_Belgian_born	0.011224194	0.132022243	0.092139004	0.890745423	0.902947415	0.896195259	~Q1_Q8_Belgian_born + Q3_Q2_1_BMI + lib_size + read_conc + Q1_Q1_Age	aldex2	228
Prevotella 7	Q1_Q8_Belgian_born	0.210607954	0.191705958	1.09908709	0.325933265	0.74615176	0.795351175	~Q1_Q8_Belgian_born + Q3_Q2_1_BMI + lib_size + read_conc + Q1_Q1_Age	aldex2	228
Prevotella 6	Q1_Q8_Belgian_born	-0.111075674	0.102480512	-1.091032752	0.281948253	0.74615176	0.795351175	~Q1_Q8_Belgian_born + Q3_Q2_1_BMI + lib_size + read_conc + Q1_Q1_Age	aldex2	228
Veillonella 1	Q1_Q8_Belgian_born	-0.036260374	0.082220224	-0.438559249	0.664695009	0.74615176	0.795351175	~Q1_Q8_Belgian_born + Q3_Q2_1_BMI + lib_size + read_conc + Q1_Q1_Age	aldex2	228
Leptotrichia 1	Q1_Q8_Belgian_born	-0.005845508	0.167711824	-0.028995715	0.904056964	0.904056964	0.905688836	~Q1_Q8_Belgian_born + Q3_Q2_1_BMI + lib_size + read_conc + Q1_Q1_Age	aldex2	228
Prevotella 9	Q1_Q8_Belgian_born	0.10831176	0.231738675	0.469947958	0.653400455	0.74615176	0.795351175	~Q1_Q8_Belgian_born + Q3_Q2_1_BMI + lib_size + read_conc + Q1_Q1_Age	aldex2	228
Megasphaera 1	Q1_Q8_Belgian_born	-0.118791858	0.163437749	-0.733408106	0.450785941	0.74615176	0.795351175	~Q1_Q8_Belgian_born + Q3_Q2_1_BMI + lib_size + read_conc + Q1_Q1_Age	aldex2	228
Granulicatella 1	Q1_Q8_Belgian_born	0.221921037	0.291072179	0.762089175	0.473321804	0.74615176	0.795351175	~Q1_Q8_Belgian_born + Q3_Q2_1_BMI + lib_size + read_conc + Q1_Q1_Age	aldex2	228
Alloprevotella 1	Q1_Q8_Belgian_born	-0.093187401	0.112065987	-0.844205703	0.396267548	0.74615176	0.795351175	~Q1_Q8_Belgian_born + Q3_Q2_1_BMI + lib_size + read_conc + Q1_Q1_Age	aldex2	228
Prevotella 8	Q1_Q8_Belgian_born	-0.338168777	0.288501279	-1.174909711	0.269811599	0.74615176	0.795351175	~Q1_Q8_Belgian_born + Q3_Q2_1_BMI + lib_size + read_conc + Q1_Q1_Age	aldex2	228
Campylobacter 1	Q1_Q8_Belgian_born	0.362507938	0.355714971	1.02160228	0.367340132	0.74615176	0.795351175	~Q1_Q8_Belgian_born + Q3_Q2_1_BMI + lib_size + read_conc + Q1_Q1_Age	aldex2	228
Staphylococcus	Q1_Q8_Belgian_born	-0.111815225	0.131194095	-0.854004807	0.397846647	0.74615176	0.795351175	~Q1_Q8_Belgian_born + Q3_Q2_1_BMI + lib_size + read_conc + Q1_Q1_Age	aldex2	228
Prevotella 1	Q1_Q8_Belgian_born	-0.032391643	0.061207181	-0.528995084	0.60381683	0.74615176	0.795351175	~Q1_Q8_Belgian_born + Q3_Q2_1_BMI + lib_size + read_conc + Q1_Q1_Age	aldex2	228
Haemophilus 1	Q1_Q8_Belgian_born	-0.175869804	0.151599444	-1.169164898	0.276094498	0.74615176	0.795351175	~Q1_Q8_Belgian_born + Q3_Q2_1_BMI + lib_size + read_conc + Q1_Q1_Age	aldex2	228
Selenomonas 1	Q1_Q8_Belgian_born	0.22181419	0.193078173	1.154977767	0.272594574	0.74615176	0.795351175	~Q1_Q8_Belgian_born + Q3_Q2_1_BMI + lib_size + read_conc + Q1_Q1_Age	aldex2	228
Alloprevotella 3	Q1_Q8_Belgian_born	-0.086578602	0.179928346	-0.482183053	0.559134572	0.74615176	0.795351175	~Q1_Q8_Belgian_born + Q3_Q2_1_BMI + lib_size + read_conc + Q1_Q1_Age	aldex2	228
Peptostreptococcus 1	Q1_Q8_Belgian_born	0.210760373	0.196051111	1.071885844	0.337244668	0.74615176	0.795351175	~Q1_Q8_Belgian_born + Q3_Q2_1_BMI + lib_size + read_conc + Q1_Q1_Age	aldex2	228
Streptococcus 4	Q1_Q8_Belgian_born	0.066844928	0.205874774	0.3203252	0.703369561	0.765431581	0.796905755	~Q1_Q8_Belgian_born + Q3_Q2_1_BMI + lib_size + read_conc + Q1_Q1_Age	aldex2	228
Neisseria 2	Q1_Q8_Belgian_born	-0.161817669	0.14590476	-1.110011853	0.273215044	0.74615176	0.795351175	~Q1_Q8_Belgian_born + Q3_Q2_1_BMI + lib_size + read_conc + Q1_Q1_Age	aldex2	228
Prevotella 10	Q1_Q8_Belgian_born	-0.459080598	0.308509392	-1.490070017	0.171094935	0.74615176	0.795351175	~Q1_Q8_Belgian_born + Q3_Q2_1_BMI + lib_size + read_conc + Q1_Q1_Age	aldex2	228
Veillonella 5	Q1_Q8_Belgian_born	0.176734155	0.229308173	0.775869306	0.492510376	0.74615176	0.795351175	~Q1_Q8_Belgian_born + Q3_Q2_1_BMI + lib_size + read_conc + Q1_Q1_Age	aldex2	228
Actinomyces 1	Q1_Q8_Belgian_born	-0.235866377	0.257026239	-0.921472388	0.387900569	0.74615176	0.795351175	~Q1_Q8_Belgian_born + Q3_Q2_1_BMI + lib_size + read_conc + Q1_Q1_Age	aldex2	228
Actinobacillus 1	Q1_Q8_Belgian_born	-0.031683768	0.090144562	-0.351216801	0.726974527	0.774339517	0.80141588	~Q1_Q8_Belgian_born + Q3_Q2_1_BMI + lib_size + read_conc + Q1_Q1_Age	aldex2	228
Actinomyces 2	Q1_Q8_Belgian_born	-0.078748201	0.249506942	-0.321033202	0.53610097	0.74615176	0.795351175	~Q1_Q8_Belgian_born + Q3_Q2_1_BMI + lib_size + read_conc + Q1_Q1_Age	aldex2	228
t41	Q1_Q8_Belgian_born	0.034209482	0.192426593	0.182067339	0.742947375	0.774339517	0.808177987	~Q1_Q8_Belgian_born + Q3_Q2_1_BMI + lib_size + read_conc + Q1_Q1_Age	aldex2	228
Prevotella 12	Q1_Q8_Belgian_born	-0.029784489	0.208062264	-0.142561625	0.696995388	0.765431581	0.796321419	~Q1_Q8_Belgian_born + Q3_Q2_1_BMI + lib_size + read_conc + Q1_Q1_Age	aldex2	228
Prevotella 11	Q1_Q8_Belgian_born	-0.399079703	0.259650956	-1.539789124	0.149381822	0.74615176	0.795351175	~Q1_Q8_Belgian_born + Q3_Q2_1_BMI + lib_size + read_conc + Q1_Q1_Age	aldex2	228
Alloprevotella 4	Q1_Q8_Belgian_born	-0.309482861	0.285712431	-1.086585044	0.321668251	0.74615176	0.795351175	~Q1_Q8_Belgian_born + Q3_Q2_1_BMI + lib_size + read_conc + Q1_Q1_Age	aldex2	228
Capnocytophaga 1	Q1_Q8_Belgian_born	0.370688917	0.207251579	1.795651405	0.108156631	0.74615176	0.795351175	~Q1_Q8_Belgian_born + Q3_Q2_1_BMI + lib_size + read_conc + Q1_Q1_Age	aldex2	228
Aggregatibacter 1	Q1_Q8_Belgian_born	0.39526007	0.235096028	1.68737242	0.144826672	0.74615176	0.795351175	~Q1_Q8_Belgian_born + Q3_Q2_1_BMI + lib_size + read_conc + Q1_Q1_Age	aldex2	228
Leptotrichia 2	Q1_Q8_Belgian_born	0.454539591	0.260862129	1.753039642	0.137816949	0.74615176	0.795351175	~Q1_Q8_Belgian_born + Q3_Q2_1_BMI + lib_size + read_conc + Q1_Q1_Age	aldex2	228
Streptococcus 2	Q1_Q8_Belgian_born	-0.015902207	0.070096201	-0.226837281	0.813080227	0.835665789	0.843870082	~Q1_Q8_Belgian_born + Q3_Q2_1_BMI + lib_size + read_conc + Q1_Q1_Age	aldex2	228
Atopobium 1	Q1_Q8_Belgian_born	0.058520543	0.261073167	0.223935124	0.631612211	0.74615176	0.795351175	~Q1_Q8_Belgian_born + Q3_Q2_1_BMI + lib_size + read_conc + Q1_Q1_Age	aldex2	228
Finegoldia	Q1_Q8_Belgian_born	0.217286463	0.247958405	0.882525745	0.445173585	0.74615176	0.795351175	~Q1_Q8_Belgian_born + Q3_Q2_1_BMI + lib_size + read_conc + Q1_Q1_Age	aldex2	228
Leptotrichia 4	Q1_Q8_Belgian_born	-0.003058736	0.250960791	-0.017440517	0.634056377	0.74615176	0.795351175	~Q1_Q8_Belgian_born + Q3_Q2_1_BMI + lib_size + read_conc + Q1_Q1_Age	aldex2	228
GU410548_g 1	Q1_Q8_Belgian_born	0.195057083	0.273593522	0.713936884	0.511269239	0.74615176	0.795351175	~Q1_Q8_Belgian_born + Q3_Q2_1_BMI + lib_size + read_conc + Q1_Q1_Age	aldex2	228
Lachnoanaerobaculum 1	Q1_Q8_Belgian_born	0.181753522	0.26122195	0.698200483	0.525825194	0.74615176	0.795351175	~Q1_Q8_Belgian_born + Q3_Q2_1_BMI + lib_size + read_conc + Q1_Q1_Age	aldex2	228
Capnocytophaga 2	Q1_Q8_Belgian_born	-0.107307144	0.283779746	-0.378249159	0.618832056	0.74615176	0.795351175	~Q1_Q8_Belgian_born + Q3_Q2_1_BMI + lib_size + read_conc + Q1_Q1_Age	aldex2	228
Pasteurellaceae 1	Q1_Q8_Belgian_born	0.162203823	0.262680751	0.61948025	0.550337457	0.74615176	0.795351175	~Q1_Q8_Belgian_born + Q3_Q2_1_BMI + lib_size + read_conc + Q1_Q1_Age	aldex2	228
Lactobacillus jensenii group	Q1_Q8_Belgian_born	-0.004793039	0.264322926	-0.021425245	0.602905219	0.74615176	0.795351175	~Q1_Q8_Belgian_born + Q3_Q2_1_BMI + lib_size + read_conc + Q1_Q1_Age	aldex2	228
Rothia 2	Q1_Q8_Belgian_born	0.204577268	0.244030199	0.842075611	0.446848528	0.74615176	0.795351175	~Q1_Q8_Belgian_born + Q3_Q2_1_BMI + lib_size + read_conc + Q1_Q1_Age	aldex2	228
Granulicatella 2	Q1_Q8_Belgian_born	0.080486948	0.243681739	0.332558033	0.544759883	0.74615176	0.795351175	~Q1_Q8_Belgian_born + Q3_Q2_1_BMI + lib_size + read_conc + Q1_Q1_Age	aldex2	228
Lachnoanaerobaculum 2	Q1_Q8_Belgian_born	0.370410041	0.254217147	1.460259235	0.215009654	0.74615176	0.795351175	~Q1_Q8_Belgian_born + Q3_Q2_1_BMI + lib_size + read_conc + Q1_Q1_Age	aldex2	228
Fusobacterium 4	Q1_Q8_Belgian_born	-0.142637952	0.268186413	-0.534411559	0.516963724	0.74615176	0.795351175	~Q1_Q8_Belgian_born + Q3_Q2_1_BMI + lib_size + read_conc + Q1_Q1_Age	aldex2	228
Actinomyces 3	Q1_Q8_Belgian_born	-0.037187612	0.259957576	-0.143771913	0.652409413	0.74615176	0.795351175	~Q1_Q8_Belgian_born + Q3_Q2_1_BMI + lib_size + read_conc + Q1_Q1_Age	aldex2	228
Lactobacillus crispatus group 1	Q1_Q8_Belgian_born	-0.141814489	0.150163313	-0.944657799	0.3476382	0.74615176	0.795351175	~Q1_Q8_Belgian_born + Q3_Q2_1_BMI + lib_size + read_conc + Q1_Q1_Age	aldex2	228
Prevotella 220	Q1_Q8_Belgian_born	-0.461438553	0.262289051	-1.761033606	0.117696324	0.74615176	0.795351175	~Q1_Q8_Belgian_born + Q3_Q2_1_BMI + lib_size + read_conc + Q1_Q1_Age	aldex2	228
Prevotella 14	Q1_Q8_Belgian_born	-0.116711617	0.259334545	-0.448199914	0.54841774	0.74615176	0.795351175	~Q1_Q8_Belgian_born + Q3_Q2_1_BMI + lib_size + read_conc + Q1_Q1_Age	aldex2	228
GU410548_g 2	Q1_Q8_Belgian_born	-0.126988036	0.246383134	-0.515145486	0.516363758	0.74615176	0.795351175	~Q1_Q8_Belgian_born + Q3_Q2_1_BMI + lib_size + read_conc + Q1_Q1_Age	aldex2	228
Alloprevotella 6	Q1_Q8_Belgian_born	0.252557405	0.263634932	0.96085581	0.400651631	0.74615176	0.795351175	~Q1_Q8_Belgian_born + Q3_Q2_1_BMI + lib_size + read_conc + Q1_Q1_Age	aldex2	228
Actinobacillus 3	Q1_Q8_Belgian_born	0.190075452	0.245622953	0.792955967	0.46758157	0.74615176	0.795351175	~Q1_Q8_Belgian_born + Q3_Q2_1_BMI + lib_size + read_conc + Q1_Q1_Age	aldex2	228
Prevotella 17	Q1_Q8_Belgian_born	-0.137457344	0.243254507	-0.567559481	0.456344291	0.74615176	0.795351175	~Q1_Q8_Belgian_born + Q3_Q2_1_BMI + lib_size + read_conc + Q1_Q1_Age	aldex2	228
Aggregatibacter 2	Q1_Q8_Belgian_born	0.240271657	0.250936273	0.963593955	0.396893337	0.74615176	0.795351175	~Q1_Q8_Belgian_born + Q3_Q2_1_BMI + lib_size + read_conc + Q1_Q1_Age	aldex2	228
Fusobacterium 6	Q1_Q8_Belgian_born	0.043869225	0.241730388	0.184206243	0.629214502	0.74615176	0.795351175	~Q1_Q8_Belgian_born + Q3_Q2_1_BMI + lib_size + read_conc + Q1_Q1_Age	aldex2	228
Veillonella 2	Q1_Q8_Belgian_born	0.121866963	0.104830799	1.161396126	0.299313172	0.74615176	0.795351175	~Q1_Q8_Belgian_born + Q3_Q2_1_BMI + lib_size + read_conc + Q1_Q1_Age	aldex2	228
Prevotella 15	Q1_Q8_Belgian_born	0.051789899	0.239233597	0.22044005	0.534613065	0.74615176	0.795351175	~Q1_Q8_Belgian_born + Q3_Q2_1_BMI + lib_size + read_conc + Q1_Q1_Age	aldex2	228
Mogibacterium 1	Q1_Q8_Belgian_born	0.104424085	0.242226993	0.438000534	0.521325188	0.74615176	0.795351175	~Q1_Q8_Belgian_born + Q3_Q2_1_BMI + lib_size + read_conc + Q1_Q1_Age	aldex2	228
Rothia 3	Q1_Q8_Belgian_born	0.047794657	0.249610101	0.193465166	0.601903041	0.74615176	0.795351175	~Q1_Q8_Belgian_born + Q3_Q2_1_BMI + lib_size + read_conc + Q1_Q1_Age	aldex2	228
Porphyromonas 2	Q1_Q8_Belgian_born	-0.048975107	0.259083178	-0.189867699	0.598272729	0.74615176	0.795351175	~Q1_Q8_Belgian_born + Q3_Q2_1_BMI + lib_size + read_conc + Q1_Q1_Age	aldex2	228
Bergeyella 1	Q1_Q8_Belgian_born	0.202933791	0.25074714	0.81761299	0.467183634	0.74615176	0.795351175	~Q1_Q8_Belgian_born + Q3_Q2_1_BMI + lib_size + read_conc + Q1_Q1_Age	aldex2	228
Neisseria 1	Q1_Q8_Belgian_born	0.242759648	0.101520508	2.380650545	0.029397363	0.74615176	0.795351175	~Q1_Q8_Belgian_born + Q3_Q2_1_BMI + lib_size + read_conc + Q1_Q1_Age	aldex2	228
Alloprevotella 7	Q1_Q8_Belgian_born	0.037376732	0.230183076	0.160970436	0.505464665	0.74615176	0.795351175	~Q1_Q8_Belgian_born + Q3_Q2_1_BMI + lib_size + read_conc + Q1_Q1_Age	aldex2	228
Oribacterium 1	Q1_Q8_Belgian_born	-0.045933535	0.231449736	-0.200255356	0.51684442	0.74615176	0.795351175	~Q1_Q8_Belgian_born + Q3_Q2_1_BMI + lib_size + read_conc + Q1_Q1_Age	aldex2	228
Bergeyella 2	Q1_Q8_Belgian_born	0.096480599	0.232258263	0.413535979	0.499063438	0.74615176	0.795351175	~Q1_Q8_Belgian_born + Q3_Q2_1_BMI + lib_size + read_conc + Q1_Q1_Age	aldex2	228
EU728721_g 1	Q1_Q8_Belgian_born	0.178472173	0.229718758	0.780467324	0.456258225	0.74615176	0.795351175	~Q1_Q8_Belgian_born + Q3_Q2_1_BMI + lib_size + read_conc + Q1_Q1_Age	aldex2	228
Neisseria 3	Q1_Q8_Belgian_born	-0.013783511	0.233839817	-0.056756748	0.536369508	0.74615176	0.795351175	~Q1_Q8_Belgian_born + Q3_Q2_1_BMI + lib_size + read_conc + Q1_Q1_Age	aldex2	228
Prevotella 2	Q1_Q14_Urbanized_past	0.115444525	0.113577606	1.013089627	0.317630854	0.775668783	0.795351175	~Q1_Q14_Urbanized_past + Q3_Q2_1_BMI + lib_size + read_conc + Q1_Q1_Age	aldex2	228
Prevotella 3	Q1_Q14_Urbanized_past	0.058202832	0.185914916	0.316808081	0.71738564	0.775668783	0.798627654	~Q1_Q14_Urbanized_past + Q3_Q2_1_BMI + lib_size + read_conc + Q1_Q1_Age	aldex2	228
Lautropia 1	Q1_Q14_Urbanized_past	-0.02958305	0.224367001	-0.135577617	0.557716573	0.775668783	0.795351175	~Q1_Q14_Urbanized_past + Q3_Q2_1_BMI + lib_size + read_conc + Q1_Q1_Age	aldex2	228
Fusobacterium 1	Q1_Q14_Urbanized_past	-0.054073446	0.089829358	-0.603300192	0.55746182	0.775668783	0.795351175	~Q1_Q14_Urbanized_past + Q3_Q2_1_BMI + lib_size + read_conc + Q1_Q1_Age	aldex2	228
Prevotella 4	Q1_Q14_Urbanized_past	0.123076946	0.092663646	1.326492293	0.191431005	0.775668783	0.795351175	~Q1_Q14_Urbanized_past + Q3_Q2_1_BMI + lib_size + read_conc + Q1_Q1_Age	aldex2	228
Prevotella 5	Q1_Q14_Urbanized_past	0.063561789	0.077575664	0.81733699	0.426834089	0.775668783	0.795351175	~Q1_Q14_Urbanized_past + Q3_Q2_1_BMI + lib_size + read_conc + Q1_Q1_Age	aldex2	228
Gemella 1	Q1_Q14_Urbanized_past	0.11513651	0.249115235	0.459814781	0.509925636	0.775668783	0.795351175	~Q1_Q14_Urbanized_past + Q3_Q2_1_BMI + lib_size + read_conc + Q1_Q1_Age	aldex2	228
Streptococcus 3	Q1_Q14_Urbanized_past	0.318817824	0.268737952	1.18704398	0.262190583	0.775668783	0.795351175	~Q1_Q14_Urbanized_past + Q3_Q2_1_BMI + lib_size + read_conc + Q1_Q1_Age	aldex2	228
Veillonella 3	Q1_Q14_Urbanized_past	0.086017153	0.132649121	0.652434527	0.52836705	0.775668783	0.795351175	~Q1_Q14_Urbanized_past + Q3_Q2_1_BMI + lib_size + read_conc + Q1_Q1_Age	aldex2	228
Prevotella 7	Q1_Q14_Urbanized_past	-0.068469394	0.194104014	-0.353132832	0.677643469	0.775668783	0.795351175	~Q1_Q14_Urbanized_past + Q3_Q2_1_BMI + lib_size + read_conc + Q1_Q1_Age	aldex2	228
Prevotella 6	Q1_Q14_Urbanized_past	0.073134816	0.103812956	0.70548468	0.494940733	0.775668783	0.795351175	~Q1_Q14_Urbanized_past + Q3_Q2_1_BMI + lib_size + read_conc + Q1_Q1_Age	aldex2	228
Veillonella 1	Q1_Q14_Urbanized_past	0.068805853	0.082080696	0.836974189	0.41106645	0.775668783	0.795351175	~Q1_Q14_Urbanized_past + Q3_Q2_1_BMI + lib_size + read_conc + Q1_Q1_Age	aldex2	228
Leptotrichia 1	Q1_Q14_Urbanized_past	-0.038557694	0.168539351	-0.222807869	0.77453823	0.785148343	0.823207137	~Q1_Q14_Urbanized_past + Q3_Q2_1_BMI + lib_size + read_conc + Q1_Q1_Age	aldex2	228
Prevotella 9	Q1_Q14_Urbanized_past	0.347031126	0.229954066	1.511320438	0.154034021	0.775668783	0.795351175	~Q1_Q14_Urbanized_past + Q3_Q2_1_BMI + lib_size + read_conc + Q1_Q1_Age	aldex2	228
Megasphaera 1	Q1_Q14_Urbanized_past	-0.157603911	0.164023678	-0.963444819	0.371379616	0.775668783	0.795351175	~Q1_Q14_Urbanized_past + Q3_Q2_1_BMI + lib_size + read_conc + Q1_Q1_Age	aldex2	228
Granulicatella 1	Q1_Q14_Urbanized_past	0.233460496	0.292065977	0.801127066	0.444857279	0.775668783	0.795351175	~Q1_Q14_Urbanized_past + Q3_Q2_1_BMI + lib_size + read_conc + Q1_Q1_Age	aldex2	228
Alloprevotella 1	Q1_Q14_Urbanized_past	-0.016952613	0.111724913	-0.171086552	0.757486799	0.778528099	0.813753058	~Q1_Q14_Urbanized_past + Q3_Q2_1_BMI + lib_size + read_conc + Q1_Q1_Age	aldex2	228
Prevotella 8	Q1_Q14_Urbanized_past	-0.116894962	0.293057114	-0.402210068	0.637823955	0.775668783	0.795351175	~Q1_Q14_Urbanized_past + Q3_Q2_1_BMI + lib_size + read_conc + Q1_Q1_Age	aldex2	228
Campylobacter 1	Q1_Q14_Urbanized_past	-0.687307292	0.352748646	-1.948491499	0.0756529	0.775668783	0.795351175	~Q1_Q14_Urbanized_past + Q3_Q2_1_BMI + lib_size + read_conc + Q1_Q1_Age	aldex2	228
Staphylococcus	Q1_Q14_Urbanized_past	-0.147039912	0.130282462	-1.137040552	0.27033867	0.775668783	0.795351175	~Q1_Q14_Urbanized_past + Q3_Q2_1_BMI + lib_size + read_conc + Q1_Q1_Age	aldex2	228
Prevotella 1	Q1_Q14_Urbanized_past	0.081432673	0.061154248	1.331661516	0.195474438	0.775668783	0.795351175	~Q1_Q14_Urbanized_past + Q3_Q2_1_BMI + lib_size + read_conc + Q1_Q1_Age	aldex2	228
Haemophilus 1	Q1_Q14_Urbanized_past	0.013855705	0.1546199	0.094750921	0.735017567	0.775668783	0.805071003	~Q1_Q14_Urbanized_past + Q3_Q2_1_BMI + lib_size + read_conc + Q1_Q1_Age	aldex2	228
Selenomonas 1	Q1_Q14_Urbanized_past	0.087165402	0.193433204	0.453744216	0.638539929	0.775668783	0.795351175	~Q1_Q14_Urbanized_past + Q3_Q2_1_BMI + lib_size + read_conc + Q1_Q1_Age	aldex2	228
Alloprevotella 3	Q1_Q14_Urbanized_past	0.003776318	0.181794928	0.009400329	0.738065998	0.775668783	0.806351632	~Q1_Q14_Urbanized_past + Q3_Q2_1_BMI + lib_size + read_conc + Q1_Q1_Age	aldex2	228
Peptostreptococcus 1	Q1_Q14_Urbanized_past	-0.101923481	0.194278426	-0.521021501	0.605375682	0.775668783	0.795351175	~Q1_Q14_Urbanized_past + Q3_Q2_1_BMI + lib_size + read_conc + Q1_Q1_Age	aldex2	228
Streptococcus 4	Q1_Q14_Urbanized_past	0.039207386	0.209267857	0.191026497	0.717609033	0.775668783	0.798627654	~Q1_Q14_Urbanized_past + Q3_Q2_1_BMI + lib_size + read_conc + Q1_Q1_Age	aldex2	228
Neisseria 2	Q1_Q14_Urbanized_past	0.110764402	0.148739494	0.74742036	0.471215173	0.775668783	0.795351175	~Q1_Q14_Urbanized_past + Q3_Q2_1_BMI + lib_size + read_conc + Q1_Q1_Age	aldex2	228
Prevotella 10	Q1_Q14_Urbanized_past	0.147466784	0.308415304	0.476758423	0.579373638	0.775668783	0.795351175	~Q1_Q14_Urbanized_past + Q3_Q2_1_BMI + lib_size + read_conc + Q1_Q1_Age	aldex2	228
Veillonella 5	Q1_Q14_Urbanized_past	0.253860304	0.230371408	1.101979327	0.319852076	0.775668783	0.795351175	~Q1_Q14_Urbanized_past + Q3_Q2_1_BMI + lib_size + read_conc + Q1_Q1_Age	aldex2	228
Actinomyces 1	Q1_Q14_Urbanized_past	-0.273993186	0.25557681	-1.07919199	0.329354167	0.775668783	0.795351175	~Q1_Q14_Urbanized_past + Q3_Q2_1_BMI + lib_size + read_conc + Q1_Q1_Age	aldex2	228
Actinobacillus 1	Q1_Q14_Urbanized_past	0.03256918	0.090742226	0.358527725	0.7218538	0.775668783	0.798627654	~Q1_Q14_Urbanized_past + Q3_Q2_1_BMI + lib_size + read_conc + Q1_Q1_Age	aldex2	228
Actinomyces 2	Q1_Q14_Urbanized_past	0.010917065	0.25160107	0.039274894	0.574464032	0.775668783	0.795351175	~Q1_Q14_Urbanized_past + Q3_Q2_1_BMI + lib_size + read_conc + Q1_Q1_Age	aldex2	228
t41	Q1_Q14_Urbanized_past	0.207222843	0.191605974	1.082519262	0.319144187	0.775668783	0.795351175	~Q1_Q14_Urbanized_past + Q3_Q2_1_BMI + lib_size + read_conc + Q1_Q1_Age	aldex2	228
Prevotella 12	Q1_Q14_Urbanized_past	-0.038101151	0.212578697	-0.176196924	0.709016749	0.775668783	0.797330742	~Q1_Q14_Urbanized_past + Q3_Q2_1_BMI + lib_size + read_conc + Q1_Q1_Age	aldex2	228
Prevotella 11	Q1_Q14_Urbanized_past	-0.122511349	0.260092711	-0.471482835	0.614628321	0.775668783	0.795351175	~Q1_Q14_Urbanized_past + Q3_Q2_1_BMI + lib_size + read_conc + Q1_Q1_Age	aldex2	228
Alloprevotella 4	Q1_Q14_Urbanized_past	-0.112156167	0.285847427	-0.389424773	0.607049621	0.775668783	0.795351175	~Q1_Q14_Urbanized_past + Q3_Q2_1_BMI + lib_size + read_conc + Q1_Q1_Age	aldex2	228
Capnocytophaga 1	Q1_Q14_Urbanized_past	-0.063952191	0.209770927	-0.30628649	0.720776535	0.775668783	0.798627654	~Q1_Q14_Urbanized_past + Q3_Q2_1_BMI + lib_size + read_conc + Q1_Q1_Age	aldex2	228
Aggregatibacter 1	Q1_Q14_Urbanized_past	-0.062638715	0.235477436	-0.269489345	0.676677579	0.775668783	0.795351175	~Q1_Q14_Urbanized_past + Q3_Q2_1_BMI + lib_size + read_conc + Q1_Q1_Age	aldex2	228
Leptotrichia 2	Q1_Q14_Urbanized_past	-0.194997373	0.260001162	-0.752671419	0.475646977	0.775668783	0.795351175	~Q1_Q14_Urbanized_past + Q3_Q2_1_BMI + lib_size + read_conc + Q1_Q1_Age	aldex2	228
Streptococcus 2	Q1_Q14_Urbanized_past	-0.050957128	0.070462433	-0.723570211	0.478943301	0.775668783	0.795351175	~Q1_Q14_Urbanized_past + Q3_Q2_1_BMI + lib_size + read_conc + Q1_Q1_Age	aldex2	228
Atopobium 1	Q1_Q14_Urbanized_past	-0.073629429	0.26058737	-0.283691586	0.625731367	0.775668783	0.795351175	~Q1_Q14_Urbanized_past + Q3_Q2_1_BMI + lib_size + read_conc + Q1_Q1_Age	aldex2	228
Finegoldia	Q1_Q14_Urbanized_past	-0.085834018	0.249644739	-0.343909832	0.6057514	0.775668783	0.795351175	~Q1_Q14_Urbanized_past + Q3_Q2_1_BMI + lib_size + read_conc + Q1_Q1_Age	aldex2	228
Leptotrichia 4	Q1_Q14_Urbanized_past	0.24961003	0.254309518	0.981827241	0.385046049	0.775668783	0.795351175	~Q1_Q14_Urbanized_past + Q3_Q2_1_BMI + lib_size + read_conc + Q1_Q1_Age	aldex2	228
GU410548_g 1	Q1_Q14_Urbanized_past	-0.320316631	0.271568778	-1.178619441	0.301342698	0.775668783	0.795351175	~Q1_Q14_Urbanized_past + Q3_Q2_1_BMI + lib_size + read_conc + Q1_Q1_Age	aldex2	228
Lachnoanaerobaculum 1	Q1_Q14_Urbanized_past	0.020722416	0.263841705	0.081951707	0.662950812	0.775668783	0.795351175	~Q1_Q14_Urbanized_past + Q3_Q2_1_BMI + lib_size + read_conc + Q1_Q1_Age	aldex2	228
Capnocytophaga 2	Q1_Q14_Urbanized_past	0.080863655	0.285761107	0.284291521	0.606785077	0.775668783	0.795351175	~Q1_Q14_Urbanized_past + Q3_Q2_1_BMI + lib_size + read_conc + Q1_Q1_Age	aldex2	228
Pasteurellaceae 1	Q1_Q14_Urbanized_past	0.296316253	0.265010907	1.119688724	0.329240138	0.775668783	0.795351175	~Q1_Q14_Urbanized_past + Q3_Q2_1_BMI + lib_size + read_conc + Q1_Q1_Age	aldex2	228
Lactobacillus jensenii group	Q1_Q14_Urbanized_past	-0.043504699	0.267945016	-0.157128145	0.595978594	0.775668783	0.795351175	~Q1_Q14_Urbanized_past + Q3_Q2_1_BMI + lib_size + read_conc + Q1_Q1_Age	aldex2	228
Rothia 2	Q1_Q14_Urbanized_past	-0.238782053	0.246547039	-0.973701986	0.390006835	0.775668783	0.795351175	~Q1_Q14_Urbanized_past + Q3_Q2_1_BMI + lib_size + read_conc + Q1_Q1_Age	aldex2	228
Granulicatella 2	Q1_Q14_Urbanized_past	-0.142351327	0.244903899	-0.579744473	0.468491551	0.775668783	0.795351175	~Q1_Q14_Urbanized_past + Q3_Q2_1_BMI + lib_size + read_conc + Q1_Q1_Age	aldex2	228
Lachnoanaerobaculum 2	Q1_Q14_Urbanized_past	0.080246401	0.253993659	0.3149709	0.624784892	0.775668783	0.795351175	~Q1_Q14_Urbanized_past + Q3_Q2_1_BMI + lib_size + read_conc + Q1_Q1_Age	aldex2	228
Fusobacterium 4	Q1_Q14_Urbanized_past	-0.185763482	0.271113799	-0.687310019	0.485232849	0.775668783	0.795351175	~Q1_Q14_Urbanized_past + Q3_Q2_1_BMI + lib_size + read_conc + Q1_Q1_Age	aldex2	228
Actinomyces 3	Q1_Q14_Urbanized_past	0.170811209	0.261742047	0.654269882	0.510789274	0.775668783	0.795351175	~Q1_Q14_Urbanized_past + Q3_Q2_1_BMI + lib_size + read_conc + Q1_Q1_Age	aldex2	228
Lactobacillus crispatus group 1	Q1_Q14_Urbanized_past	-0.060874397	0.150553523	-0.402875134	0.690548872	0.775668783	0.796321419	~Q1_Q14_Urbanized_past + Q3_Q2_1_BMI + lib_size + read_conc + Q1_Q1_Age	aldex2	228
Prevotella 220	Q1_Q14_Urbanized_past	-0.139724088	0.261025061	-0.538297677	0.51300961	0.775668783	0.795351175	~Q1_Q14_Urbanized_past + Q3_Q2_1_BMI + lib_size + read_conc + Q1_Q1_Age	aldex2	228
Prevotella 14	Q1_Q14_Urbanized_past	-0.079883239	0.257232205	-0.303895201	0.536853705	0.775668783	0.795351175	~Q1_Q14_Urbanized_past + Q3_Q2_1_BMI + lib_size + read_conc + Q1_Q1_Age	aldex2	228
GU410548_g 2	Q1_Q14_Urbanized_past	0.121299676	0.245921896	0.488489352	0.498626153	0.775668783	0.795351175	~Q1_Q14_Urbanized_past + Q3_Q2_1_BMI + lib_size + read_conc + Q1_Q1_Age	aldex2	228
Alloprevotella 6	Q1_Q14_Urbanized_past	0.11105295	0.261757945	0.423929792	0.569788803	0.775668783	0.795351175	~Q1_Q14_Urbanized_past + Q3_Q2_1_BMI + lib_size + read_conc + Q1_Q1_Age	aldex2	228
Actinobacillus 3	Q1_Q14_Urbanized_past	-0.078809751	0.2482072	-0.319570102	0.595483938	0.775668783	0.795351175	~Q1_Q14_Urbanized_past + Q3_Q2_1_BMI + lib_size + read_conc + Q1_Q1_Age	aldex2	228
Prevotella 17	Q1_Q14_Urbanized_past	-0.326079601	0.244442322	-1.342524988	0.266822419	0.775668783	0.795351175	~Q1_Q14_Urbanized_past + Q3_Q2_1_BMI + lib_size + read_conc + Q1_Q1_Age	aldex2	228
Aggregatibacter 2	Q1_Q14_Urbanized_past	0.070856357	0.25196161	0.284124972	0.577401854	0.775668783	0.795351175	~Q1_Q14_Urbanized_past + Q3_Q2_1_BMI + lib_size + read_conc + Q1_Q1_Age	aldex2	228
Fusobacterium 6	Q1_Q14_Urbanized_past	-0.005117539	0.242621789	-0.020296533	0.55088064	0.775668783	0.795351175	~Q1_Q14_Urbanized_past + Q3_Q2_1_BMI + lib_size + read_conc + Q1_Q1_Age	aldex2	228
Veillonella 2	Q1_Q14_Urbanized_past	0.031220762	0.107051856	0.29348883	0.744222751	0.775668783	0.808177987	~Q1_Q14_Urbanized_past + Q3_Q2_1_BMI + lib_size + read_conc + Q1_Q1_Age	aldex2	228
Prevotella 15	Q1_Q14_Urbanized_past	0.440271847	0.239012188	1.839172874	0.149166614	0.775668783	0.795351175	~Q1_Q14_Urbanized_past + Q3_Q2_1_BMI + lib_size + read_conc + Q1_Q1_Age	aldex2	228
Mogibacterium 1	Q1_Q14_Urbanized_past	-0.206366335	0.243319334	-0.851953443	0.435094959	0.775668783	0.795351175	~Q1_Q14_Urbanized_past + Q3_Q2_1_BMI + lib_size + read_conc + Q1_Q1_Age	aldex2	228
Rothia 3	Q1_Q14_Urbanized_past	0.421600848	0.248470388	1.705664413	0.162139922	0.775668783	0.795351175	~Q1_Q14_Urbanized_past + Q3_Q2_1_BMI + lib_size + read_conc + Q1_Q1_Age	aldex2	228
Porphyromonas 2	Q1_Q14_Urbanized_past	0.125928063	0.257727081	0.491295303	0.507909077	0.775668783	0.795351175	~Q1_Q14_Urbanized_past + Q3_Q2_1_BMI + lib_size + read_conc + Q1_Q1_Age	aldex2	228
Bergeyella 1	Q1_Q14_Urbanized_past	0.145210366	0.249892315	0.573316281	0.506332879	0.775668783	0.795351175	~Q1_Q14_Urbanized_past + Q3_Q2_1_BMI + lib_size + read_conc + Q1_Q1_Age	aldex2	228
Neisseria 1	Q1_Q14_Urbanized_past	0.024830248	0.103623471	0.223006897	0.793036256	0.793036256	0.833984125	~Q1_Q14_Urbanized_past + Q3_Q2_1_BMI + lib_size + read_conc + Q1_Q1_Age	aldex2	228
Alloprevotella 7	Q1_Q14_Urbanized_past	-0.1225004	0.225633327	-0.545927304	0.514030227	0.775668783	0.795351175	~Q1_Q14_Urbanized_past + Q3_Q2_1_BMI + lib_size + read_conc + Q1_Q1_Age	aldex2	228
Oribacterium 1	Q1_Q14_Urbanized_past	0.07819866	0.233277995	0.33792687	0.557531934	0.775668783	0.795351175	~Q1_Q14_Urbanized_past + Q3_Q2_1_BMI + lib_size + read_conc + Q1_Q1_Age	aldex2	228
Bergeyella 2	Q1_Q14_Urbanized_past	0.036612455	0.231878133	0.153950499	0.534758364	0.775668783	0.795351175	~Q1_Q14_Urbanized_past + Q3_Q2_1_BMI + lib_size + read_conc + Q1_Q1_Age	aldex2	228
EU728721_g 1	Q1_Q14_Urbanized_past	-0.093954025	0.231200398	-0.412354513	0.486263141	0.775668783	0.795351175	~Q1_Q14_Urbanized_past + Q3_Q2_1_BMI + lib_size + read_conc + Q1_Q1_Age	aldex2	228
Neisseria 3	Q1_Q14_Urbanized_past	0.0269601	0.232542969	0.115878348	0.540306009	0.775668783	0.795351175	~Q1_Q14_Urbanized_past + Q3_Q2_1_BMI + lib_size + read_conc + Q1_Q1_Age	aldex2	228
Prevotella 2	Q1_Q15_Urbanized_present	-0.169116904	0.113759526	-1.48868083	0.146229794	0.790404691	0.795351175	~Q1_Q15_Urbanized_present + Q3_Q2_1_BMI + lib_size + read_conc + Q1_Q1_Age	aldex2	228
Prevotella 3	Q1_Q15_Urbanized_present	0.020864448	0.182984759	0.109311976	0.803417941	0.814423666	0.839138004	~Q1_Q15_Urbanized_present + Q3_Q2_1_BMI + lib_size + read_conc + Q1_Q1_Age	aldex2	228
Lautropia 1	Q1_Q15_Urbanized_present	-0.220399062	0.225593843	-0.976372414	0.379461449	0.790404691	0.795351175	~Q1_Q15_Urbanized_present + Q3_Q2_1_BMI + lib_size + read_conc + Q1_Q1_Age	aldex2	228
Fusobacterium 1	Q1_Q15_Urbanized_present	0.061566816	0.087570527	0.719559087	0.490154145	0.790404691	0.795351175	~Q1_Q15_Urbanized_present + Q3_Q2_1_BMI + lib_size + read_conc + Q1_Q1_Age	aldex2	228
Prevotella 4	Q1_Q15_Urbanized_present	-0.13486311	0.094298945	-1.426617601	0.162711836	0.790404691	0.795351175	~Q1_Q15_Urbanized_present + Q3_Q2_1_BMI + lib_size + read_conc + Q1_Q1_Age	aldex2	228
Prevotella 5	Q1_Q15_Urbanized_present	-0.137079368	0.076920495	-1.775735213	0.085676587	0.790404691	0.795351175	~Q1_Q15_Urbanized_present + Q3_Q2_1_BMI + lib_size + read_conc + Q1_Q1_Age	aldex2	228
Gemella 1	Q1_Q15_Urbanized_present	0.229024801	0.248417829	0.926368298	0.419183174	0.790404691	0.795351175	~Q1_Q15_Urbanized_present + Q3_Q2_1_BMI + lib_size + read_conc + Q1_Q1_Age	aldex2	228
Streptococcus 3	Q1_Q15_Urbanized_present	0.135660046	0.269422153	0.503950762	0.620439987	0.790404691	0.795351175	~Q1_Q15_Urbanized_present + Q3_Q2_1_BMI + lib_size + read_conc + Q1_Q1_Age	aldex2	228
Veillonella 3	Q1_Q15_Urbanized_present	-0.252196677	0.132434833	-1.907775956	0.067632936	0.790404691	0.795351175	~Q1_Q15_Urbanized_present + Q3_Q2_1_BMI + lib_size + read_conc + Q1_Q1_Age	aldex2	228
Prevotella 7	Q1_Q15_Urbanized_present	-0.028708463	0.193642103	-0.148648287	0.762673517	0.799508865	0.815550461	~Q1_Q15_Urbanized_present + Q3_Q2_1_BMI + lib_size + read_conc + Q1_Q1_Age	aldex2	228
Prevotella 6	Q1_Q15_Urbanized_present	-0.090136192	0.102237724	-0.872827988	0.39281951	0.790404691	0.795351175	~Q1_Q15_Urbanized_present + Q3_Q2_1_BMI + lib_size + read_conc + Q1_Q1_Age	aldex2	228
Veillonella 1	Q1_Q15_Urbanized_present	-0.085276615	0.082299445	-1.025490183	0.316335621	0.790404691	0.795351175	~Q1_Q15_Urbanized_present + Q3_Q2_1_BMI + lib_size + read_conc + Q1_Q1_Age	aldex2	228
Leptotrichia 1	Q1_Q15_Urbanized_present	0.198631993	0.164537314	1.208507104	0.243802372	0.790404691	0.795351175	~Q1_Q15_Urbanized_present + Q3_Q2_1_BMI + lib_size + read_conc + Q1_Q1_Age	aldex2	228
Prevotella 9	Q1_Q15_Urbanized_present	0.12155662	0.233475149	0.523681163	0.600939857	0.790404691	0.795351175	~Q1_Q15_Urbanized_present + Q3_Q2_1_BMI + lib_size + read_conc + Q1_Q1_Age	aldex2	228
Megasphaera 1	Q1_Q15_Urbanized_present	0.023029589	0.166659177	0.1387297	0.751068885	0.799508865	0.811176319	~Q1_Q15_Urbanized_present + Q3_Q2_1_BMI + lib_size + read_conc + Q1_Q1_Age	aldex2	228
Granulicatella 1	Q1_Q15_Urbanized_present	0.148600996	0.291623222	0.509218205	0.612541398	0.790404691	0.795351175	~Q1_Q15_Urbanized_present + Q3_Q2_1_BMI + lib_size + read_conc + Q1_Q1_Age	aldex2	228
Alloprevotella 1	Q1_Q15_Urbanized_present	-0.105870742	0.111429627	-0.954987298	0.365930826	0.790404691	0.795351175	~Q1_Q15_Urbanized_present + Q3_Q2_1_BMI + lib_size + read_conc + Q1_Q1_Age	aldex2	228
Prevotella 8	Q1_Q15_Urbanized_present	-0.078480031	0.290119757	-0.270089082	0.695407389	0.799508865	0.796321419	~Q1_Q15_Urbanized_present + Q3_Q2_1_BMI + lib_size + read_conc + Q1_Q1_Age	aldex2	228
Campylobacter 1	Q1_Q15_Urbanized_present	-0.21818701	0.355823249	-0.612556188	0.563127519	0.790404691	0.795351175	~Q1_Q15_Urbanized_present + Q3_Q2_1_BMI + lib_size + read_conc + Q1_Q1_Age	aldex2	228
Staphylococcus	Q1_Q15_Urbanized_present	0.029115524	0.132578004	0.227344531	0.7746305	0.799508865	0.823207137	~Q1_Q15_Urbanized_present + Q3_Q2_1_BMI + lib_size + read_conc + Q1_Q1_Age	aldex2	228
Prevotella 1	Q1_Q15_Urbanized_present	0.020204165	0.061448211	0.329155176	0.740406059	0.799508865	0.807127554	~Q1_Q15_Urbanized_present + Q3_Q2_1_BMI + lib_size + read_conc + Q1_Q1_Age	aldex2	228
Haemophilus 1	Q1_Q15_Urbanized_present	-0.05271668	0.151303687	-0.352959997	0.685198027	0.799508865	0.795384274	~Q1_Q15_Urbanized_present + Q3_Q2_1_BMI + lib_size + read_conc + Q1_Q1_Age	aldex2	228
Selenomonas 1	Q1_Q15_Urbanized_present	-0.103716941	0.194764333	-0.537555011	0.597274243	0.790404691	0.795351175	~Q1_Q15_Urbanized_present + Q3_Q2_1_BMI + lib_size + read_conc + Q1_Q1_Age	aldex2	228
Alloprevotella 3	Q1_Q15_Urbanized_present	-0.171509352	0.184616429	-0.936980175	0.382636423	0.790404691	0.795351175	~Q1_Q15_Urbanized_present + Q3_Q2_1_BMI + lib_size + read_conc + Q1_Q1_Age	aldex2	228
Peptostreptococcus 1	Q1_Q15_Urbanized_present	0.038190788	0.193748041	0.192503626	0.746586851	0.799508865	0.808874551	~Q1_Q15_Urbanized_present + Q3_Q2_1_BMI + lib_size + read_conc + Q1_Q1_Age	aldex2	228
Streptococcus 4	Q1_Q15_Urbanized_present	0.023447295	0.210082318	0.11629994	0.723315289	0.799508865	0.798885543	~Q1_Q15_Urbanized_present + Q3_Q2_1_BMI + lib_size + read_conc + Q1_Q1_Age	aldex2	228
Neisseria 2	Q1_Q15_Urbanized_present	0.080847306	0.148413131	0.541568178	0.594055404	0.790404691	0.795351175	~Q1_Q15_Urbanized_present + Q3_Q2_1_BMI + lib_size + read_conc + Q1_Q1_Age	aldex2	228
Prevotella 10	Q1_Q15_Urbanized_present	0.121414434	0.30856177	0.390265757	0.616471801	0.790404691	0.795351175	~Q1_Q15_Urbanized_present + Q3_Q2_1_BMI + lib_size + read_conc + Q1_Q1_Age	aldex2	228
Veillonella 5	Q1_Q15_Urbanized_present	-0.087889167	0.232866549	-0.377157576	0.636939035	0.790404691	0.795351175	~Q1_Q15_Urbanized_present + Q3_Q2_1_BMI + lib_size + read_conc + Q1_Q1_Age	aldex2	228
Actinomyces 1	Q1_Q15_Urbanized_present	-0.157215495	0.257461808	-0.61583712	0.552983861	0.790404691	0.795351175	~Q1_Q15_Urbanized_present + Q3_Q2_1_BMI + lib_size + read_conc + Q1_Q1_Age	aldex2	228
Actinobacillus 1	Q1_Q15_Urbanized_present	-9.59816E-05	0.090998672	-0.000144885	0.893872895	0.893872895	0.89832405	~Q1_Q15_Urbanized_present + Q3_Q2_1_BMI + lib_size + read_conc + Q1_Q1_Age	aldex2	228
Actinomyces 2	Q1_Q15_Urbanized_present	0.15499993	0.251899181	0.609601906	0.480633181	0.790404691	0.795351175	~Q1_Q15_Urbanized_present + Q3_Q2_1_BMI + lib_size + read_conc + Q1_Q1_Age	aldex2	228
t41	Q1_Q15_Urbanized_present	0.01207056	0.193849138	0.061768892	0.739251068	0.799508865	0.806455711	~Q1_Q15_Urbanized_present + Q3_Q2_1_BMI + lib_size + read_conc + Q1_Q1_Age	aldex2	228
Prevotella 12	Q1_Q15_Urbanized_present	-0.185419355	0.212064427	-0.877917961	0.418905131	0.790404691	0.795351175	~Q1_Q15_Urbanized_present + Q3_Q2_1_BMI + lib_size + read_conc + Q1_Q1_Age	aldex2	228
Prevotella 11	Q1_Q15_Urbanized_present	0.261219596	0.259782957	1.007587769	0.355000431	0.790404691	0.795351175	~Q1_Q15_Urbanized_present + Q3_Q2_1_BMI + lib_size + read_conc + Q1_Q1_Age	aldex2	228
Alloprevotella 4	Q1_Q15_Urbanized_present	0.265959725	0.287264775	0.933336325	0.408003268	0.790404691	0.795351175	~Q1_Q15_Urbanized_present + Q3_Q2_1_BMI + lib_size + read_conc + Q1_Q1_Age	aldex2	228
Capnocytophaga 1	Q1_Q15_Urbanized_present	-0.269167863	0.212733186	-1.264658097	0.231195173	0.790404691	0.795351175	~Q1_Q15_Urbanized_present + Q3_Q2_1_BMI + lib_size + read_conc + Q1_Q1_Age	aldex2	228
Aggregatibacter 1	Q1_Q15_Urbanized_present	-0.113347088	0.236960869	-0.482039924	0.595790826	0.790404691	0.795351175	~Q1_Q15_Urbanized_present + Q3_Q2_1_BMI + lib_size + read_conc + Q1_Q1_Age	aldex2	228
Leptotrichia 2	Q1_Q15_Urbanized_present	0.129281709	0.260470324	0.497624969	0.588593232	0.790404691	0.795351175	~Q1_Q15_Urbanized_present + Q3_Q2_1_BMI + lib_size + read_conc + Q1_Q1_Age	aldex2	228
Streptococcus 2	Q1_Q15_Urbanized_present	-0.018344653	0.070655161	-0.259673834	0.777900517	0.799508865	0.824958414	~Q1_Q15_Urbanized_present + Q3_Q2_1_BMI + lib_size + read_conc + Q1_Q1_Age	aldex2	228
Atopobium 1	Q1_Q15_Urbanized_present	-0.361017044	0.25945039	-1.398275218	0.226792447	0.790404691	0.795351175	~Q1_Q15_Urbanized_present + Q3_Q2_1_BMI + lib_size + read_conc + Q1_Q1_Age	aldex2	228
Finegoldia	Q1_Q15_Urbanized_present	0.026815802	0.252014826	0.109424671	0.619146194	0.790404691	0.795351175	~Q1_Q15_Urbanized_present + Q3_Q2_1_BMI + lib_size + read_conc + Q1_Q1_Age	aldex2	228
Leptotrichia 4	Q1_Q15_Urbanized_present	0.083463107	0.253650081	0.330094388	0.59657692	0.790404691	0.795351175	~Q1_Q15_Urbanized_present + Q3_Q2_1_BMI + lib_size + read_conc + Q1_Q1_Age	aldex2	228
GU410548_g 1	Q1_Q15_Urbanized_present	0.05663136	0.273912308	0.206475541	0.651549813	0.790404691	0.795351175	~Q1_Q15_Urbanized_present + Q3_Q2_1_BMI + lib_size + read_conc + Q1_Q1_Age	aldex2	228
Lachnoanaerobaculum 1	Q1_Q15_Urbanized_present	-0.180280061	0.262342417	-0.68770523	0.510554362	0.790404691	0.795351175	~Q1_Q15_Urbanized_present + Q3_Q2_1_BMI + lib_size + read_conc + Q1_Q1_Age	aldex2	228
Capnocytophaga 2	Q1_Q15_Urbanized_present	0.492629802	0.283108434	1.744841825	0.130791773	0.790404691	0.795351175	~Q1_Q15_Urbanized_present + Q3_Q2_1_BMI + lib_size + read_conc + Q1_Q1_Age	aldex2	228
Pasteurellaceae 1	Q1_Q15_Urbanized_present	-0.196811126	0.262062234	-0.759063201	0.462439932	0.790404691	0.795351175	~Q1_Q15_Urbanized_present + Q3_Q2_1_BMI + lib_size + read_conc + Q1_Q1_Age	aldex2	228
Lactobacillus jensenii group	Q1_Q15_Urbanized_present	-0.123057342	0.269939695	-0.45545516	0.546983589	0.790404691	0.795351175	~Q1_Q15_Urbanized_present + Q3_Q2_1_BMI + lib_size + read_conc + Q1_Q1_Age	aldex2	228
Rothia 2	Q1_Q15_Urbanized_present	-0.103950546	0.247033032	-0.420893873	0.612074135	0.790404691	0.795351175	~Q1_Q15_Urbanized_present + Q3_Q2_1_BMI + lib_size + read_conc + Q1_Q1_Age	aldex2	228
Granulicatella 2	Q1_Q15_Urbanized_present	-0.111627447	0.244292756	-0.458994668	0.520866085	0.790404691	0.795351175	~Q1_Q15_Urbanized_present + Q3_Q2_1_BMI + lib_size + read_conc + Q1_Q1_Age	aldex2	228
Lachnoanaerobaculum 2	Q1_Q15_Urbanized_present	0.089854964	0.256424434	0.357997773	0.592706994	0.790404691	0.795351175	~Q1_Q15_Urbanized_present + Q3_Q2_1_BMI + lib_size + read_conc + Q1_Q1_Age	aldex2	228
Fusobacterium 4	Q1_Q15_Urbanized_present	0.282358439	0.269146287	1.058323929	0.361287435	0.790404691	0.795351175	~Q1_Q15_Urbanized_present + Q3_Q2_1_BMI + lib_size + read_conc + Q1_Q1_Age	aldex2	228
Actinomyces 3	Q1_Q15_Urbanized_present	-0.316377835	0.260494359	-1.217999563	0.281634414	0.790404691	0.795351175	~Q1_Q15_Urbanized_present + Q3_Q2_1_BMI + lib_size + read_conc + Q1_Q1_Age	aldex2	228
Lactobacillus crispatus group 1	Q1_Q15_Urbanized_present	0.10532027	0.149545763	0.715930151	0.485756304	0.790404691	0.795351175	~Q1_Q15_Urbanized_present + Q3_Q2_1_BMI + lib_size + read_conc + Q1_Q1_Age	aldex2	228
Prevotella 220	Q1_Q15_Urbanized_present	0.211595134	0.261729762	0.811557102	0.448951302	0.790404691	0.795351175	~Q1_Q15_Urbanized_present + Q3_Q2_1_BMI + lib_size + read_conc + Q1_Q1_Age	aldex2	228
Prevotella 14	Q1_Q15_Urbanized_present	-0.101273025	0.257716422	-0.392838592	0.561651653	0.790404691	0.795351175	~Q1_Q15_Urbanized_present + Q3_Q2_1_BMI + lib_size + read_conc + Q1_Q1_Age	aldex2	228
GU410548_g 2	Q1_Q15_Urbanized_present	-0.026836923	0.248810821	-0.104647182	0.56608639	0.790404691	0.795351175	~Q1_Q15_Urbanized_present + Q3_Q2_1_BMI + lib_size + read_conc + Q1_Q1_Age	aldex2	228
Alloprevotella 6	Q1_Q15_Urbanized_present	0.011126062	0.265419044	0.042748673	0.623570852	0.790404691	0.795351175	~Q1_Q15_Urbanized_present + Q3_Q2_1_BMI + lib_size + read_conc + Q1_Q1_Age	aldex2	228
Actinobacillus 3	Q1_Q15_Urbanized_present	-0.084154963	0.248264022	-0.336214858	0.534994131	0.790404691	0.795351175	~Q1_Q15_Urbanized_present + Q3_Q2_1_BMI + lib_size + read_conc + Q1_Q1_Age	aldex2	228
Prevotella 17	Q1_Q15_Urbanized_present	-0.077314948	0.243178873	-0.31863222	0.574187608	0.790404691	0.795351175	~Q1_Q15_Urbanized_present + Q3_Q2_1_BMI + lib_size + read_conc + Q1_Q1_Age	aldex2	228
Aggregatibacter 2	Q1_Q15_Urbanized_present	0.306279254	0.253051055	1.214381899	0.306241107	0.790404691	0.795351175	~Q1_Q15_Urbanized_present + Q3_Q2_1_BMI + lib_size + read_conc + Q1_Q1_Age	aldex2	228
Fusobacterium 6	Q1_Q15_Urbanized_present	0.286880135	0.242267324	1.185840908	0.321722776	0.790404691	0.795351175	~Q1_Q15_Urbanized_present + Q3_Q2_1_BMI + lib_size + read_conc + Q1_Q1_Age	aldex2	228
Veillonella 2	Q1_Q15_Urbanized_present	-0.155659489	0.106010749	-1.474248143	0.153833888	0.790404691	0.795351175	~Q1_Q15_Urbanized_present + Q3_Q2_1_BMI + lib_size + read_conc + Q1_Q1_Age	aldex2	228
Prevotella 15	Q1_Q15_Urbanized_present	0.145224031	0.238056705	0.603650747	0.469746586	0.790404691	0.795351175	~Q1_Q15_Urbanized_present + Q3_Q2_1_BMI + lib_size + read_conc + Q1_Q1_Age	aldex2	228
Mogibacterium 1	Q1_Q15_Urbanized_present	-0.09177946	0.244391214	-0.373439119	0.512513786	0.790404691	0.795351175	~Q1_Q15_Urbanized_present + Q3_Q2_1_BMI + lib_size + read_conc + Q1_Q1_Age	aldex2	228
Rothia 3	Q1_Q15_Urbanized_present	-0.000648555	0.247734272	-0.007390084	0.643136559	0.790404691	0.795351175	~Q1_Q15_Urbanized_present + Q3_Q2_1_BMI + lib_size + read_conc + Q1_Q1_Age	aldex2	228
Porphyromonas 2	Q1_Q15_Urbanized_present	-0.145535233	0.26230082	-0.561433563	0.512423401	0.790404691	0.795351175	~Q1_Q15_Urbanized_present + Q3_Q2_1_BMI + lib_size + read_conc + Q1_Q1_Age	aldex2	228
Bergeyella 1	Q1_Q15_Urbanized_present	0.268852272	0.249919792	1.077857028	0.344507201	0.790404691	0.795351175	~Q1_Q15_Urbanized_present + Q3_Q2_1_BMI + lib_size + read_conc + Q1_Q1_Age	aldex2	228
Neisseria 1	Q1_Q15_Urbanized_present	-0.038891719	0.105187413	-0.354740559	0.720159462	0.799508865	0.798627654	~Q1_Q15_Urbanized_present + Q3_Q2_1_BMI + lib_size + read_conc + Q1_Q1_Age	aldex2	228
Alloprevotella 7	Q1_Q15_Urbanized_present	0.091654922	0.227078248	0.397424358	0.508301989	0.790404691	0.795351175	~Q1_Q15_Urbanized_present + Q3_Q2_1_BMI + lib_size + read_conc + Q1_Q1_Age	aldex2	228
Oribacterium 1	Q1_Q15_Urbanized_present	-0.130316916	0.231991728	-0.565249921	0.495777271	0.790404691	0.795351175	~Q1_Q15_Urbanized_present + Q3_Q2_1_BMI + lib_size + read_conc + Q1_Q1_Age	aldex2	228
Bergeyella 2	Q1_Q15_Urbanized_present	0.117742014	0.233320623	0.502841724	0.512810929	0.790404691	0.795351175	~Q1_Q15_Urbanized_present + Q3_Q2_1_BMI + lib_size + read_conc + Q1_Q1_Age	aldex2	228
EU728721_g 1	Q1_Q15_Urbanized_present	0.058578404	0.232415748	0.253503738	0.564036643	0.790404691	0.795351175	~Q1_Q15_Urbanized_present + Q3_Q2_1_BMI + lib_size + read_conc + Q1_Q1_Age	aldex2	228
Neisseria 3	Q1_Q15_Urbanized_present	0.098975333	0.236775476	0.417103947	0.515992422	0.790404691	0.795351175	~Q1_Q15_Urbanized_present + Q3_Q2_1_BMI + lib_size + read_conc + Q1_Q1_Age	aldex2	228
Prevotella 2	Q1_Q15_living_in_urban_area	0.041433182	0.114089929	0.364382341	0.709523049	0.771376862	0.797330742	~Q1_Q15_living_in_urban_area + Q3_Q2_1_BMI + lib_size + read_conc + Q1_Q1_Age	aldex2	228
Prevotella 3	Q1_Q15_living_in_urban_area	0.08557903	0.18565477	0.456636928	0.652149555	0.767468601	0.795351175	~Q1_Q15_living_in_urban_area + Q3_Q2_1_BMI + lib_size + read_conc + Q1_Q1_Age	aldex2	228
Lautropia 1	Q1_Q15_living_in_urban_area	-0.003213233	0.225098852	-0.022199367	0.515871001	0.767468601	0.795351175	~Q1_Q15_living_in_urban_area + Q3_Q2_1_BMI + lib_size + read_conc + Q1_Q1_Age	aldex2	228
Fusobacterium 1	Q1_Q15_living_in_urban_area	-0.081536846	0.087797279	-0.923747835	0.368352363	0.767468601	0.795351175	~Q1_Q15_living_in_urban_area + Q3_Q2_1_BMI + lib_size + read_conc + Q1_Q1_Age	aldex2	228
Prevotella 4	Q1_Q15_living_in_urban_area	-0.088378103	0.095231315	-0.923540366	0.364572218	0.767468601	0.795351175	~Q1_Q15_living_in_urban_area + Q3_Q2_1_BMI + lib_size + read_conc + Q1_Q1_Age	aldex2	228
Prevotella 5	Q1_Q15_living_in_urban_area	-0.07781651	0.078005692	-0.989893266	0.33656875	0.767468601	0.795351175	~Q1_Q15_living_in_urban_area + Q3_Q2_1_BMI + lib_size + read_conc + Q1_Q1_Age	aldex2	228
Gemella 1	Q1_Q15_living_in_urban_area	0.067051091	0.249976782	0.266037904	0.525894142	0.767468601	0.795351175	~Q1_Q15_living_in_urban_area + Q3_Q2_1_BMI + lib_size + read_conc + Q1_Q1_Age	aldex2	228
Streptococcus 3	Q1_Q15_living_in_urban_area	0.243373288	0.269620714	0.906921121	0.393765973	0.767468601	0.795351175	~Q1_Q15_living_in_urban_area + Q3_Q2_1_BMI + lib_size + read_conc + Q1_Q1_Age	aldex2	228
Veillonella 3	Q1_Q15_living_in_urban_area	-0.052204256	0.134226193	-0.385661216	0.69487022	0.767468601	0.796321419	~Q1_Q15_living_in_urban_area + Q3_Q2_1_BMI + lib_size + read_conc + Q1_Q1_Age	aldex2	228
Prevotella 7	Q1_Q15_living_in_urban_area	0.280411622	0.19526266	1.436538901	0.188122922	0.767468601	0.795351175	~Q1_Q15_living_in_urban_area + Q3_Q2_1_BMI + lib_size + read_conc + Q1_Q1_Age	aldex2	228
Prevotella 6	Q1_Q15_living_in_urban_area	-0.028736158	0.106135272	-0.265942062	0.786868457	0.795959254	0.830645732	~Q1_Q15_living_in_urban_area + Q3_Q2_1_BMI + lib_size + read_conc + Q1_Q1_Age	aldex2	228
Veillonella 1	Q1_Q15_living_in_urban_area	-0.112517792	0.082786022	-1.361115667	0.180417385	0.767468601	0.795351175	~Q1_Q15_living_in_urban_area + Q3_Q2_1_BMI + lib_size + read_conc + Q1_Q1_Age	aldex2	228
Leptotrichia 1	Q1_Q15_living_in_urban_area	-0.118592571	0.167853594	-0.697248381	0.492263946	0.767468601	0.795351175	~Q1_Q15_living_in_urban_area + Q3_Q2_1_BMI + lib_size + read_conc + Q1_Q1_Age	aldex2	228
Prevotella 9	Q1_Q15_living_in_urban_area	0.025923726	0.234462995	0.114551009	0.795959254	0.795959254	0.835080124	~Q1_Q15_living_in_urban_area + Q3_Q2_1_BMI + lib_size + read_conc + Q1_Q1_Age	aldex2	228
Megasphaera 1	Q1_Q15_living_in_urban_area	-0.003877743	0.163652994	-0.027146959	0.754315434	0.786187918	0.812311552	~Q1_Q15_living_in_urban_area + Q3_Q2_1_BMI + lib_size + read_conc + Q1_Q1_Age	aldex2	228
Granulicatella 1	Q1_Q15_living_in_urban_area	0.501037204	0.290751276	1.725540978	0.115801389	0.767468601	0.795351175	~Q1_Q15_living_in_urban_area + Q3_Q2_1_BMI + lib_size + read_conc + Q1_Q1_Age	aldex2	228
Alloprevotella 1	Q1_Q15_living_in_urban_area	0.050660168	0.111271303	0.447026257	0.632779552	0.767468601	0.795351175	~Q1_Q15_living_in_urban_area + Q3_Q2_1_BMI + lib_size + read_conc + Q1_Q1_Age	aldex2	228
Prevotella 8	Q1_Q15_living_in_urban_area	0.230976292	0.291278653	0.791707426	0.462807062	0.767468601	0.795351175	~Q1_Q15_living_in_urban_area + Q3_Q2_1_BMI + lib_size + read_conc + Q1_Q1_Age	aldex2	228
Campylobacter 1	Q1_Q15_living_in_urban_area	-0.091382554	0.356223	-0.256986684	0.719256803	0.771376862	0.798627654	~Q1_Q15_living_in_urban_area + Q3_Q2_1_BMI + lib_size + read_conc + Q1_Q1_Age	aldex2	228
Staphylococcus	Q1_Q15_living_in_urban_area	-0.225097508	0.131385086	-1.716254591	0.091425933	0.767468601	0.795351175	~Q1_Q15_living_in_urban_area + Q3_Q2_1_BMI + lib_size + read_conc + Q1_Q1_Age	aldex2	228
Prevotella 1	Q1_Q15_living_in_urban_area	0.048255994	0.061522439	0.784968702	0.444264907	0.767468601	0.795351175	~Q1_Q15_living_in_urban_area + Q3_Q2_1_BMI + lib_size + read_conc + Q1_Q1_Age	aldex2	228
Haemophilus 1	Q1_Q15_living_in_urban_area	-0.078990693	0.150460352	-0.522376792	0.597627119	0.767468601	0.795351175	~Q1_Q15_living_in_urban_area + Q3_Q2_1_BMI + lib_size + read_conc + Q1_Q1_Age	aldex2	228
Selenomonas 1	Q1_Q15_living_in_urban_area	-0.015014859	0.194066607	-0.083709768	0.791129055	0.795959254	0.83268451	~Q1_Q15_living_in_urban_area + Q3_Q2_1_BMI + lib_size + read_conc + Q1_Q1_Age	aldex2	228
Alloprevotella 3	Q1_Q15_living_in_urban_area	-0.120091568	0.182077656	-0.659911564	0.517474715	0.767468601	0.795351175	~Q1_Q15_living_in_urban_area + Q3_Q2_1_BMI + lib_size + read_conc + Q1_Q1_Age	aldex2	228
Peptostreptococcus 1	Q1_Q15_living_in_urban_area	-0.136503871	0.194422417	-0.702480666	0.491715705	0.767468601	0.795351175	~Q1_Q15_living_in_urban_area + Q3_Q2_1_BMI + lib_size + read_conc + Q1_Q1_Age	aldex2	228
Streptococcus 4	Q1_Q15_living_in_urban_area	-0.241368711	0.209459556	-1.156676269	0.280244024	0.767468601	0.795351175	~Q1_Q15_living_in_urban_area + Q3_Q2_1_BMI + lib_size + read_conc + Q1_Q1_Age	aldex2	228
Neisseria 2	Q1_Q15_living_in_urban_area	0.082869607	0.148369019	0.560272801	0.590172646	0.767468601	0.795351175	~Q1_Q15_living_in_urban_area + Q3_Q2_1_BMI + lib_size + read_conc + Q1_Q1_Age	aldex2	228
Prevotella 10	Q1_Q15_living_in_urban_area	-0.08510232	0.312705822	-0.267983142	0.663262456	0.767468601	0.795351175	~Q1_Q15_living_in_urban_area + Q3_Q2_1_BMI + lib_size + read_conc + Q1_Q1_Age	aldex2	228
Veillonella 5	Q1_Q15_living_in_urban_area	-0.179057565	0.231867386	-0.772847992	0.46784349	0.767468601	0.795351175	~Q1_Q15_living_in_urban_area + Q3_Q2_1_BMI + lib_size + read_conc + Q1_Q1_Age	aldex2	228
Actinomyces 1	Q1_Q15_living_in_urban_area	0.035632739	0.259043555	0.139180242	0.675801251	0.767468601	0.795351175	~Q1_Q15_living_in_urban_area + Q3_Q2_1_BMI + lib_size + read_conc + Q1_Q1_Age	aldex2	228
Actinobacillus 1	Q1_Q15_living_in_urban_area	-0.142527268	0.090732786	-1.570849401	0.121992502	0.767468601	0.795351175	~Q1_Q15_living_in_urban_area + Q3_Q2_1_BMI + lib_size + read_conc + Q1_Q1_Age	aldex2	228
Actinomyces 2	Q1_Q15_living_in_urban_area	-0.084721059	0.253513817	-0.33828298	0.581576013	0.767468601	0.795351175	~Q1_Q15_living_in_urban_area + Q3_Q2_1_BMI + lib_size + read_conc + Q1_Q1_Age	aldex2	228
t41	Q1_Q15_living_in_urban_area	0.393246057	0.191675884	2.058677885	0.065085103	0.767468601	0.795351175	~Q1_Q15_living_in_urban_area + Q3_Q2_1_BMI + lib_size + read_conc + Q1_Q1_Age	aldex2	228
Prevotella 12	Q1_Q15_living_in_urban_area	0.170705774	0.212490097	0.804010544	0.462980807	0.767468601	0.795351175	~Q1_Q15_living_in_urban_area + Q3_Q2_1_BMI + lib_size + read_conc + Q1_Q1_Age	aldex2	228
Prevotella 11	Q1_Q15_living_in_urban_area	0.101389186	0.262587482	0.384629137	0.683782977	0.767468601	0.795351175	~Q1_Q15_living_in_urban_area + Q3_Q2_1_BMI + lib_size + read_conc + Q1_Q1_Age	aldex2	228
Alloprevotella 4	Q1_Q15_living_in_urban_area	0.312676997	0.289571811	1.082921376	0.337687134	0.767468601	0.795351175	~Q1_Q15_living_in_urban_area + Q3_Q2_1_BMI + lib_size + read_conc + Q1_Q1_Age	aldex2	228
Capnocytophaga 1	Q1_Q15_living_in_urban_area	-0.081628516	0.213165927	-0.381625507	0.68410949	0.767468601	0.795351175	~Q1_Q15_living_in_urban_area + Q3_Q2_1_BMI + lib_size + read_conc + Q1_Q1_Age	aldex2	228
Aggregatibacter 1	Q1_Q15_living_in_urban_area	-0.087227422	0.236839067	-0.364008943	0.650933286	0.767468601	0.795351175	~Q1_Q15_living_in_urban_area + Q3_Q2_1_BMI + lib_size + read_conc + Q1_Q1_Age	aldex2	228
Leptotrichia 2	Q1_Q15_living_in_urban_area	-0.148733247	0.26193084	-0.567183741	0.564785593	0.767468601	0.795351175	~Q1_Q15_living_in_urban_area + Q3_Q2_1_BMI + lib_size + read_conc + Q1_Q1_Age	aldex2	228
Streptococcus 2	Q1_Q15_living_in_urban_area	-0.061291281	0.070612241	-0.867600663	0.395717643	0.767468601	0.795351175	~Q1_Q15_living_in_urban_area + Q3_Q2_1_BMI + lib_size + read_conc + Q1_Q1_Age	aldex2	228
Atopobium 1	Q1_Q15_living_in_urban_area	0.023469082	0.262360042	0.097613301	0.604807651	0.767468601	0.795351175	~Q1_Q15_living_in_urban_area + Q3_Q2_1_BMI + lib_size + read_conc + Q1_Q1_Age	aldex2	228
Finegoldia	Q1_Q15_living_in_urban_area	0.083083671	0.255479268	0.32685015	0.600473543	0.767468601	0.795351175	~Q1_Q15_living_in_urban_area + Q3_Q2_1_BMI + lib_size + read_conc + Q1_Q1_Age	aldex2	228
Leptotrichia 4	Q1_Q15_living_in_urban_area	-0.097725389	0.254149248	-0.385537209	0.547850543	0.767468601	0.795351175	~Q1_Q15_living_in_urban_area + Q3_Q2_1_BMI + lib_size + read_conc + Q1_Q1_Age	aldex2	228
GU410548_g 1	Q1_Q15_living_in_urban_area	0.226947762	0.274832122	0.825335667	0.444229916	0.767468601	0.795351175	~Q1_Q15_living_in_urban_area + Q3_Q2_1_BMI + lib_size + read_conc + Q1_Q1_Age	aldex2	228
Lachnoanaerobaculum 1	Q1_Q15_living_in_urban_area	-0.059403505	0.263943973	-0.227369027	0.631220323	0.767468601	0.795351175	~Q1_Q15_living_in_urban_area + Q3_Q2_1_BMI + lib_size + read_conc + Q1_Q1_Age	aldex2	228
Capnocytophaga 2	Q1_Q15_living_in_urban_area	0.50002044	0.282520057	1.782274085	0.133271463	0.767468601	0.795351175	~Q1_Q15_living_in_urban_area + Q3_Q2_1_BMI + lib_size + read_conc + Q1_Q1_Age	aldex2	228
Pasteurellaceae 1	Q1_Q15_living_in_urban_area	-0.039931631	0.26343592	-0.141174191	0.643198158	0.767468601	0.795351175	~Q1_Q15_living_in_urban_area + Q3_Q2_1_BMI + lib_size + read_conc + Q1_Q1_Age	aldex2	228
Lactobacillus jensenii group	Q1_Q15_living_in_urban_area	-0.229458671	0.270353436	-0.852603413	0.419185681	0.767468601	0.795351175	~Q1_Q15_living_in_urban_area + Q3_Q2_1_BMI + lib_size + read_conc + Q1_Q1_Age	aldex2	228
Rothia 2	Q1_Q15_living_in_urban_area	-0.208739981	0.2489962	-0.841667075	0.431522796	0.767468601	0.795351175	~Q1_Q15_living_in_urban_area + Q3_Q2_1_BMI + lib_size + read_conc + Q1_Q1_Age	aldex2	228
Granulicatella 2	Q1_Q15_living_in_urban_area	-0.058133972	0.247058377	-0.231860749	0.571416792	0.767468601	0.795351175	~Q1_Q15_living_in_urban_area + Q3_Q2_1_BMI + lib_size + read_conc + Q1_Q1_Age	aldex2	228
Lachnoanaerobaculum 2	Q1_Q15_living_in_urban_area	0.158914462	0.256780876	0.622681286	0.532750555	0.767468601	0.795351175	~Q1_Q15_living_in_urban_area + Q3_Q2_1_BMI + lib_size + read_conc + Q1_Q1_Age	aldex2	228
Fusobacterium 4	Q1_Q15_living_in_urban_area	0.135605446	0.276645024	0.492976328	0.586367567	0.767468601	0.795351175	~Q1_Q15_living_in_urban_area + Q3_Q2_1_BMI + lib_size + read_conc + Q1_Q1_Age	aldex2	228
Actinomyces 3	Q1_Q15_living_in_urban_area	0.009168888	0.262810118	0.032353728	0.607963393	0.767468601	0.795351175	~Q1_Q15_living_in_urban_area + Q3_Q2_1_BMI + lib_size + read_conc + Q1_Q1_Age	aldex2	228
Lactobacillus crispatus group 1	Q1_Q15_living_in_urban_area	0.169663227	0.15215549	1.117134631	0.283565654	0.767468601	0.795351175	~Q1_Q15_living_in_urban_area + Q3_Q2_1_BMI + lib_size + read_conc + Q1_Q1_Age	aldex2	228
Prevotella 220	Q1_Q15_living_in_urban_area	-0.340304297	0.266171421	-1.286685185	0.256516596	0.767468601	0.795351175	~Q1_Q15_living_in_urban_area + Q3_Q2_1_BMI + lib_size + read_conc + Q1_Q1_Age	aldex2	228
Prevotella 14	Q1_Q15_living_in_urban_area	0.142875452	0.260067356	0.554066232	0.494506138	0.767468601	0.795351175	~Q1_Q15_living_in_urban_area + Q3_Q2_1_BMI + lib_size + read_conc + Q1_Q1_Age	aldex2	228
GU410548_g 2	Q1_Q15_living_in_urban_area	0.134131311	0.248245423	0.54503644	0.534165051	0.767468601	0.795351175	~Q1_Q15_living_in_urban_area + Q3_Q2_1_BMI + lib_size + read_conc + Q1_Q1_Age	aldex2	228
Alloprevotella 6	Q1_Q15_living_in_urban_area	0.122536848	0.266421161	0.458903283	0.531086431	0.767468601	0.795351175	~Q1_Q15_living_in_urban_area + Q3_Q2_1_BMI + lib_size + read_conc + Q1_Q1_Age	aldex2	228
Actinobacillus 3	Q1_Q15_living_in_urban_area	0.03647184	0.24870549	0.14654498	0.583427415	0.767468601	0.795351175	~Q1_Q15_living_in_urban_area + Q3_Q2_1_BMI + lib_size + read_conc + Q1_Q1_Age	aldex2	228
Prevotella 17	Q1_Q15_living_in_urban_area	-0.000762164	0.245214017	-0.00254753	0.575595524	0.767468601	0.795351175	~Q1_Q15_living_in_urban_area + Q3_Q2_1_BMI + lib_size + read_conc + Q1_Q1_Age	aldex2	228
Aggregatibacter 2	Q1_Q15_living_in_urban_area	-0.023174018	0.258440572	-0.085678502	0.614048971	0.767468601	0.795351175	~Q1_Q15_living_in_urban_area + Q3_Q2_1_BMI + lib_size + read_conc + Q1_Q1_Age	aldex2	228
Fusobacterium 6	Q1_Q15_living_in_urban_area	0.208661195	0.242014813	0.865305233	0.425569942	0.767468601	0.795351175	~Q1_Q15_living_in_urban_area + Q3_Q2_1_BMI + lib_size + read_conc + Q1_Q1_Age	aldex2	228
Veillonella 2	Q1_Q15_living_in_urban_area	0.042026093	0.107078957	0.388518937	0.691206437	0.767468601	0.796321419	~Q1_Q15_living_in_urban_area + Q3_Q2_1_BMI + lib_size + read_conc + Q1_Q1_Age	aldex2	228
Prevotella 15	Q1_Q15_living_in_urban_area	0.23789901	0.241830462	0.993864028	0.381448158	0.767468601	0.795351175	~Q1_Q15_living_in_urban_area + Q3_Q2_1_BMI + lib_size + read_conc + Q1_Q1_Age	aldex2	228
Mogibacterium 1	Q1_Q15_living_in_urban_area	-0.037709385	0.245780369	-0.156088612	0.568910614	0.767468601	0.795351175	~Q1_Q15_living_in_urban_area + Q3_Q2_1_BMI + lib_size + read_conc + Q1_Q1_Age	aldex2	228
Rothia 3	Q1_Q15_living_in_urban_area	0.033281031	0.249549369	0.136948408	0.609980069	0.767468601	0.795351175	~Q1_Q15_living_in_urban_area + Q3_Q2_1_BMI + lib_size + read_conc + Q1_Q1_Age	aldex2	228
Porphyromonas 2	Q1_Q15_living_in_urban_area	-0.044132061	0.260973705	-0.171202668	0.594123064	0.767468601	0.795351175	~Q1_Q15_living_in_urban_area + Q3_Q2_1_BMI + lib_size + read_conc + Q1_Q1_Age	aldex2	228
Bergeyella 1	Q1_Q15_living_in_urban_area	0.194761574	0.251591367	0.777171001	0.466871334	0.767468601	0.795351175	~Q1_Q15_living_in_urban_area + Q3_Q2_1_BMI + lib_size + read_conc + Q1_Q1_Age	aldex2	228
Neisseria 1	Q1_Q15_living_in_urban_area	-0.037139515	0.106012529	-0.343087106	0.733798636	0.775729986	0.804460727	~Q1_Q15_living_in_urban_area + Q3_Q2_1_BMI + lib_size + read_conc + Q1_Q1_Age	aldex2	228
Alloprevotella 7	Q1_Q15_living_in_urban_area	0.091597303	0.229124949	0.39787437	0.505696771	0.767468601	0.795351175	~Q1_Q15_living_in_urban_area + Q3_Q2_1_BMI + lib_size + read_conc + Q1_Q1_Age	aldex2	228
Oribacterium 1	Q1_Q15_living_in_urban_area	0.149439307	0.235480017	0.633420237	0.488384132	0.767468601	0.795351175	~Q1_Q15_living_in_urban_area + Q3_Q2_1_BMI + lib_size + read_conc + Q1_Q1_Age	aldex2	228
Bergeyella 2	Q1_Q15_living_in_urban_area	0.12052521	0.235501578	0.516709563	0.478084704	0.767468601	0.795351175	~Q1_Q15_living_in_urban_area + Q3_Q2_1_BMI + lib_size + read_conc + Q1_Q1_Age	aldex2	228
EU728721_g 1	Q1_Q15_living_in_urban_area	-0.092733143	0.231755254	-0.400629756	0.501583402	0.767468601	0.795351175	~Q1_Q15_living_in_urban_area + Q3_Q2_1_BMI + lib_size + read_conc + Q1_Q1_Age	aldex2	228
Neisseria 3	Q1_Q15_living_in_urban_area	0.171346964	0.233444625	0.731331528	0.438787457	0.767468601	0.795351175	~Q1_Q15_living_in_urban_area + Q3_Q2_1_BMI + lib_size + read_conc + Q1_Q1_Age	aldex2	228
Prevotella 2	Q1_Q15_living_in_coutryside	-0.05190527	0.11606139	-0.433280716	0.666456151	0.750906286	0.795351175	~Q1_Q15_living_in_coutryside + Q3_Q2_1_BMI + lib_size + read_conc + Q1_Q1_Age	aldex2	228
Prevotella 3	Q1_Q15_living_in_coutryside	-0.079304882	0.183802645	-0.430863226	0.670960198	0.750906286	0.795351175	~Q1_Q15_living_in_coutryside + Q3_Q2_1_BMI + lib_size + read_conc + Q1_Q1_Age	aldex2	228
Lautropia 1	Q1_Q15_living_in_coutryside	0.019608769	0.226300815	0.078831924	0.570096448	0.750906286	0.795351175	~Q1_Q15_living_in_coutryside + Q3_Q2_1_BMI + lib_size + read_conc + Q1_Q1_Age	aldex2	228
Fusobacterium 1	Q1_Q15_living_in_coutryside	0.082492223	0.09106833	0.906802556	0.375209818	0.750906286	0.795351175	~Q1_Q15_living_in_coutryside + Q3_Q2_1_BMI + lib_size + read_conc + Q1_Q1_Age	aldex2	228
Prevotella 4	Q1_Q15_living_in_coutryside	0.084101679	0.094574944	0.882451281	0.38644182	0.750906286	0.795351175	~Q1_Q15_living_in_coutryside + Q3_Q2_1_BMI + lib_size + read_conc + Q1_Q1_Age	aldex2	228
Prevotella 5	Q1_Q15_living_in_coutryside	0.07376418	0.076829105	0.951093271	0.355554638	0.750906286	0.795351175	~Q1_Q15_living_in_coutryside + Q3_Q2_1_BMI + lib_size + read_conc + Q1_Q1_Age	aldex2	228
Gemella 1	Q1_Q15_living_in_coutryside	-0.034354391	0.248577699	-0.141541787	0.569298672	0.750906286	0.795351175	~Q1_Q15_living_in_coutryside + Q3_Q2_1_BMI + lib_size + read_conc + Q1_Q1_Age	aldex2	228
Streptococcus 3	Q1_Q15_living_in_coutryside	-0.234807592	0.268476957	-0.876561247	0.416735435	0.750906286	0.795351175	~Q1_Q15_living_in_coutryside + Q3_Q2_1_BMI + lib_size + read_conc + Q1_Q1_Age	aldex2	228
Veillonella 3	Q1_Q15_living_in_coutryside	0.054706978	0.13344023	0.411637816	0.666765734	0.750906286	0.795351175	~Q1_Q15_living_in_coutryside + Q3_Q2_1_BMI + lib_size + read_conc + Q1_Q1_Age	aldex2	228
Prevotella 7	Q1_Q15_living_in_coutryside	-0.287897519	0.193573659	-1.496331923	0.176842146	0.750906286	0.795351175	~Q1_Q15_living_in_coutryside + Q3_Q2_1_BMI + lib_size + read_conc + Q1_Q1_Age	aldex2	228
Prevotella 6	Q1_Q15_living_in_coutryside	0.026214379	0.103569929	0.251217984	0.798346736	0.798346736	0.836710685	~Q1_Q15_living_in_coutryside + Q3_Q2_1_BMI + lib_size + read_conc + Q1_Q1_Age	aldex2	228
Veillonella 1	Q1_Q15_living_in_coutryside	0.111391588	0.083874693	1.329184693	0.191584284	0.750906286	0.795351175	~Q1_Q15_living_in_coutryside + Q3_Q2_1_BMI + lib_size + read_conc + Q1_Q1_Age	aldex2	228
Leptotrichia 1	Q1_Q15_living_in_coutryside	0.116948323	0.168113039	0.687970837	0.499437226	0.750906286	0.795351175	~Q1_Q15_living_in_coutryside + Q3_Q2_1_BMI + lib_size + read_conc + Q1_Q1_Age	aldex2	228
Prevotella 9	Q1_Q15_living_in_coutryside	-0.02202768	0.234219066	-0.09486768	0.778584449	0.789249989	0.825139964	~Q1_Q15_living_in_coutryside + Q3_Q2_1_BMI + lib_size + read_conc + Q1_Q1_Age	aldex2	228
Megasphaera 1	Q1_Q15_living_in_coutryside	0.002648198	0.167401632	0.015858593	0.766966872	0.788271507	0.817732749	~Q1_Q15_living_in_coutryside + Q3_Q2_1_BMI + lib_size + read_conc + Q1_Q1_Age	aldex2	228
Granulicatella 1	Q1_Q15_living_in_coutryside	-0.479025521	0.29190485	-1.646083579	0.139001761	0.750906286	0.795351175	~Q1_Q15_living_in_coutryside + Q3_Q2_1_BMI + lib_size + read_conc + Q1_Q1_Age	aldex2	228
Alloprevotella 1	Q1_Q15_living_in_coutryside	-0.044528985	0.110813954	-0.400484048	0.669609197	0.750906286	0.795351175	~Q1_Q15_living_in_coutryside + Q3_Q2_1_BMI + lib_size + read_conc + Q1_Q1_Age	aldex2	228
Prevotella 8	Q1_Q15_living_in_coutryside	-0.217818487	0.290841835	-0.750400322	0.482340974	0.750906286	0.795351175	~Q1_Q15_living_in_coutryside + Q3_Q2_1_BMI + lib_size + read_conc + Q1_Q1_Age	aldex2	228
Campylobacter 1	Q1_Q15_living_in_coutryside	0.092743286	0.35589511	0.261649368	0.708426352	0.759761595	0.797330742	~Q1_Q15_living_in_coutryside + Q3_Q2_1_BMI + lib_size + read_conc + Q1_Q1_Age	aldex2	228
Staphylococcus	Q1_Q15_living_in_coutryside	0.221021572	0.129815678	1.70517481	0.093149703	0.750906286	0.795351175	~Q1_Q15_living_in_coutryside + Q3_Q2_1_BMI + lib_size + read_conc + Q1_Q1_Age	aldex2	228
Prevotella 1	Q1_Q15_living_in_coutryside	-0.0504467	0.06154374	-0.820934217	0.425674469	0.750906286	0.795351175	~Q1_Q15_living_in_coutryside + Q3_Q2_1_BMI + lib_size + read_conc + Q1_Q1_Age	aldex2	228
Haemophilus 1	Q1_Q15_living_in_coutryside	0.074760517	0.153948381	0.482404234	0.587976711	0.750906286	0.795351175	~Q1_Q15_living_in_coutryside + Q3_Q2_1_BMI + lib_size + read_conc + Q1_Q1_Age	aldex2	228
Selenomonas 1	Q1_Q15_living_in_coutryside	0.020419427	0.193439773	0.107824043	0.757308034	0.788271507	0.813753058	~Q1_Q15_living_in_coutryside + Q3_Q2_1_BMI + lib_size + read_conc + Q1_Q1_Age	aldex2	228
Alloprevotella 3	Q1_Q15_living_in_coutryside	0.117823291	0.184585736	0.640132108	0.529464017	0.750906286	0.795351175	~Q1_Q15_living_in_coutryside + Q3_Q2_1_BMI + lib_size + read_conc + Q1_Q1_Age	aldex2	228
Peptostreptococcus 1	Q1_Q15_living_in_coutryside	0.131603104	0.196209197	0.673415979	0.509817717	0.750906286	0.795351175	~Q1_Q15_living_in_coutryside + Q3_Q2_1_BMI + lib_size + read_conc + Q1_Q1_Age	aldex2	228
Streptococcus 4	Q1_Q15_living_in_coutryside	0.231759316	0.21037229	1.099116404	0.299024838	0.750906286	0.795351175	~Q1_Q15_living_in_coutryside + Q3_Q2_1_BMI + lib_size + read_conc + Q1_Q1_Age	aldex2	228
Neisseria 2	Q1_Q15_living_in_coutryside	-0.083804863	0.145547948	-0.572977271	0.579366734	0.750906286	0.795351175	~Q1_Q15_living_in_coutryside + Q3_Q2_1_BMI + lib_size + read_conc + Q1_Q1_Age	aldex2	228
Prevotella 10	Q1_Q15_living_in_coutryside	0.070937033	0.313109326	0.223631736	0.66216879	0.750906286	0.795351175	~Q1_Q15_living_in_coutryside + Q3_Q2_1_BMI + lib_size + read_conc + Q1_Q1_Age	aldex2	228
Veillonella 5	Q1_Q15_living_in_coutryside	0.186841994	0.234295376	0.793424192	0.448751268	0.750906286	0.795351175	~Q1_Q15_living_in_coutryside + Q3_Q2_1_BMI + lib_size + read_conc + Q1_Q1_Age	aldex2	228
Actinomyces 1	Q1_Q15_living_in_coutryside	-0.047120455	0.258257125	-0.17805772	0.703143202	0.759761595	0.796905755	~Q1_Q15_living_in_coutryside + Q3_Q2_1_BMI + lib_size + read_conc + Q1_Q1_Age	aldex2	228
Actinobacillus 1	Q1_Q15_living_in_coutryside	0.139998083	0.090689905	1.543481915	0.12889194	0.750906286	0.795351175	~Q1_Q15_living_in_coutryside + Q3_Q2_1_BMI + lib_size + read_conc + Q1_Q1_Age	aldex2	228
Actinomyces 2	Q1_Q15_living_in_coutryside	0.101818281	0.254655999	0.403202551	0.516488251	0.750906286	0.795351175	~Q1_Q15_living_in_coutryside + Q3_Q2_1_BMI + lib_size + read_conc + Q1_Q1_Age	aldex2	228
t41	Q1_Q15_living_in_coutryside	-0.397190858	0.194509908	-2.044829923	0.071663466	0.750906286	0.795351175	~Q1_Q15_living_in_coutryside + Q3_Q2_1_BMI + lib_size + read_conc + Q1_Q1_Age	aldex2	228
Prevotella 12	Q1_Q15_living_in_coutryside	-0.171459992	0.214928927	-0.794913345	0.484005915	0.750906286	0.795351175	~Q1_Q15_living_in_coutryside + Q3_Q2_1_BMI + lib_size + read_conc + Q1_Q1_Age	aldex2	228
Prevotella 11	Q1_Q15_living_in_coutryside	-0.090851573	0.261913867	-0.349203647	0.669952285	0.750906286	0.795351175	~Q1_Q15_living_in_coutryside + Q3_Q2_1_BMI + lib_size + read_conc + Q1_Q1_Age	aldex2	228
Alloprevotella 4	Q1_Q15_living_in_coutryside	-0.328203165	0.285875855	-1.149764309	0.315928634	0.750906286	0.795351175	~Q1_Q15_living_in_coutryside + Q3_Q2_1_BMI + lib_size + read_conc + Q1_Q1_Age	aldex2	228
Capnocytophaga 1	Q1_Q15_living_in_coutryside	0.085561102	0.211870913	0.404483203	0.67987461	0.750906286	0.795351175	~Q1_Q15_living_in_coutryside + Q3_Q2_1_BMI + lib_size + read_conc + Q1_Q1_Age	aldex2	228
Aggregatibacter 1	Q1_Q15_living_in_coutryside	0.094499911	0.235519127	0.403452846	0.645653189	0.750906286	0.795351175	~Q1_Q15_living_in_coutryside + Q3_Q2_1_BMI + lib_size + read_conc + Q1_Q1_Age	aldex2	228
Leptotrichia 2	Q1_Q15_living_in_coutryside	0.146283312	0.26479518	0.554065453	0.557014374	0.750906286	0.795351175	~Q1_Q15_living_in_coutryside + Q3_Q2_1_BMI + lib_size + read_conc + Q1_Q1_Age	aldex2	228
Streptococcus 2	Q1_Q15_living_in_coutryside	0.059447726	0.070685319	0.840949098	0.410621483	0.750906286	0.795351175	~Q1_Q15_living_in_coutryside + Q3_Q2_1_BMI + lib_size + read_conc + Q1_Q1_Age	aldex2	228
Atopobium 1	Q1_Q15_living_in_coutryside	0.007804477	0.262288068	0.02984545	0.652115166	0.750906286	0.795351175	~Q1_Q15_living_in_coutryside + Q3_Q2_1_BMI + lib_size + read_conc + Q1_Q1_Age	aldex2	228
Finegoldia	Q1_Q15_living_in_coutryside	-0.051834108	0.25113309	-0.205502813	0.615476646	0.750906286	0.795351175	~Q1_Q15_living_in_coutryside + Q3_Q2_1_BMI + lib_size + read_conc + Q1_Q1_Age	aldex2	228
Leptotrichia 4	Q1_Q15_living_in_coutryside	0.059962929	0.257639683	0.241088652	0.609464093	0.750906286	0.795351175	~Q1_Q15_living_in_coutryside + Q3_Q2_1_BMI + lib_size + read_conc + Q1_Q1_Age	aldex2	228
GU410548_g 1	Q1_Q15_living_in_coutryside	-0.225057708	0.27557495	-0.821762162	0.449567793	0.750906286	0.795351175	~Q1_Q15_living_in_coutryside + Q3_Q2_1_BMI + lib_size + read_conc + Q1_Q1_Age	aldex2	228
Lachnoanaerobaculum 1	Q1_Q15_living_in_coutryside	0.022444051	0.261402178	0.088613905	0.638759819	0.750906286	0.795351175	~Q1_Q15_living_in_coutryside + Q3_Q2_1_BMI + lib_size + read_conc + Q1_Q1_Age	aldex2	228
Capnocytophaga 2	Q1_Q15_living_in_coutryside	-0.538928122	0.281454619	-1.919971976	0.124794684	0.750906286	0.795351175	~Q1_Q15_living_in_coutryside + Q3_Q2_1_BMI + lib_size + read_conc + Q1_Q1_Age	aldex2	228
Pasteurellaceae 1	Q1_Q15_living_in_coutryside	0.019906543	0.265499592	0.072832621	0.644001647	0.750906286	0.795351175	~Q1_Q15_living_in_coutryside + Q3_Q2_1_BMI + lib_size + read_conc + Q1_Q1_Age	aldex2	228
Lactobacillus jensenii group	Q1_Q15_living_in_coutryside	0.194782214	0.27015784	0.722421781	0.476826969	0.750906286	0.795351175	~Q1_Q15_living_in_coutryside + Q3_Q2_1_BMI + lib_size + read_conc + Q1_Q1_Age	aldex2	228
Rothia 2	Q1_Q15_living_in_coutryside	0.187758527	0.248019893	0.757279418	0.466911162	0.750906286	0.795351175	~Q1_Q15_living_in_coutryside + Q3_Q2_1_BMI + lib_size + read_conc + Q1_Q1_Age	aldex2	228
Granulicatella 2	Q1_Q15_living_in_coutryside	0.073557693	0.245003494	0.301900894	0.573112211	0.750906286	0.795351175	~Q1_Q15_living_in_coutryside + Q3_Q2_1_BMI + lib_size + read_conc + Q1_Q1_Age	aldex2	228
Lachnoanaerobaculum 2	Q1_Q15_living_in_coutryside	-0.176903013	0.257457752	-0.69287873	0.510473882	0.750906286	0.795351175	~Q1_Q15_living_in_coutryside + Q3_Q2_1_BMI + lib_size + read_conc + Q1_Q1_Age	aldex2	228
Fusobacterium 4	Q1_Q15_living_in_coutryside	-0.112794089	0.271635421	-0.418931275	0.58122332	0.750906286	0.795351175	~Q1_Q15_living_in_coutryside + Q3_Q2_1_BMI + lib_size + read_conc + Q1_Q1_Age	aldex2	228
Actinomyces 3	Q1_Q15_living_in_coutryside	-0.011400346	0.262423159	-0.041419816	0.637220889	0.750906286	0.795351175	~Q1_Q15_living_in_coutryside + Q3_Q2_1_BMI + lib_size + read_conc + Q1_Q1_Age	aldex2	228
Lactobacillus crispatus group 1	Q1_Q15_living_in_coutryside	-0.1720704	0.150903683	-1.141672366	0.270327917	0.750906286	0.795351175	~Q1_Q15_living_in_coutryside + Q3_Q2_1_BMI + lib_size + read_conc + Q1_Q1_Age	aldex2	228
Prevotella 220	Q1_Q15_living_in_coutryside	0.306673895	0.266370868	1.151168442	0.319021186	0.750906286	0.795351175	~Q1_Q15_living_in_coutryside + Q3_Q2_1_BMI + lib_size + read_conc + Q1_Q1_Age	aldex2	228
Prevotella 14	Q1_Q15_living_in_coutryside	-0.118425456	0.259544865	-0.459399759	0.579368891	0.750906286	0.795351175	~Q1_Q15_living_in_coutryside + Q3_Q2_1_BMI + lib_size + read_conc + Q1_Q1_Age	aldex2	228
GU410548_g 2	Q1_Q15_living_in_coutryside	-0.111800964	0.245995653	-0.456221659	0.534233636	0.750906286	0.795351175	~Q1_Q15_living_in_coutryside + Q3_Q2_1_BMI + lib_size + read_conc + Q1_Q1_Age	aldex2	228
Alloprevotella 6	Q1_Q15_living_in_coutryside	-0.07273243	0.266198365	-0.274761402	0.559969845	0.750906286	0.795351175	~Q1_Q15_living_in_coutryside + Q3_Q2_1_BMI + lib_size + read_conc + Q1_Q1_Age	aldex2	228
Actinobacillus 3	Q1_Q15_living_in_coutryside	-0.019899187	0.246456422	-0.075003114	0.595163878	0.750906286	0.795351175	~Q1_Q15_living_in_coutryside + Q3_Q2_1_BMI + lib_size + read_conc + Q1_Q1_Age	aldex2	228
Prevotella 17	Q1_Q15_living_in_coutryside	0.039570129	0.245815317	0.158134072	0.568288401	0.750906286	0.795351175	~Q1_Q15_living_in_coutryside + Q3_Q2_1_BMI + lib_size + read_conc + Q1_Q1_Age	aldex2	228
Aggregatibacter 2	Q1_Q15_living_in_coutryside	0.014137279	0.256846904	0.053494427	0.584667397	0.750906286	0.795351175	~Q1_Q15_living_in_coutryside + Q3_Q2_1_BMI + lib_size + read_conc + Q1_Q1_Age	aldex2	228
Fusobacterium 6	Q1_Q15_living_in_coutryside	-0.209124258	0.242955734	-0.861369096	0.433825976	0.750906286	0.795351175	~Q1_Q15_living_in_coutryside + Q3_Q2_1_BMI + lib_size + read_conc + Q1_Q1_Age	aldex2	228
Veillonella 2	Q1_Q15_living_in_coutryside	-0.04638726	0.110023498	-0.413765623	0.672049205	0.750906286	0.795351175	~Q1_Q15_living_in_coutryside + Q3_Q2_1_BMI + lib_size + read_conc + Q1_Q1_Age	aldex2	228
Prevotella 15	Q1_Q15_living_in_coutryside	-0.245018822	0.239561693	-1.023963252	0.380562723	0.750906286	0.795351175	~Q1_Q15_living_in_coutryside + Q3_Q2_1_BMI + lib_size + read_conc + Q1_Q1_Age	aldex2	228
Mogibacterium 1	Q1_Q15_living_in_coutryside	0.067466888	0.243894133	0.274761016	0.514703698	0.750906286	0.795351175	~Q1_Q15_living_in_coutryside + Q3_Q2_1_BMI + lib_size + read_conc + Q1_Q1_Age	aldex2	228
Rothia 3	Q1_Q15_living_in_coutryside	-0.018452056	0.247190807	-0.079792268	0.588270157	0.750906286	0.795351175	~Q1_Q15_living_in_coutryside + Q3_Q2_1_BMI + lib_size + read_conc + Q1_Q1_Age	aldex2	228
Porphyromonas 2	Q1_Q15_living_in_coutryside	0.02921489	0.263468446	0.111855026	0.60554858	0.750906286	0.795351175	~Q1_Q15_living_in_coutryside + Q3_Q2_1_BMI + lib_size + read_conc + Q1_Q1_Age	aldex2	228
Bergeyella 1	Q1_Q15_living_in_coutryside	-0.203598526	0.255041369	-0.79832654	0.448800962	0.750906286	0.795351175	~Q1_Q15_living_in_coutryside + Q3_Q2_1_BMI + lib_size + read_conc + Q1_Q1_Age	aldex2	228
Neisseria 1	Q1_Q15_living_in_coutryside	0.033500218	0.10446919	0.315598284	0.751549968	0.788271507	0.811301206	~Q1_Q15_living_in_coutryside + Q3_Q2_1_BMI + lib_size + read_conc + Q1_Q1_Age	aldex2	228
Alloprevotella 7	Q1_Q15_living_in_coutryside	-0.081910123	0.226793911	-0.36466552	0.514676504	0.750906286	0.795351175	~Q1_Q15_living_in_coutryside + Q3_Q2_1_BMI + lib_size + read_conc + Q1_Q1_Age	aldex2	228
Oribacterium 1	Q1_Q15_living_in_coutryside	-0.192045774	0.234341739	-0.826504196	0.412335441	0.750906286	0.795351175	~Q1_Q15_living_in_coutryside + Q3_Q2_1_BMI + lib_size + read_conc + Q1_Q1_Age	aldex2	228
Bergeyella 2	Q1_Q15_living_in_coutryside	-0.122532359	0.233214612	-0.532790279	0.518604372	0.750906286	0.795351175	~Q1_Q15_living_in_coutryside + Q3_Q2_1_BMI + lib_size + read_conc + Q1_Q1_Age	aldex2	228
EU728721_g 1	Q1_Q15_living_in_coutryside	0.100514815	0.231592628	0.436840381	0.501781088	0.750906286	0.795351175	~Q1_Q15_living_in_coutryside + Q3_Q2_1_BMI + lib_size + read_conc + Q1_Q1_Age	aldex2	228
Neisseria 3	Q1_Q15_living_in_coutryside	-0.185048065	0.233566279	-0.794109735	0.462020777	0.750906286	0.795351175	~Q1_Q15_living_in_coutryside + Q3_Q2_1_BMI + lib_size + read_conc + Q1_Q1_Age	aldex2	228
Prevotella 2	Q1_Q1_Age	-0.324314162	0.114880453	-2.825203818	0.006065636	0.227194765	0.795351175	~Q1_Q1_Age + Q3_Q2_1_BMI + lib_size + read_conc	aldex2	228
Prevotella 3	Q1_Q1_Age	0.012327466	0.185796618	0.07255949	0.792800689	0.81482293	0.833984125	~Q1_Q1_Age + Q3_Q2_1_BMI + lib_size + read_conc	aldex2	228
Lautropia 1	Q1_Q1_Age	0.020762526	0.227911753	0.089489209	0.513572815	0.718459893	0.795351175	~Q1_Q1_Age + Q3_Q2_1_BMI + lib_size + read_conc	aldex2	228
Fusobacterium 1	Q1_Q1_Age	0.047833606	0.089814547	0.530063254	0.606677635	0.718459893	0.795351175	~Q1_Q1_Age + Q3_Q2_1_BMI + lib_size + read_conc	aldex2	228
Prevotella 4	Q1_Q1_Age	-0.107082731	0.09514521	-1.128478365	0.266983074	0.718459893	0.795351175	~Q1_Q1_Age + Q3_Q2_1_BMI + lib_size + read_conc	aldex2	228
Prevotella 5	Q1_Q1_Age	-0.118224888	0.080288958	-1.484626893	0.149939247	0.718459893	0.795351175	~Q1_Q1_Age + Q3_Q2_1_BMI + lib_size + read_conc	aldex2	228
Gemella 1	Q1_Q1_Age	0.032245936	0.249817772	0.13700423	0.584369028	0.718459893	0.795351175	~Q1_Q1_Age + Q3_Q2_1_BMI + lib_size + read_conc	aldex2	228
Streptococcus 3	Q1_Q1_Age	-0.171385027	0.275105939	-0.622312142	0.549031217	0.718459893	0.795351175	~Q1_Q1_Age + Q3_Q2_1_BMI + lib_size + read_conc	aldex2	228
Veillonella 3	Q1_Q1_Age	-0.113873531	0.132157434	-0.860976618	0.40069857	0.718459893	0.795351175	~Q1_Q1_Age + Q3_Q2_1_BMI + lib_size + read_conc	aldex2	228
Prevotella 7	Q1_Q1_Age	-0.244128288	0.197335631	-1.238867388	0.247164289	0.718459893	0.795351175	~Q1_Q1_Age + Q3_Q2_1_BMI + lib_size + read_conc	aldex2	228
Prevotella 6	Q1_Q1_Age	0.026557886	0.105014126	0.232905684	0.785255273	0.81482293	0.829337158	~Q1_Q1_Age + Q3_Q2_1_BMI + lib_size + read_conc	aldex2	228
Veillonella 1	Q1_Q1_Age	-0.048676875	0.085059815	-0.56602625	0.577959033	0.718459893	0.795351175	~Q1_Q1_Age + Q3_Q2_1_BMI + lib_size + read_conc	aldex2	228
Leptotrichia 1	Q1_Q1_Age	-0.138738944	0.169558378	-0.814395631	0.434733215	0.718459893	0.795351175	~Q1_Q1_Age + Q3_Q2_1_BMI + lib_size + read_conc	aldex2	228
Prevotella 9	Q1_Q1_Age	0.219012161	0.235974196	0.929538601	0.374484257	0.718459893	0.795351175	~Q1_Q1_Age + Q3_Q2_1_BMI + lib_size + read_conc	aldex2	228
Megasphaera 1	Q1_Q1_Age	-0.043256892	0.167624628	-0.259605528	0.736961121	0.790364101	0.806351632	~Q1_Q1_Age + Q3_Q2_1_BMI + lib_size + read_conc	aldex2	228
Granulicatella 1	Q1_Q1_Age	-0.189450055	0.295596819	-0.647193947	0.532270154	0.718459893	0.795351175	~Q1_Q1_Age + Q3_Q2_1_BMI + lib_size + read_conc	aldex2	228
Alloprevotella 1	Q1_Q1_Age	-0.337902128	0.116044763	-2.925812827	0.009020141	0.227194765	0.795351175	~Q1_Q1_Age + Q3_Q2_1_BMI + lib_size + read_conc	aldex2	228
Prevotella 8	Q1_Q1_Age	-0.268519504	0.296190924	-0.90948505	0.398013136	0.718459893	0.795351175	~Q1_Q1_Age + Q3_Q2_1_BMI + lib_size + read_conc	aldex2	228
Campylobacter 1	Q1_Q1_Age	-0.00870699	0.360915745	-0.027842019	0.720796648	0.784396353	0.798627654	~Q1_Q1_Age + Q3_Q2_1_BMI + lib_size + read_conc	aldex2	228
Staphylococcus	Q1_Q1_Age	0.011618354	0.132579647	0.09204957	0.863793214	0.863793214	0.876295657	~Q1_Q1_Age + Q3_Q2_1_BMI + lib_size + read_conc	aldex2	228
Prevotella 1	Q1_Q1_Age	-0.127190915	0.062396297	-2.039056414	0.048571364	0.718459893	0.795351175	~Q1_Q1_Age + Q3_Q2_1_BMI + lib_size + read_conc	aldex2	228
Haemophilus 1	Q1_Q1_Age	-0.18145282	0.154604203	-1.188450356	0.278191715	0.718459893	0.795351175	~Q1_Q1_Age + Q3_Q2_1_BMI + lib_size + read_conc	aldex2	228
Selenomonas 1	Q1_Q1_Age	0.346822741	0.196897595	1.767441566	0.116523765	0.718459893	0.795351175	~Q1_Q1_Age + Q3_Q2_1_BMI + lib_size + read_conc	aldex2	228
Alloprevotella 3	Q1_Q1_Age	-0.113814262	0.185075533	-0.623376222	0.54734664	0.718459893	0.795351175	~Q1_Q1_Age + Q3_Q2_1_BMI + lib_size + read_conc	aldex2	228
Peptostreptococcus 1	Q1_Q1_Age	-0.217607839	0.1950991	-1.120131435	0.297935796	0.718459893	0.795351175	~Q1_Q1_Age + Q3_Q2_1_BMI + lib_size + read_conc	aldex2	228
Streptococcus 4	Q1_Q1_Age	0.152105934	0.211116387	0.726470968	0.487938484	0.718459893	0.795351175	~Q1_Q1_Age + Q3_Q2_1_BMI + lib_size + read_conc	aldex2	228
Neisseria 2	Q1_Q1_Age	-0.13704358	0.148642161	-0.92596057	0.392373779	0.718459893	0.795351175	~Q1_Q1_Age + Q3_Q2_1_BMI + lib_size + read_conc	aldex2	228
Prevotella 10	Q1_Q1_Age	0.096630163	0.316173888	0.304928368	0.613364818	0.718459893	0.795351175	~Q1_Q1_Age + Q3_Q2_1_BMI + lib_size + read_conc	aldex2	228
Veillonella 5	Q1_Q1_Age	-0.461946969	0.234752943	-1.971510951	0.080794141	0.718459893	0.795351175	~Q1_Q1_Age + Q3_Q2_1_BMI + lib_size + read_conc	aldex2	228
Actinomyces 1	Q1_Q1_Age	-0.497279937	0.260552616	-1.917031228	0.089382305	0.718459893	0.795351175	~Q1_Q1_Age + Q3_Q2_1_BMI + lib_size + read_conc	aldex2	228
Actinobacillus 1	Q1_Q1_Age	-0.106972615	0.092442545	-1.157849644	0.254720075	0.718459893	0.795351175	~Q1_Q1_Age + Q3_Q2_1_BMI + lib_size + read_conc	aldex2	228
Actinomyces 2	Q1_Q1_Age	0.227255996	0.252953684	0.906002843	0.395987621	0.718459893	0.795351175	~Q1_Q1_Age + Q3_Q2_1_BMI + lib_size + read_conc	aldex2	228
t41	Q1_Q1_Age	-0.125872955	0.195660339	-0.642084015	0.53416712	0.718459893	0.795351175	~Q1_Q1_Age + Q3_Q2_1_BMI + lib_size + read_conc	aldex2	228
Prevotella 12	Q1_Q1_Age	-0.108378089	0.215257293	-0.504053219	0.600079176	0.718459893	0.795351175	~Q1_Q1_Age + Q3_Q2_1_BMI + lib_size + read_conc	aldex2	228
Prevotella 11	Q1_Q1_Age	0.001495443	0.263933581	0.01004269	0.758101752	0.801421852	0.813888722	~Q1_Q1_Age + Q3_Q2_1_BMI + lib_size + read_conc	aldex2	228
Alloprevotella 4	Q1_Q1_Age	0.06678896	0.294516904	0.233286191	0.656451878	0.736021803	0.795351175	~Q1_Q1_Age + Q3_Q2_1_BMI + lib_size + read_conc	aldex2	228
Capnocytophaga 1	Q1_Q1_Age	0.19419447	0.212960533	0.9139221	0.384459244	0.718459893	0.795351175	~Q1_Q1_Age + Q3_Q2_1_BMI + lib_size + read_conc	aldex2	228
Aggregatibacter 1	Q1_Q1_Age	0.293801031	0.238911024	1.232402188	0.256306682	0.718459893	0.795351175	~Q1_Q1_Age + Q3_Q2_1_BMI + lib_size + read_conc	aldex2	228
Leptotrichia 2	Q1_Q1_Age	0.666856078	0.266831545	2.501796161	0.024325514	0.450022001	0.795351175	~Q1_Q1_Age + Q3_Q2_1_BMI + lib_size + read_conc	aldex2	228
Streptococcus 2	Q1_Q1_Age	0.010962949	0.071613771	0.153365662	0.842635202	0.85417815	0.863010991	~Q1_Q1_Age + Q3_Q2_1_BMI + lib_size + read_conc	aldex2	228
Atopobium 1	Q1_Q1_Age	0.319835727	0.267110838	1.201141504	0.31437301	0.718459893	0.795351175	~Q1_Q1_Age + Q3_Q2_1_BMI + lib_size + read_conc	aldex2	228
Finegoldia	Q1_Q1_Age	-0.095803333	0.253359821	-0.378061899	0.611387816	0.718459893	0.795351175	~Q1_Q1_Age + Q3_Q2_1_BMI + lib_size + read_conc	aldex2	228
Leptotrichia 4	Q1_Q1_Age	0.304177942	0.258367068	1.180403336	0.296585182	0.718459893	0.795351175	~Q1_Q1_Age + Q3_Q2_1_BMI + lib_size + read_conc	aldex2	228
GU410548_g 1	Q1_Q1_Age	-0.076161313	0.277740179	-0.275912331	0.600597872	0.718459893	0.795351175	~Q1_Q1_Age + Q3_Q2_1_BMI + lib_size + read_conc	aldex2	228
Lachnoanaerobaculum 1	Q1_Q1_Age	-0.172011738	0.265201085	-0.649207372	0.518063233	0.718459893	0.795351175	~Q1_Q1_Age + Q3_Q2_1_BMI + lib_size + read_conc	aldex2	228
Capnocytophaga 2	Q1_Q1_Age	-0.242300913	0.286802506	-0.839331475	0.4437211	0.718459893	0.795351175	~Q1_Q1_Age + Q3_Q2_1_BMI + lib_size + read_conc	aldex2	228
Pasteurellaceae 1	Q1_Q1_Age	0.328442661	0.266606845	1.237456418	0.282841768	0.718459893	0.795351175	~Q1_Q1_Age + Q3_Q2_1_BMI + lib_size + read_conc	aldex2	228
Lactobacillus jensenii group	Q1_Q1_Age	-0.478179031	0.273265006	-1.755304538	0.150066056	0.718459893	0.795351175	~Q1_Q1_Age + Q3_Q2_1_BMI + lib_size + read_conc	aldex2	228
Rothia 2	Q1_Q1_Age	-0.097219361	0.251434107	-0.389510971	0.63296406	0.720605237	0.795351175	~Q1_Q1_Age + Q3_Q2_1_BMI + lib_size + read_conc	aldex2	228
Granulicatella 2	Q1_Q1_Age	-0.140942539	0.249216336	-0.574621045	0.522091427	0.718459893	0.795351175	~Q1_Q1_Age + Q3_Q2_1_BMI + lib_size + read_conc	aldex2	228
Lachnoanaerobaculum 2	Q1_Q1_Age	0.776249926	0.259315948	3.001200452	0.009210599	0.227194765	0.795351175	~Q1_Q1_Age + Q3_Q2_1_BMI + lib_size + read_conc	aldex2	228
Fusobacterium 4	Q1_Q1_Age	0.025872629	0.277034964	0.092813511	0.621370718	0.718459893	0.795351175	~Q1_Q1_Age + Q3_Q2_1_BMI + lib_size + read_conc	aldex2	228
Actinomyces 3	Q1_Q1_Age	0.289541117	0.265466373	1.09112072	0.334552064	0.718459893	0.795351175	~Q1_Q1_Age + Q3_Q2_1_BMI + lib_size + read_conc	aldex2	228
Lactobacillus crispatus group 1	Q1_Q1_Age	-0.103647728	0.152048224	-0.68775745	0.497453368	0.718459893	0.795351175	~Q1_Q1_Age + Q3_Q2_1_BMI + lib_size + read_conc	aldex2	228
Prevotella 220	Q1_Q1_Age	0.054105753	0.271329871	0.206232649	0.591757901	0.718459893	0.795351175	~Q1_Q1_Age + Q3_Q2_1_BMI + lib_size + read_conc	aldex2	228
Prevotella 14	Q1_Q1_Age	-0.032641586	0.262799164	-0.125705743	0.576051466	0.718459893	0.795351175	~Q1_Q1_Age + Q3_Q2_1_BMI + lib_size + read_conc	aldex2	228
GU410548_g 2	Q1_Q1_Age	0.155815631	0.252422728	0.616799323	0.512247845	0.718459893	0.795351175	~Q1_Q1_Age + Q3_Q2_1_BMI + lib_size + read_conc	aldex2	228
Alloprevotella 6	Q1_Q1_Age	0.009906052	0.271315932	0.035409913	0.68319733	0.754576155	0.795351175	~Q1_Q1_Age + Q3_Q2_1_BMI + lib_size + read_conc	aldex2	228
Actinobacillus 3	Q1_Q1_Age	-0.143235411	0.252836346	-0.568012059	0.477571948	0.718459893	0.795351175	~Q1_Q1_Age + Q3_Q2_1_BMI + lib_size + read_conc	aldex2	228
Prevotella 17	Q1_Q1_Age	0.110042228	0.249130153	0.433468843	0.491938747	0.718459893	0.795351175	~Q1_Q1_Age + Q3_Q2_1_BMI + lib_size + read_conc	aldex2	228
Aggregatibacter 2	Q1_Q1_Age	0.196774722	0.257537891	0.763457913	0.461058567	0.718459893	0.795351175	~Q1_Q1_Age + Q3_Q2_1_BMI + lib_size + read_conc	aldex2	228
Fusobacterium 6	Q1_Q1_Age	0.269840104	0.246447327	1.10172919	0.327829956	0.718459893	0.795351175	~Q1_Q1_Age + Q3_Q2_1_BMI + lib_size + read_conc	aldex2	228
Veillonella 2	Q1_Q1_Age	-0.077481302	0.10829106	-0.717354209	0.484678215	0.718459893	0.795351175	~Q1_Q1_Age + Q3_Q2_1_BMI + lib_size + read_conc	aldex2	228
Prevotella 15	Q1_Q1_Age	-0.164955017	0.244863287	-0.679349858	0.491035346	0.718459893	0.795351175	~Q1_Q1_Age + Q3_Q2_1_BMI + lib_size + read_conc	aldex2	228
Mogibacterium 1	Q1_Q1_Age	0.316413101	0.246887472	1.298621673	0.30251267	0.718459893	0.795351175	~Q1_Q1_Age + Q3_Q2_1_BMI + lib_size + read_conc	aldex2	228
Rothia 3	Q1_Q1_Age	-0.049153262	0.252537988	-0.200647795	0.56898902	0.718459893	0.795351175	~Q1_Q1_Age + Q3_Q2_1_BMI + lib_size + read_conc	aldex2	228
Porphyromonas 2	Q1_Q1_Age	0.114375559	0.267696656	0.424452122	0.541742685	0.718459893	0.795351175	~Q1_Q1_Age + Q3_Q2_1_BMI + lib_size + read_conc	aldex2	228
Bergeyella 1	Q1_Q1_Age	-0.068018584	0.254111494	-0.266938536	0.581282604	0.718459893	0.795351175	~Q1_Q1_Age + Q3_Q2_1_BMI + lib_size + read_conc	aldex2	228
Neisseria 1	Q1_Q1_Age	0.102019402	0.104551759	0.992511833	0.338890585	0.718459893	0.795351175	~Q1_Q1_Age + Q3_Q2_1_BMI + lib_size + read_conc	aldex2	228
Alloprevotella 7	Q1_Q1_Age	0.18442561	0.228741776	0.810948962	0.416451434	0.718459893	0.795351175	~Q1_Q1_Age + Q3_Q2_1_BMI + lib_size + read_conc	aldex2	228
Oribacterium 1	Q1_Q1_Age	0.132014827	0.237817222	0.560182672	0.499010211	0.718459893	0.795351175	~Q1_Q1_Age + Q3_Q2_1_BMI + lib_size + read_conc	aldex2	228
Bergeyella 2	Q1_Q1_Age	-0.202662099	0.237038698	-0.865785356	0.424915128	0.718459893	0.795351175	~Q1_Q1_Age + Q3_Q2_1_BMI + lib_size + read_conc	aldex2	228
EU728721_g 1	Q1_Q1_Age	0.238036076	0.235191634	1.022282194	0.37231889	0.718459893	0.795351175	~Q1_Q1_Age + Q3_Q2_1_BMI + lib_size + read_conc	aldex2	228
Neisseria 3	Q1_Q1_Age	0.012936565	0.238819021	0.050260145	0.52931299	0.718459893	0.795351175	~Q1_Q1_Age + Q3_Q2_1_BMI + lib_size + read_conc	aldex2	228
Prevotella 2	Q3_Q2_Normal_VS_obesity	-0.011412127	0.313117597	-0.024941674	0.855141841	0.868478167	0.871032295	~Q3_Q2_Normal_VS_obesity + Q3_Q2_1_BMI + lib_size + read_conc + Q1_Q1_Age	aldex2	179
Prevotella 3	Q3_Q2_Normal_VS_obesity	0.384688602	0.495720325	0.769656161	0.467400083	0.861310574	0.795351175	~Q3_Q2_Normal_VS_obesity + Q3_Q2_1_BMI + lib_size + read_conc + Q1_Q1_Age	aldex2	179
Lautropia 1	Q3_Q2_Normal_VS_obesity	-0.603991252	0.583011732	-1.028114025	0.365255374	0.861310574	0.795351175	~Q3_Q2_Normal_VS_obesity + Q3_Q2_1_BMI + lib_size + read_conc + Q1_Q1_Age	aldex2	179
Fusobacterium 1	Q3_Q2_Normal_VS_obesity	-0.350141949	0.247880761	-1.406054094	0.169401916	0.861310574	0.795351175	~Q3_Q2_Normal_VS_obesity + Q3_Q2_1_BMI + lib_size + read_conc + Q1_Q1_Age	aldex2	179
Prevotella 4	Q3_Q2_Normal_VS_obesity	0.05182527	0.260499784	0.208736577	0.822766333	0.868478167	0.849253595	~Q3_Q2_Normal_VS_obesity + Q3_Q2_1_BMI + lib_size + read_conc + Q1_Q1_Age	aldex2	179
Prevotella 5	Q3_Q2_Normal_VS_obesity	0.028216659	0.215792522	0.145925923	0.821607215	0.868478167	0.849193815	~Q3_Q2_Normal_VS_obesity + Q3_Q2_1_BMI + lib_size + read_conc + Q1_Q1_Age	aldex2	179
Gemella 1	Q3_Q2_Normal_VS_obesity	0.687673661	0.663585788	1.041037571	0.369837674	0.861310574	0.795351175	~Q3_Q2_Normal_VS_obesity + Q3_Q2_1_BMI + lib_size + read_conc + Q1_Q1_Age	aldex2	179
Streptococcus 3	Q3_Q2_Normal_VS_obesity	0.643147836	0.695677252	0.92348093	0.386639281	0.861310574	0.795351175	~Q3_Q2_Normal_VS_obesity + Q3_Q2_1_BMI + lib_size + read_conc + Q1_Q1_Age	aldex2	179
Veillonella 3	Q3_Q2_Normal_VS_obesity	0.019415997	0.367383003	0.057975358	0.809054208	0.868478167	0.843002488	~Q3_Q2_Normal_VS_obesity + Q3_Q2_1_BMI + lib_size + read_conc + Q1_Q1_Age	aldex2	179
Prevotella 7	Q3_Q2_Normal_VS_obesity	-0.443845802	0.506500536	-0.878306196	0.404805472	0.861310574	0.795351175	~Q3_Q2_Normal_VS_obesity + Q3_Q2_1_BMI + lib_size + read_conc + Q1_Q1_Age	aldex2	179
Prevotella 6	Q3_Q2_Normal_VS_obesity	-0.128744664	0.233517187	-0.566608475	0.58127696	0.861310574	0.795351175	~Q3_Q2_Normal_VS_obesity + Q3_Q2_1_BMI + lib_size + read_conc + Q1_Q1_Age	aldex2	179
Veillonella 1	Q3_Q2_Normal_VS_obesity	-0.019349304	0.233178581	-0.076360626	0.875993897	0.875993897	0.884963118	~Q3_Q2_Normal_VS_obesity + Q3_Q2_1_BMI + lib_size + read_conc + Q1_Q1_Age	aldex2	179
Leptotrichia 1	Q3_Q2_Normal_VS_obesity	0.04415941	0.435477908	0.096163285	0.808662069	0.868478167	0.843002488	~Q3_Q2_Normal_VS_obesity + Q3_Q2_1_BMI + lib_size + read_conc + Q1_Q1_Age	aldex2	179
Prevotella 9	Q3_Q2_Normal_VS_obesity	0.471168345	0.638339583	0.740374415	0.481280232	0.861310574	0.795351175	~Q3_Q2_Normal_VS_obesity + Q3_Q2_1_BMI + lib_size + read_conc + Q1_Q1_Age	aldex2	179
Megasphaera 1	Q3_Q2_Normal_VS_obesity	-0.139743498	0.432105692	-0.316707138	0.679929682	0.861310574	0.795351175	~Q3_Q2_Normal_VS_obesity + Q3_Q2_1_BMI + lib_size + read_conc + Q1_Q1_Age	aldex2	179
Granulicatella 1	Q3_Q2_Normal_VS_obesity	0.2882508	0.743016709	0.388518795	0.678297594	0.861310574	0.795351175	~Q3_Q2_Normal_VS_obesity + Q3_Q2_1_BMI + lib_size + read_conc + Q1_Q1_Age	aldex2	179
Alloprevotella 1	Q3_Q2_Normal_VS_obesity	-0.047320688	0.315937283	-0.160919345	0.756556586	0.861310574	0.813344126	~Q3_Q2_Normal_VS_obesity + Q3_Q2_1_BMI + lib_size + read_conc + Q1_Q1_Age	aldex2	179
Prevotella 8	Q3_Q2_Normal_VS_obesity	0.364780263	0.764120519	0.476659945	0.620099948	0.861310574	0.795351175	~Q3_Q2_Normal_VS_obesity + Q3_Q2_1_BMI + lib_size + read_conc + Q1_Q1_Age	aldex2	179
Campylobacter 1	Q3_Q2_Normal_VS_obesity	0.602452966	0.939890966	0.644350279	0.524025357	0.861310574	0.795351175	~Q3_Q2_Normal_VS_obesity + Q3_Q2_1_BMI + lib_size + read_conc + Q1_Q1_Age	aldex2	179
Staphylococcus	Q3_Q2_Normal_VS_obesity	0.431846119	0.343495336	1.251482741	0.226840443	0.861310574	0.795351175	~Q3_Q2_Normal_VS_obesity + Q3_Q2_1_BMI + lib_size + read_conc + Q1_Q1_Age	aldex2	179
Prevotella 1	Q3_Q2_Normal_VS_obesity	-0.006032694	0.161417168	-0.037300433	0.856741975	0.868478167	0.871662321	~Q3_Q2_Normal_VS_obesity + Q3_Q2_1_BMI + lib_size + read_conc + Q1_Q1_Age	aldex2	179
Haemophilus 1	Q3_Q2_Normal_VS_obesity	-0.038349146	0.385053853	-0.103257705	0.772599024	0.86624739	0.821638243	~Q3_Q2_Normal_VS_obesity + Q3_Q2_1_BMI + lib_size + read_conc + Q1_Q1_Age	aldex2	179
Selenomonas 1	Q3_Q2_Normal_VS_obesity	0.260141295	0.539334378	0.482664322	0.63699256	0.861310574	0.795351175	~Q3_Q2_Normal_VS_obesity + Q3_Q2_1_BMI + lib_size + read_conc + Q1_Q1_Age	aldex2	179
Alloprevotella 3	Q3_Q2_Normal_VS_obesity	0.066080458	0.481255488	0.133124651	0.749710138	0.861310574	0.810300149	~Q3_Q2_Normal_VS_obesity + Q3_Q2_1_BMI + lib_size + read_conc + Q1_Q1_Age	aldex2	179
Peptostreptococcus 1	Q3_Q2_Normal_VS_obesity	0.090403701	0.493697282	0.189229559	0.727195006	0.861310574	0.80141588	~Q3_Q2_Normal_VS_obesity + Q3_Q2_1_BMI + lib_size + read_conc + Q1_Q1_Age	aldex2	179
Streptococcus 4	Q3_Q2_Normal_VS_obesity	0.233940574	0.515720177	0.455154966	0.652834314	0.861310574	0.795351175	~Q3_Q2_Normal_VS_obesity + Q3_Q2_1_BMI + lib_size + read_conc + Q1_Q1_Age	aldex2	179
Neisseria 2	Q3_Q2_Normal_VS_obesity	0.081367874	0.359570687	0.235288169	0.737475521	0.861310574	0.806351632	~Q3_Q2_Normal_VS_obesity + Q3_Q2_1_BMI + lib_size + read_conc + Q1_Q1_Age	aldex2	179
Prevotella 10	Q3_Q2_Normal_VS_obesity	0.617340106	0.796868761	0.777323596	0.467666464	0.861310574	0.795351175	~Q3_Q2_Normal_VS_obesity + Q3_Q2_1_BMI + lib_size + read_conc + Q1_Q1_Age	aldex2	179
Veillonella 5	Q3_Q2_Normal_VS_obesity	0.419922829	0.610334508	0.689257788	0.516428516	0.861310574	0.795351175	~Q3_Q2_Normal_VS_obesity + Q3_Q2_1_BMI + lib_size + read_conc + Q1_Q1_Age	aldex2	179
Actinomyces 1	Q3_Q2_Normal_VS_obesity	-0.290257849	0.651412173	-0.443447388	0.616389089	0.861310574	0.795351175	~Q3_Q2_Normal_VS_obesity + Q3_Q2_1_BMI + lib_size + read_conc + Q1_Q1_Age	aldex2	179
Actinobacillus 1	Q3_Q2_Normal_VS_obesity	-0.08875899	0.244148571	-0.361928656	0.721129415	0.861310574	0.798627654	~Q3_Q2_Normal_VS_obesity + Q3_Q2_1_BMI + lib_size + read_conc + Q1_Q1_Age	aldex2	179
Actinomyces 2	Q3_Q2_Normal_VS_obesity	-0.197966845	0.655490424	-0.307828754	0.552038146	0.861310574	0.795351175	~Q3_Q2_Normal_VS_obesity + Q3_Q2_1_BMI + lib_size + read_conc + Q1_Q1_Age	aldex2	179
t41	Q3_Q2_Normal_VS_obesity	0.538867548	0.469775876	1.159156975	0.279600763	0.861310574	0.795351175	~Q3_Q2_Normal_VS_obesity + Q3_Q2_1_BMI + lib_size + read_conc + Q1_Q1_Age	aldex2	179
Prevotella 12	Q3_Q2_Normal_VS_obesity	-0.022280416	0.53963781	-0.041773637	0.721859332	0.861310574	0.798627654	~Q3_Q2_Normal_VS_obesity + Q3_Q2_1_BMI + lib_size + read_conc + Q1_Q1_Age	aldex2	179
Prevotella 11	Q3_Q2_Normal_VS_obesity	-0.323378053	0.671197098	-0.482006981	0.6159007	0.861310574	0.795351175	~Q3_Q2_Normal_VS_obesity + Q3_Q2_1_BMI + lib_size + read_conc + Q1_Q1_Age	aldex2	179
Alloprevotella 4	Q3_Q2_Normal_VS_obesity	-0.711789185	0.746879731	-0.953879388	0.372423703	0.861310574	0.795351175	~Q3_Q2_Normal_VS_obesity + Q3_Q2_1_BMI + lib_size + read_conc + Q1_Q1_Age	aldex2	179
Capnocytophaga 1	Q3_Q2_Normal_VS_obesity	0.359327139	0.552537178	0.652610519	0.530233771	0.861310574	0.795351175	~Q3_Q2_Normal_VS_obesity + Q3_Q2_1_BMI + lib_size + read_conc + Q1_Q1_Age	aldex2	179
Aggregatibacter 1	Q3_Q2_Normal_VS_obesity	1.473501041	0.59667044	2.47640661	0.02846635	0.861310574	0.795351175	~Q3_Q2_Normal_VS_obesity + Q3_Q2_1_BMI + lib_size + read_conc + Q1_Q1_Age	aldex2	179
Leptotrichia 2	Q3_Q2_Normal_VS_obesity	0.647931225	0.68518215	0.952713351	0.406895397	0.861310574	0.795351175	~Q3_Q2_Normal_VS_obesity + Q3_Q2_1_BMI + lib_size + read_conc + Q1_Q1_Age	aldex2	179
Streptococcus 2	Q3_Q2_Normal_VS_obesity	-0.363676083	0.185363392	-1.962293832	0.055705857	0.861310574	0.795351175	~Q3_Q2_Normal_VS_obesity + Q3_Q2_1_BMI + lib_size + read_conc + Q1_Q1_Age	aldex2	179
Atopobium 1	Q3_Q2_Normal_VS_obesity	0.220229415	0.690719979	0.322508232	0.591381329	0.861310574	0.795351175	~Q3_Q2_Normal_VS_obesity + Q3_Q2_1_BMI + lib_size + read_conc + Q1_Q1_Age	aldex2	179
Finegoldia	Q3_Q2_Normal_VS_obesity	0.415785999	0.651677983	0.636441028	0.52249808	0.861310574	0.795351175	~Q3_Q2_Normal_VS_obesity + Q3_Q2_1_BMI + lib_size + read_conc + Q1_Q1_Age	aldex2	179
Leptotrichia 4	Q3_Q2_Normal_VS_obesity	0.82167772	0.660695483	1.24372527	0.274494803	0.861310574	0.795351175	~Q3_Q2_Normal_VS_obesity + Q3_Q2_1_BMI + lib_size + read_conc + Q1_Q1_Age	aldex2	179
GU410548_g 1	Q3_Q2_Normal_VS_obesity	0.663171727	0.705994833	0.942263326	0.406287133	0.861310574	0.795351175	~Q3_Q2_Normal_VS_obesity + Q3_Q2_1_BMI + lib_size + read_conc + Q1_Q1_Age	aldex2	179
Lachnoanaerobaculum 1	Q3_Q2_Normal_VS_obesity	-0.346697662	0.682804332	-0.505914733	0.56280353	0.861310574	0.795351175	~Q3_Q2_Normal_VS_obesity + Q3_Q2_1_BMI + lib_size + read_conc + Q1_Q1_Age	aldex2	179
Capnocytophaga 2	Q3_Q2_Normal_VS_obesity	-0.374817159	0.746662803	-0.502699923	0.573558282	0.861310574	0.795351175	~Q3_Q2_Normal_VS_obesity + Q3_Q2_1_BMI + lib_size + read_conc + Q1_Q1_Age	aldex2	179
Pasteurellaceae 1	Q3_Q2_Normal_VS_obesity	-0.64463055	0.68626445	-0.942717229	0.39590042	0.861310574	0.795351175	~Q3_Q2_Normal_VS_obesity + Q3_Q2_1_BMI + lib_size + read_conc + Q1_Q1_Age	aldex2	179
Lactobacillus jensenii group	Q3_Q2_Normal_VS_obesity	0.865993543	0.71109275	1.21991634	0.289598441	0.861310574	0.795351175	~Q3_Q2_Normal_VS_obesity + Q3_Q2_1_BMI + lib_size + read_conc + Q1_Q1_Age	aldex2	179
Rothia 2	Q3_Q2_Normal_VS_obesity	0.658499086	0.652743246	1.011862277	0.368823249	0.861310574	0.795351175	~Q3_Q2_Normal_VS_obesity + Q3_Q2_1_BMI + lib_size + read_conc + Q1_Q1_Age	aldex2	179
Granulicatella 2	Q3_Q2_Normal_VS_obesity	-0.251189095	0.641082821	-0.390479308	0.525966073	0.861310574	0.795351175	~Q3_Q2_Normal_VS_obesity + Q3_Q2_1_BMI + lib_size + read_conc + Q1_Q1_Age	aldex2	179
Lachnoanaerobaculum 2	Q3_Q2_Normal_VS_obesity	0.125728493	0.666727648	0.185264291	0.656410057	0.861310574	0.795351175	~Q3_Q2_Normal_VS_obesity + Q3_Q2_1_BMI + lib_size + read_conc + Q1_Q1_Age	aldex2	179
Fusobacterium 4	Q3_Q2_Normal_VS_obesity	-0.326932313	0.708640557	-0.470977987	0.532190195	0.861310574	0.795351175	~Q3_Q2_Normal_VS_obesity + Q3_Q2_1_BMI + lib_size + read_conc + Q1_Q1_Age	aldex2	179
Actinomyces 3	Q3_Q2_Normal_VS_obesity	0.228660071	0.681228741	0.337552156	0.684723505	0.861310574	0.795384274	~Q3_Q2_Normal_VS_obesity + Q3_Q2_1_BMI + lib_size + read_conc + Q1_Q1_Age	aldex2	179
Lactobacillus crispatus group 1	Q3_Q2_Normal_VS_obesity	0.343746569	0.381730245	0.895696681	0.382935183	0.861310574	0.795351175	~Q3_Q2_Normal_VS_obesity + Q3_Q2_1_BMI + lib_size + read_conc + Q1_Q1_Age	aldex2	179
Prevotella 220	Q3_Q2_Normal_VS_obesity	-0.170962506	0.694820442	-0.244942981	0.560403295	0.861310574	0.795351175	~Q3_Q2_Normal_VS_obesity + Q3_Q2_1_BMI + lib_size + read_conc + Q1_Q1_Age	aldex2	179
Prevotella 14	Q3_Q2_Normal_VS_obesity	-0.415875703	0.667907198	-0.625760526	0.491596585	0.861310574	0.795351175	~Q3_Q2_Normal_VS_obesity + Q3_Q2_1_BMI + lib_size + read_conc + Q1_Q1_Age	aldex2	179
GU410548_g 2	Q3_Q2_Normal_VS_obesity	-0.169585224	0.654634902	-0.265026623	0.569114304	0.861310574	0.795351175	~Q3_Q2_Normal_VS_obesity + Q3_Q2_1_BMI + lib_size + read_conc + Q1_Q1_Age	aldex2	179
Alloprevotella 6	Q3_Q2_Normal_VS_obesity	-0.064709751	0.682205487	-0.094655268	0.64586797	0.861310574	0.795351175	~Q3_Q2_Normal_VS_obesity + Q3_Q2_1_BMI + lib_size + read_conc + Q1_Q1_Age	aldex2	179
Actinobacillus 3	Q3_Q2_Normal_VS_obesity	0.335290232	0.649922366	0.51590487	0.527624382	0.861310574	0.795351175	~Q3_Q2_Normal_VS_obesity + Q3_Q2_1_BMI + lib_size + read_conc + Q1_Q1_Age	aldex2	179
Prevotella 17	Q3_Q2_Normal_VS_obesity	-0.478647644	0.638752857	-0.753060993	0.438768719	0.861310574	0.795351175	~Q3_Q2_Normal_VS_obesity + Q3_Q2_1_BMI + lib_size + read_conc + Q1_Q1_Age	aldex2	179
Aggregatibacter 2	Q3_Q2_Normal_VS_obesity	0.079365008	0.668532195	0.12127066	0.635755367	0.861310574	0.795351175	~Q3_Q2_Normal_VS_obesity + Q3_Q2_1_BMI + lib_size + read_conc + Q1_Q1_Age	aldex2	179
Fusobacterium 6	Q3_Q2_Normal_VS_obesity	0.025094473	0.638549746	0.040550729	0.584654738	0.861310574	0.795351175	~Q3_Q2_Normal_VS_obesity + Q3_Q2_1_BMI + lib_size + read_conc + Q1_Q1_Age	aldex2	179
Veillonella 2	Q3_Q2_Normal_VS_obesity	0.038248521	0.269243962	0.147756343	0.849612799	0.868478167	0.867353034	~Q3_Q2_Normal_VS_obesity + Q3_Q2_1_BMI + lib_size + read_conc + Q1_Q1_Age	aldex2	179
Prevotella 15	Q3_Q2_Normal_VS_obesity	0.410834572	0.623027997	0.671525047	0.467682097	0.861310574	0.795351175	~Q3_Q2_Normal_VS_obesity + Q3_Q2_1_BMI + lib_size + read_conc + Q1_Q1_Age	aldex2	179
Mogibacterium 1	Q3_Q2_Normal_VS_obesity	0.817590754	0.624489165	1.317433698	0.268627907	0.861310574	0.795351175	~Q3_Q2_Normal_VS_obesity + Q3_Q2_1_BMI + lib_size + read_conc + Q1_Q1_Age	aldex2	179
Rothia 3	Q3_Q2_Normal_VS_obesity	-0.099160311	0.655896686	-0.150586711	0.564981814	0.861310574	0.795351175	~Q3_Q2_Normal_VS_obesity + Q3_Q2_1_BMI + lib_size + read_conc + Q1_Q1_Age	aldex2	179
Porphyromonas 2	Q3_Q2_Normal_VS_obesity	0.088311076	0.671610829	0.139340395	0.581287616	0.861310574	0.795351175	~Q3_Q2_Normal_VS_obesity + Q3_Q2_1_BMI + lib_size + read_conc + Q1_Q1_Age	aldex2	179
Bergeyella 1	Q3_Q2_Normal_VS_obesity	0.1548397	0.660098574	0.235708407	0.592827215	0.861310574	0.795351175	~Q3_Q2_Normal_VS_obesity + Q3_Q2_1_BMI + lib_size + read_conc + Q1_Q1_Age	aldex2	179
Neisseria 1	Q3_Q2_Normal_VS_obesity	0.082071371	0.255548844	0.321427688	0.748737931	0.861310574	0.810071281	~Q3_Q2_Normal_VS_obesity + Q3_Q2_1_BMI + lib_size + read_conc + Q1_Q1_Age	aldex2	179
Alloprevotella 7	Q3_Q2_Normal_VS_obesity	-0.347725479	0.594154862	-0.591335071	0.478316414	0.861310574	0.795351175	~Q3_Q2_Normal_VS_obesity + Q3_Q2_1_BMI + lib_size + read_conc + Q1_Q1_Age	aldex2	179
Oribacterium 1	Q3_Q2_Normal_VS_obesity	-0.284482779	0.615279319	-0.466379613	0.560085635	0.861310574	0.795351175	~Q3_Q2_Normal_VS_obesity + Q3_Q2_1_BMI + lib_size + read_conc + Q1_Q1_Age	aldex2	179
Bergeyella 2	Q3_Q2_Normal_VS_obesity	-0.122394799	0.606719111	-0.201307117	0.531001087	0.861310574	0.795351175	~Q3_Q2_Normal_VS_obesity + Q3_Q2_1_BMI + lib_size + read_conc + Q1_Q1_Age	aldex2	179
EU728721_g 1	Q3_Q2_Normal_VS_obesity	-0.19665819	0.604918037	-0.337892248	0.520451906	0.861310574	0.795351175	~Q3_Q2_Normal_VS_obesity + Q3_Q2_1_BMI + lib_size + read_conc + Q1_Q1_Age	aldex2	179
Neisseria 3	Q3_Q2_Normal_VS_obesity	0.04711643	0.608908485	0.084960815	0.504385784	0.861310574	0.795351175	~Q3_Q2_Normal_VS_obesity + Q3_Q2_1_BMI + lib_size + read_conc + Q1_Q1_Age	aldex2	179
Prevotella 2	Q3_Q2_Normal_vs_overweight	0.196912978	0.185391848	1.074477907	0.297284526	0.800928173	0.795351175	~Q3_Q2_Normal_vs_overweight + Q3_Q2_1_BMI + lib_size + read_conc + Q1_Q1_Age	aldex2	223
Prevotella 3	Q3_Q2_Normal_vs_overweight	-0.014564739	0.30556638	-0.050731023	0.813476642	0.822857875	0.844084199	~Q3_Q2_Normal_vs_overweight + Q3_Q2_1_BMI + lib_size + read_conc + Q1_Q1_Age	aldex2	223
Lautropia 1	Q3_Q2_Normal_vs_overweight	-0.189751959	0.365787039	-0.521132373	0.516183937	0.800928173	0.795351175	~Q3_Q2_Normal_vs_overweight + Q3_Q2_1_BMI + lib_size + read_conc + Q1_Q1_Age	aldex2	223
Fusobacterium 1	Q3_Q2_Normal_vs_overweight	-0.200223722	0.1426721	-1.396731389	0.175341829	0.800928173	0.795351175	~Q3_Q2_Normal_vs_overweight + Q3_Q2_1_BMI + lib_size + read_conc + Q1_Q1_Age	aldex2	223
Prevotella 4	Q3_Q2_Normal_vs_overweight	-0.087319711	0.153381962	-0.567392615	0.577467551	0.800928173	0.795351175	~Q3_Q2_Normal_vs_overweight + Q3_Q2_1_BMI + lib_size + read_conc + Q1_Q1_Age	aldex2	223
Prevotella 5	Q3_Q2_Normal_vs_overweight	0.057172368	0.128893967	0.461354905	0.649401221	0.800928173	0.795351175	~Q3_Q2_Normal_vs_overweight + Q3_Q2_1_BMI + lib_size + read_conc + Q1_Q1_Age	aldex2	223
Gemella 1	Q3_Q2_Normal_vs_overweight	0.238773794	0.402734124	0.596962122	0.526733784	0.800928173	0.795351175	~Q3_Q2_Normal_vs_overweight + Q3_Q2_1_BMI + lib_size + read_conc + Q1_Q1_Age	aldex2	223
Streptococcus 3	Q3_Q2_Normal_vs_overweight	0.366887706	0.442211439	0.831266546	0.436221624	0.800928173	0.795351175	~Q3_Q2_Normal_vs_overweight + Q3_Q2_1_BMI + lib_size + read_conc + Q1_Q1_Age	aldex2	223
Veillonella 3	Q3_Q2_Normal_vs_overweight	-0.241306038	0.212535456	-1.134647158	0.264940473	0.800928173	0.795351175	~Q3_Q2_Normal_vs_overweight + Q3_Q2_1_BMI + lib_size + read_conc + Q1_Q1_Age	aldex2	223
Prevotella 7	Q3_Q2_Normal_vs_overweight	-0.220851448	0.315327849	-0.702220682	0.503771271	0.800928173	0.795351175	~Q3_Q2_Normal_vs_overweight + Q3_Q2_1_BMI + lib_size + read_conc + Q1_Q1_Age	aldex2	223
Prevotella 6	Q3_Q2_Normal_vs_overweight	0.236111035	0.166417852	1.412214792	0.170255732	0.800928173	0.795351175	~Q3_Q2_Normal_vs_overweight + Q3_Q2_1_BMI + lib_size + read_conc + Q1_Q1_Age	aldex2	223
Veillonella 1	Q3_Q2_Normal_vs_overweight	-0.098036495	0.133255787	-0.735332603	0.471273725	0.800928173	0.795351175	~Q3_Q2_Normal_vs_overweight + Q3_Q2_1_BMI + lib_size + read_conc + Q1_Q1_Age	aldex2	223
Leptotrichia 1	Q3_Q2_Normal_vs_overweight	-0.437829528	0.263616837	-1.665448357	0.108036526	0.800928173	0.795351175	~Q3_Q2_Normal_vs_overweight + Q3_Q2_1_BMI + lib_size + read_conc + Q1_Q1_Age	aldex2	223
Prevotella 9	Q3_Q2_Normal_vs_overweight	-0.293078613	0.38011806	-0.770656464	0.456755915	0.800928173	0.795351175	~Q3_Q2_Normal_vs_overweight + Q3_Q2_1_BMI + lib_size + read_conc + Q1_Q1_Age	aldex2	223
Megasphaera 1	Q3_Q2_Normal_vs_overweight	0.039618454	0.268945944	0.154860387	0.732043999	0.822857875	0.803665045	~Q3_Q2_Normal_vs_overweight + Q3_Q2_1_BMI + lib_size + read_conc + Q1_Q1_Age	aldex2	223
Granulicatella 1	Q3_Q2_Normal_vs_overweight	0.534449786	0.471010216	1.133557799	0.290739799	0.800928173	0.795351175	~Q3_Q2_Normal_vs_overweight + Q3_Q2_1_BMI + lib_size + read_conc + Q1_Q1_Age	aldex2	223
Alloprevotella 1	Q3_Q2_Normal_vs_overweight	-0.208533423	0.184870189	-1.128599556	0.271503394	0.800928173	0.795351175	~Q3_Q2_Normal_vs_overweight + Q3_Q2_1_BMI + lib_size + read_conc + Q1_Q1_Age	aldex2	223
Prevotella 8	Q3_Q2_Normal_vs_overweight	0.099031392	0.477861947	0.204097787	0.749905305	0.822857875	0.810313837	~Q3_Q2_Normal_vs_overweight + Q3_Q2_1_BMI + lib_size + read_conc + Q1_Q1_Age	aldex2	223
Campylobacter 1	Q3_Q2_Normal_vs_overweight	0.0650822	0.581103313	0.113541784	0.707677923	0.822857875	0.797080157	~Q3_Q2_Normal_vs_overweight + Q3_Q2_1_BMI + lib_size + read_conc + Q1_Q1_Age	aldex2	223
Staphylococcus	Q3_Q2_Normal_vs_overweight	0.119100838	0.215639258	0.556142254	0.58507375	0.800928173	0.795351175	~Q3_Q2_Normal_vs_overweight + Q3_Q2_1_BMI + lib_size + read_conc + Q1_Q1_Age	aldex2	223
Prevotella 1	Q3_Q2_Normal_vs_overweight	-0.021005476	0.100490269	-0.208529695	0.798209117	0.822857875	0.836710685	~Q3_Q2_Normal_vs_overweight + Q3_Q2_1_BMI + lib_size + read_conc + Q1_Q1_Age	aldex2	223
Haemophilus 1	Q3_Q2_Normal_vs_overweight	0.117436232	0.249117327	0.47218292	0.629958558	0.800928173	0.795351175	~Q3_Q2_Normal_vs_overweight + Q3_Q2_1_BMI + lib_size + read_conc + Q1_Q1_Age	aldex2	223
Selenomonas 1	Q3_Q2_Normal_vs_overweight	0.057523722	0.314243018	0.187463077	0.794954862	0.822857875	0.835012914	~Q3_Q2_Normal_vs_overweight + Q3_Q2_1_BMI + lib_size + read_conc + Q1_Q1_Age	aldex2	223
Alloprevotella 3	Q3_Q2_Normal_vs_overweight	0.044302633	0.296103503	0.14579358	0.745984709	0.822857875	0.808647152	~Q3_Q2_Normal_vs_overweight + Q3_Q2_1_BMI + lib_size + read_conc + Q1_Q1_Age	aldex2	223
Peptostreptococcus 1	Q3_Q2_Normal_vs_overweight	0.01836497	0.312044051	0.063963553	0.759775954	0.822857875	0.814411011	~Q3_Q2_Normal_vs_overweight + Q3_Q2_1_BMI + lib_size + read_conc + Q1_Q1_Age	aldex2	223
Streptococcus 4	Q3_Q2_Normal_vs_overweight	0.471933341	0.338203873	1.394294507	0.200865988	0.800928173	0.795351175	~Q3_Q2_Normal_vs_overweight + Q3_Q2_1_BMI + lib_size + read_conc + Q1_Q1_Age	aldex2	223
Neisseria 2	Q3_Q2_Normal_vs_overweight	-0.015954134	0.227726593	-0.065899802	0.770016278	0.822857875	0.819480411	~Q3_Q2_Normal_vs_overweight + Q3_Q2_1_BMI + lib_size + read_conc + Q1_Q1_Age	aldex2	223
Prevotella 10	Q3_Q2_Normal_vs_overweight	-0.255989004	0.49515748	-0.521818988	0.566477548	0.800928173	0.795351175	~Q3_Q2_Normal_vs_overweight + Q3_Q2_1_BMI + lib_size + read_conc + Q1_Q1_Age	aldex2	223
Veillonella 5	Q3_Q2_Normal_vs_overweight	0.399132986	0.384695306	1.041396065	0.346879076	0.800928173	0.795351175	~Q3_Q2_Normal_vs_overweight + Q3_Q2_1_BMI + lib_size + read_conc + Q1_Q1_Age	aldex2	223
Actinomyces 1	Q3_Q2_Normal_vs_overweight	-0.077170322	0.415141489	-0.19285424	0.683016608	0.815213371	0.795351175	~Q3_Q2_Normal_vs_overweight + Q3_Q2_1_BMI + lib_size + read_conc + Q1_Q1_Age	aldex2	223
Actinobacillus 1	Q3_Q2_Normal_vs_overweight	-0.214804216	0.143577885	-1.496108382	0.14239094	0.800928173	0.795351175	~Q3_Q2_Normal_vs_overweight + Q3_Q2_1_BMI + lib_size + read_conc + Q1_Q1_Age	aldex2	223
Actinomyces 2	Q3_Q2_Normal_vs_overweight	-0.067293281	0.408571484	-0.174143232	0.556213818	0.800928173	0.795351175	~Q3_Q2_Normal_vs_overweight + Q3_Q2_1_BMI + lib_size + read_conc + Q1_Q1_Age	aldex2	223
t41	Q3_Q2_Normal_vs_overweight	0.556096913	0.310325898	1.792538843	0.094477812	0.800928173	0.795351175	~Q3_Q2_Normal_vs_overweight + Q3_Q2_1_BMI + lib_size + read_conc + Q1_Q1_Age	aldex2	223
Prevotella 12	Q3_Q2_Normal_vs_overweight	0.297396322	0.335870537	0.892650907	0.415965087	0.800928173	0.795351175	~Q3_Q2_Normal_vs_overweight + Q3_Q2_1_BMI + lib_size + read_conc + Q1_Q1_Age	aldex2	223
Prevotella 11	Q3_Q2_Normal_vs_overweight	0.318591667	0.42304429	0.760107762	0.471344568	0.800928173	0.795351175	~Q3_Q2_Normal_vs_overweight + Q3_Q2_1_BMI + lib_size + read_conc + Q1_Q1_Age	aldex2	223
Alloprevotella 4	Q3_Q2_Normal_vs_overweight	0.624500834	0.467036401	1.335064927	0.240310805	0.800928173	0.795351175	~Q3_Q2_Normal_vs_overweight + Q3_Q2_1_BMI + lib_size + read_conc + Q1_Q1_Age	aldex2	223
Capnocytophaga 1	Q3_Q2_Normal_vs_overweight	0.039326312	0.341204799	0.114538113	0.822857875	0.822857875	0.849253595	~Q3_Q2_Normal_vs_overweight + Q3_Q2_1_BMI + lib_size + read_conc + Q1_Q1_Age	aldex2	223
Aggregatibacter 1	Q3_Q2_Normal_vs_overweight	0.478680065	0.385008855	1.246729113	0.249470888	0.800928173	0.795351175	~Q3_Q2_Normal_vs_overweight + Q3_Q2_1_BMI + lib_size + read_conc + Q1_Q1_Age	aldex2	223
Leptotrichia 2	Q3_Q2_Normal_vs_overweight	0.228602702	0.425877866	0.53855231	0.578739821	0.800928173	0.795351175	~Q3_Q2_Normal_vs_overweight + Q3_Q2_1_BMI + lib_size + read_conc + Q1_Q1_Age	aldex2	223
Streptococcus 2	Q3_Q2_Normal_vs_overweight	-0.24418869	0.113197539	-2.157706094	0.036357125	0.800928173	0.795351175	~Q3_Q2_Normal_vs_overweight + Q3_Q2_1_BMI + lib_size + read_conc + Q1_Q1_Age	aldex2	223
Atopobium 1	Q3_Q2_Normal_vs_overweight	0.068549919	0.424677927	0.160885217	0.642694329	0.800928173	0.795351175	~Q3_Q2_Normal_vs_overweight + Q3_Q2_1_BMI + lib_size + read_conc + Q1_Q1_Age	aldex2	223
Finegoldia	Q3_Q2_Normal_vs_overweight	0.272820501	0.407655755	0.668888216	0.492969182	0.800928173	0.795351175	~Q3_Q2_Normal_vs_overweight + Q3_Q2_1_BMI + lib_size + read_conc + Q1_Q1_Age	aldex2	223
Leptotrichia 4	Q3_Q2_Normal_vs_overweight	0.430008376	0.411655241	1.039310055	0.361042384	0.800928173	0.795351175	~Q3_Q2_Normal_vs_overweight + Q3_Q2_1_BMI + lib_size + read_conc + Q1_Q1_Age	aldex2	223
GU410548_g 1	Q3_Q2_Normal_vs_overweight	0.328512258	0.445395994	0.740405591	0.473998999	0.800928173	0.795351175	~Q3_Q2_Normal_vs_overweight + Q3_Q2_1_BMI + lib_size + read_conc + Q1_Q1_Age	aldex2	223
Lachnoanaerobaculum 1	Q3_Q2_Normal_vs_overweight	-0.465211206	0.425927988	-1.092103017	0.334391618	0.800928173	0.795351175	~Q3_Q2_Normal_vs_overweight + Q3_Q2_1_BMI + lib_size + read_conc + Q1_Q1_Age	aldex2	223
Capnocytophaga 2	Q3_Q2_Normal_vs_overweight	-0.079498861	0.461205745	-0.169227728	0.662116051	0.80322275	0.795351175	~Q3_Q2_Normal_vs_overweight + Q3_Q2_1_BMI + lib_size + read_conc + Q1_Q1_Age	aldex2	223
Pasteurellaceae 1	Q3_Q2_Normal_vs_overweight	0.215303259	0.43037335	0.500134045	0.553920505	0.800928173	0.795351175	~Q3_Q2_Normal_vs_overweight + Q3_Q2_1_BMI + lib_size + read_conc + Q1_Q1_Age	aldex2	223
Lactobacillus jensenii group	Q3_Q2_Normal_vs_overweight	0.284385772	0.436710767	0.653334568	0.504136075	0.800928173	0.795351175	~Q3_Q2_Normal_vs_overweight + Q3_Q2_1_BMI + lib_size + read_conc + Q1_Q1_Age	aldex2	223
Rothia 2	Q3_Q2_Normal_vs_overweight	-0.122065233	0.398412833	-0.307542587	0.642816919	0.800928173	0.795351175	~Q3_Q2_Normal_vs_overweight + Q3_Q2_1_BMI + lib_size + read_conc + Q1_Q1_Age	aldex2	223
Granulicatella 2	Q3_Q2_Normal_vs_overweight	-0.051227693	0.398988058	-0.129463629	0.565124277	0.800928173	0.795351175	~Q3_Q2_Normal_vs_overweight + Q3_Q2_1_BMI + lib_size + read_conc + Q1_Q1_Age	aldex2	223
Lachnoanaerobaculum 2	Q3_Q2_Normal_vs_overweight	0.04569725	0.413905049	0.111275741	0.640593704	0.800928173	0.795351175	~Q3_Q2_Normal_vs_overweight + Q3_Q2_1_BMI + lib_size + read_conc + Q1_Q1_Age	aldex2	223
Fusobacterium 4	Q3_Q2_Normal_vs_overweight	-0.168423433	0.440283403	-0.386655605	0.578748139	0.800928173	0.795351175	~Q3_Q2_Normal_vs_overweight + Q3_Q2_1_BMI + lib_size + read_conc + Q1_Q1_Age	aldex2	223
Actinomyces 3	Q3_Q2_Normal_vs_overweight	0.127170202	0.424387685	0.304244159	0.628209191	0.800928173	0.795351175	~Q3_Q2_Normal_vs_overweight + Q3_Q2_1_BMI + lib_size + read_conc + Q1_Q1_Age	aldex2	223
Lactobacillus crispatus group 1	Q3_Q2_Normal_vs_overweight	-0.05040004	0.235798781	-0.21546663	0.822019736	0.822857875	0.849253595	~Q3_Q2_Normal_vs_overweight + Q3_Q2_1_BMI + lib_size + read_conc + Q1_Q1_Age	aldex2	223
Prevotella 220	Q3_Q2_Normal_vs_overweight	-0.519784459	0.42898117	-1.219692792	0.297897127	0.800928173	0.795351175	~Q3_Q2_Normal_vs_overweight + Q3_Q2_1_BMI + lib_size + read_conc + Q1_Q1_Age	aldex2	223
Prevotella 14	Q3_Q2_Normal_vs_overweight	-0.379338729	0.41775026	-0.914972408	0.393390969	0.800928173	0.795351175	~Q3_Q2_Normal_vs_overweight + Q3_Q2_1_BMI + lib_size + read_conc + Q1_Q1_Age	aldex2	223
GU410548_g 2	Q3_Q2_Normal_vs_overweight	0.308281367	0.399034555	0.770458225	0.439516133	0.800928173	0.795351175	~Q3_Q2_Normal_vs_overweight + Q3_Q2_1_BMI + lib_size + read_conc + Q1_Q1_Age	aldex2	223
Alloprevotella 6	Q3_Q2_Normal_vs_overweight	-0.429604358	0.42926263	-1.006406266	0.387701784	0.800928173	0.795351175	~Q3_Q2_Normal_vs_overweight + Q3_Q2_1_BMI + lib_size + read_conc + Q1_Q1_Age	aldex2	223
Actinobacillus 3	Q3_Q2_Normal_vs_overweight	-0.035889592	0.405660334	-0.092402542	0.605173613	0.800928173	0.795351175	~Q3_Q2_Normal_vs_overweight + Q3_Q2_1_BMI + lib_size + read_conc + Q1_Q1_Age	aldex2	223
Prevotella 17	Q3_Q2_Normal_vs_overweight	-0.10328015	0.396015174	-0.260109446	0.56789227	0.800928173	0.795351175	~Q3_Q2_Normal_vs_overweight + Q3_Q2_1_BMI + lib_size + read_conc + Q1_Q1_Age	aldex2	223
Aggregatibacter 2	Q3_Q2_Normal_vs_overweight	0.051453627	0.418089983	0.123259958	0.625148805	0.800928173	0.795351175	~Q3_Q2_Normal_vs_overweight + Q3_Q2_1_BMI + lib_size + read_conc + Q1_Q1_Age	aldex2	223
Fusobacterium 6	Q3_Q2_Normal_vs_overweight	-0.090336824	0.392522556	-0.237872244	0.544630955	0.800928173	0.795351175	~Q3_Q2_Normal_vs_overweight + Q3_Q2_1_BMI + lib_size + read_conc + Q1_Q1_Age	aldex2	223
Veillonella 2	Q3_Q2_Normal_vs_overweight	-0.046476073	0.156017704	-0.289461842	0.76516229	0.822857875	0.816467332	~Q3_Q2_Normal_vs_overweight + Q3_Q2_1_BMI + lib_size + read_conc + Q1_Q1_Age	aldex2	223
Prevotella 15	Q3_Q2_Normal_vs_overweight	0.138551877	0.389179057	0.37140883	0.479508243	0.800928173	0.795351175	~Q3_Q2_Normal_vs_overweight + Q3_Q2_1_BMI + lib_size + read_conc + Q1_Q1_Age	aldex2	223
Mogibacterium 1	Q3_Q2_Normal_vs_overweight	0.117019971	0.391146423	0.294888262	0.592587133	0.800928173	0.795351175	~Q3_Q2_Normal_vs_overweight + Q3_Q2_1_BMI + lib_size + read_conc + Q1_Q1_Age	aldex2	223
Rothia 3	Q3_Q2_Normal_vs_overweight	-0.031902916	0.399503624	-0.085793378	0.632866146	0.800928173	0.795351175	~Q3_Q2_Normal_vs_overweight + Q3_Q2_1_BMI + lib_size + read_conc + Q1_Q1_Age	aldex2	223
Porphyromonas 2	Q3_Q2_Normal_vs_overweight	-0.411471886	0.421089975	-0.978394705	0.381987921	0.800928173	0.795351175	~Q3_Q2_Normal_vs_overweight + Q3_Q2_1_BMI + lib_size + read_conc + Q1_Q1_Age	aldex2	223
Bergeyella 1	Q3_Q2_Normal_vs_overweight	0.399356154	0.406402104	0.9876917	0.37473068	0.800928173	0.795351175	~Q3_Q2_Normal_vs_overweight + Q3_Q2_1_BMI + lib_size + read_conc + Q1_Q1_Age	aldex2	223
Neisseria 1	Q3_Q2_Normal_vs_overweight	0.131999762	0.167551387	0.775947046	0.457006043	0.800928173	0.795351175	~Q3_Q2_Normal_vs_overweight + Q3_Q2_1_BMI + lib_size + read_conc + Q1_Q1_Age	aldex2	223
Alloprevotella 7	Q3_Q2_Normal_vs_overweight	-0.007751625	0.366696763	-0.02126491	0.494100441	0.800928173	0.795351175	~Q3_Q2_Normal_vs_overweight + Q3_Q2_1_BMI + lib_size + read_conc + Q1_Q1_Age	aldex2	223
Oribacterium 1	Q3_Q2_Normal_vs_overweight	-0.185019198	0.382195786	-0.483904208	0.525374806	0.800928173	0.795351175	~Q3_Q2_Normal_vs_overweight + Q3_Q2_1_BMI + lib_size + read_conc + Q1_Q1_Age	aldex2	223
Bergeyella 2	Q3_Q2_Normal_vs_overweight	0.022886206	0.37847868	0.059180788	0.522770768	0.800928173	0.795351175	~Q3_Q2_Normal_vs_overweight + Q3_Q2_1_BMI + lib_size + read_conc + Q1_Q1_Age	aldex2	223
EU728721_g 1	Q3_Q2_Normal_vs_overweight	0.049368467	0.376349736	0.133191144	0.515460738	0.800928173	0.795351175	~Q3_Q2_Normal_vs_overweight + Q3_Q2_1_BMI + lib_size + read_conc + Q1_Q1_Age	aldex2	223
Neisseria 3	Q3_Q2_Normal_vs_overweight	-0.051288853	0.379509433	-0.139177955	0.570278619	0.800928173	0.795351175	~Q3_Q2_Normal_vs_overweight + Q3_Q2_1_BMI + lib_size + read_conc + Q1_Q1_Age	aldex2	223
Prevotella 2	Q3_Q2_Normal_vs_underweight	0.002246054	0.163811599	0.013994151	0.908396095	0.908396095	0.909215208	~Q3_Q2_Normal_vs_underweight + Q3_Q2_1_BMI + lib_size + read_conc + Q1_Q1_Age	aldex2	157
Prevotella 3	Q3_Q2_Normal_vs_underweight	-0.22958811	0.248122193	-0.928084642	0.364304129	0.783102996	0.795351175	~Q3_Q2_Normal_vs_underweight + Q3_Q2_1_BMI + lib_size + read_conc + Q1_Q1_Age	aldex2	157
Lautropia 1	Q3_Q2_Normal_vs_underweight	0.26182738	0.29818545	0.88999432	0.407494865	0.783102996	0.795351175	~Q3_Q2_Normal_vs_underweight + Q3_Q2_1_BMI + lib_size + read_conc + Q1_Q1_Age	aldex2	157
Fusobacterium 1	Q3_Q2_Normal_vs_underweight	0.056440437	0.131005001	0.438436119	0.666695794	0.783102996	0.795351175	~Q3_Q2_Normal_vs_underweight + Q3_Q2_1_BMI + lib_size + read_conc + Q1_Q1_Age	aldex2	157
Prevotella 4	Q3_Q2_Normal_vs_underweight	-0.006095551	0.135892232	-0.039143416	0.894113683	0.906361816	0.898340474	~Q3_Q2_Normal_vs_underweight + Q3_Q2_1_BMI + lib_size + read_conc + Q1_Q1_Age	aldex2	157
Prevotella 5	Q3_Q2_Normal_vs_underweight	0.06826206	0.111852768	0.62851829	0.544250551	0.783102996	0.795351175	~Q3_Q2_Normal_vs_underweight + Q3_Q2_1_BMI + lib_size + read_conc + Q1_Q1_Age	aldex2	157
Gemella 1	Q3_Q2_Normal_vs_underweight	-0.158955137	0.343436698	-0.464606397	0.542972038	0.783102996	0.795351175	~Q3_Q2_Normal_vs_underweight + Q3_Q2_1_BMI + lib_size + read_conc + Q1_Q1_Age	aldex2	157
Streptococcus 3	Q3_Q2_Normal_vs_underweight	-0.138388189	0.350692942	-0.394782589	0.69714279	0.785029368	0.796321419	~Q3_Q2_Normal_vs_underweight + Q3_Q2_1_BMI + lib_size + read_conc + Q1_Q1_Age	aldex2	157
Veillonella 3	Q3_Q2_Normal_vs_underweight	-0.196018031	0.19252737	-1.02700934	0.314432778	0.783102996	0.795351175	~Q3_Q2_Normal_vs_underweight + Q3_Q2_1_BMI + lib_size + read_conc + Q1_Q1_Age	aldex2	157
Prevotella 7	Q3_Q2_Normal_vs_underweight	0.218310955	0.266935412	0.819982702	0.459765879	0.783102996	0.795351175	~Q3_Q2_Normal_vs_underweight + Q3_Q2_1_BMI + lib_size + read_conc + Q1_Q1_Age	aldex2	157
Prevotella 6	Q3_Q2_Normal_vs_underweight	-0.10617635	0.117048121	-0.900686422	0.377814985	0.783102996	0.795351175	~Q3_Q2_Normal_vs_underweight + Q3_Q2_1_BMI + lib_size + read_conc + Q1_Q1_Age	aldex2	157
Veillonella 1	Q3_Q2_Normal_vs_underweight	-0.117879266	0.121570821	-0.979159784	0.335257239	0.783102996	0.795351175	~Q3_Q2_Normal_vs_underweight + Q3_Q2_1_BMI + lib_size + read_conc + Q1_Q1_Age	aldex2	157
Leptotrichia 1	Q3_Q2_Normal_vs_underweight	0.368515203	0.214333309	1.729881583	0.1108155	0.783102996	0.795351175	~Q3_Q2_Normal_vs_underweight + Q3_Q2_1_BMI + lib_size + read_conc + Q1_Q1_Age	aldex2	157
Prevotella 9	Q3_Q2_Normal_vs_underweight	-0.079978074	0.335553519	-0.238199985	0.714592871	0.785029368	0.797384355	~Q3_Q2_Normal_vs_underweight + Q3_Q2_1_BMI + lib_size + read_conc + Q1_Q1_Age	aldex2	157
Megasphaera 1	Q3_Q2_Normal_vs_underweight	-0.012554403	0.227020691	-0.052059635	0.843860049	0.870983446	0.863701848	~Q3_Q2_Normal_vs_underweight + Q3_Q2_1_BMI + lib_size + read_conc + Q1_Q1_Age	aldex2	157
Granulicatella 1	Q3_Q2_Normal_vs_underweight	0.370044794	0.385565326	0.96147028	0.385120133	0.783102996	0.795351175	~Q3_Q2_Normal_vs_underweight + Q3_Q2_1_BMI + lib_size + read_conc + Q1_Q1_Age	aldex2	157
Alloprevotella 1	Q3_Q2_Normal_vs_underweight	0.031928327	0.167755493	0.19774447	0.815918552	0.862542469	0.845629872	~Q3_Q2_Normal_vs_underweight + Q3_Q2_1_BMI + lib_size + read_conc + Q1_Q1_Age	aldex2	157
Prevotella 8	Q3_Q2_Normal_vs_underweight	-0.397015185	0.373543097	-1.062949683	0.301001738	0.783102996	0.795351175	~Q3_Q2_Normal_vs_underweight + Q3_Q2_1_BMI + lib_size + read_conc + Q1_Q1_Age	aldex2	157
Campylobacter 1	Q3_Q2_Normal_vs_underweight	-0.245148032	0.483587325	-0.506805786	0.61785068	0.783102996	0.795351175	~Q3_Q2_Normal_vs_underweight + Q3_Q2_1_BMI + lib_size + read_conc + Q1_Q1_Age	aldex2	157
Staphylococcus	Q3_Q2_Normal_vs_underweight	-0.122035533	0.147998844	-0.823849094	0.418223485	0.783102996	0.795351175	~Q3_Q2_Normal_vs_underweight + Q3_Q2_1_BMI + lib_size + read_conc + Q1_Q1_Age	aldex2	157
Prevotella 1	Q3_Q2_Normal_vs_underweight	-0.046896011	0.078514991	-0.597133742	0.561467934	0.783102996	0.795351175	~Q3_Q2_Normal_vs_underweight + Q3_Q2_1_BMI + lib_size + read_conc + Q1_Q1_Age	aldex2	157
Haemophilus 1	Q3_Q2_Normal_vs_underweight	-0.226240064	0.205005133	-1.108027637	0.28621571	0.783102996	0.795351175	~Q3_Q2_Normal_vs_underweight + Q3_Q2_1_BMI + lib_size + read_conc + Q1_Q1_Age	aldex2	157
Selenomonas 1	Q3_Q2_Normal_vs_underweight	0.062868041	0.27647553	0.230736375	0.721378339	0.785029368	0.798627654	~Q3_Q2_Normal_vs_underweight + Q3_Q2_1_BMI + lib_size + read_conc + Q1_Q1_Age	aldex2	157
Alloprevotella 3	Q3_Q2_Normal_vs_underweight	0.121977721	0.251625161	0.492368591	0.622935209	0.783102996	0.795351175	~Q3_Q2_Normal_vs_underweight + Q3_Q2_1_BMI + lib_size + read_conc + Q1_Q1_Age	aldex2	157
Peptostreptococcus 1	Q3_Q2_Normal_vs_underweight	0.501187003	0.250456557	2.002559	0.085855845	0.783102996	0.795351175	~Q3_Q2_Normal_vs_underweight + Q3_Q2_1_BMI + lib_size + read_conc + Q1_Q1_Age	aldex2	157
Streptococcus 4	Q3_Q2_Normal_vs_underweight	-0.247782365	0.27092007	-0.921997486	0.378338251	0.783102996	0.795351175	~Q3_Q2_Normal_vs_underweight + Q3_Q2_1_BMI + lib_size + read_conc + Q1_Q1_Age	aldex2	157
Neisseria 2	Q3_Q2_Normal_vs_underweight	0.361399583	0.207558336	1.761901034	0.170623039	0.783102996	0.795351175	~Q3_Q2_Normal_vs_underweight + Q3_Q2_1_BMI + lib_size + read_conc + Q1_Q1_Age	aldex2	157
Prevotella 10	Q3_Q2_Normal_vs_underweight	-0.818031121	0.419355883	-1.955475087	0.07884223	0.783102996	0.795351175	~Q3_Q2_Normal_vs_underweight + Q3_Q2_1_BMI + lib_size + read_conc + Q1_Q1_Age	aldex2	157
Veillonella 5	Q3_Q2_Normal_vs_underweight	-0.295590868	0.317402522	-0.934360878	0.376941386	0.783102996	0.795351175	~Q3_Q2_Normal_vs_underweight + Q3_Q2_1_BMI + lib_size + read_conc + Q1_Q1_Age	aldex2	157
Actinomyces 1	Q3_Q2_Normal_vs_underweight	0.445417953	0.33589419	1.323009984	0.250975662	0.783102996	0.795351175	~Q3_Q2_Normal_vs_underweight + Q3_Q2_1_BMI + lib_size + read_conc + Q1_Q1_Age	aldex2	157
Actinobacillus 1	Q3_Q2_Normal_vs_underweight	0.117486155	0.129514578	0.908235171	0.373104038	0.783102996	0.795351175	~Q3_Q2_Normal_vs_underweight + Q3_Q2_1_BMI + lib_size + read_conc + Q1_Q1_Age	aldex2	157
Actinomyces 2	Q3_Q2_Normal_vs_underweight	-0.105740151	0.339071818	-0.308490846	0.563143728	0.783102996	0.795351175	~Q3_Q2_Normal_vs_underweight + Q3_Q2_1_BMI + lib_size + read_conc + Q1_Q1_Age	aldex2	157
t41	Q3_Q2_Normal_vs_underweight	-0.062738831	0.252472275	-0.24342176	0.703067881	0.785029368	0.796905755	~Q3_Q2_Normal_vs_underweight + Q3_Q2_1_BMI + lib_size + read_conc + Q1_Q1_Age	aldex2	157
Prevotella 12	Q3_Q2_Normal_vs_underweight	0.305550614	0.287635866	1.058386511	0.370885733	0.783102996	0.795351175	~Q3_Q2_Normal_vs_underweight + Q3_Q2_1_BMI + lib_size + read_conc + Q1_Q1_Age	aldex2	157
Prevotella 11	Q3_Q2_Normal_vs_underweight	-0.101988917	0.348497077	-0.292643934	0.692610658	0.785029368	0.796321419	~Q3_Q2_Normal_vs_underweight + Q3_Q2_1_BMI + lib_size + read_conc + Q1_Q1_Age	aldex2	157
Alloprevotella 4	Q3_Q2_Normal_vs_underweight	0.656745189	0.388563357	1.695505361	0.139499987	0.783102996	0.795351175	~Q3_Q2_Normal_vs_underweight + Q3_Q2_1_BMI + lib_size + read_conc + Q1_Q1_Age	aldex2	157
Capnocytophaga 1	Q3_Q2_Normal_vs_underweight	-0.033442836	0.294174585	-0.113500213	0.766411681	0.821948759	0.817604003	~Q3_Q2_Normal_vs_underweight + Q3_Q2_1_BMI + lib_size + read_conc + Q1_Q1_Age	aldex2	157
Aggregatibacter 1	Q3_Q2_Normal_vs_underweight	-0.38893865	0.312196218	-1.246486066	0.237590056	0.783102996	0.795351175	~Q3_Q2_Normal_vs_underweight + Q3_Q2_1_BMI + lib_size + read_conc + Q1_Q1_Age	aldex2	157
Leptotrichia 2	Q3_Q2_Normal_vs_underweight	0.249715515	0.343289093	0.729664471	0.507730699	0.783102996	0.795351175	~Q3_Q2_Normal_vs_underweight + Q3_Q2_1_BMI + lib_size + read_conc + Q1_Q1_Age	aldex2	157
Streptococcus 2	Q3_Q2_Normal_vs_underweight	0.01349592	0.099275304	0.135625562	0.847443353	0.870983446	0.865972034	~Q3_Q2_Normal_vs_underweight + Q3_Q2_1_BMI + lib_size + read_conc + Q1_Q1_Age	aldex2	157
Atopobium 1	Q3_Q2_Normal_vs_underweight	0.040704575	0.348566169	0.118294361	0.648920971	0.783102996	0.795351175	~Q3_Q2_Normal_vs_underweight + Q3_Q2_1_BMI + lib_size + read_conc + Q1_Q1_Age	aldex2	157
Finegoldia	Q3_Q2_Normal_vs_underweight	0.025679681	0.330392575	0.073173243	0.585840674	0.783102996	0.795351175	~Q3_Q2_Normal_vs_underweight + Q3_Q2_1_BMI + lib_size + read_conc + Q1_Q1_Age	aldex2	157
Leptotrichia 4	Q3_Q2_Normal_vs_underweight	-0.07089786	0.346089564	-0.202625765	0.61630548	0.783102996	0.795351175	~Q3_Q2_Normal_vs_underweight + Q3_Q2_1_BMI + lib_size + read_conc + Q1_Q1_Age	aldex2	157
GU410548_g 1	Q3_Q2_Normal_vs_underweight	0.019239984	0.360213124	0.052999086	0.661938232	0.783102996	0.795351175	~Q3_Q2_Normal_vs_underweight + Q3_Q2_1_BMI + lib_size + read_conc + Q1_Q1_Age	aldex2	157
Lachnoanaerobaculum 1	Q3_Q2_Normal_vs_underweight	0.171542175	0.346733756	0.499452346	0.541477709	0.783102996	0.795351175	~Q3_Q2_Normal_vs_underweight + Q3_Q2_1_BMI + lib_size + read_conc + Q1_Q1_Age	aldex2	157
Capnocytophaga 2	Q3_Q2_Normal_vs_underweight	-0.48160882	0.379612761	-1.275098631	0.241171417	0.783102996	0.795351175	~Q3_Q2_Normal_vs_underweight + Q3_Q2_1_BMI + lib_size + read_conc + Q1_Q1_Age	aldex2	157
Pasteurellaceae 1	Q3_Q2_Normal_vs_underweight	0.616234032	0.353272059	1.761084902	0.168921071	0.783102996	0.795351175	~Q3_Q2_Normal_vs_underweight + Q3_Q2_1_BMI + lib_size + read_conc + Q1_Q1_Age	aldex2	157
Lactobacillus jensenii group	Q3_Q2_Normal_vs_underweight	0.050860755	0.3736147	0.143810052	0.625964666	0.783102996	0.795351175	~Q3_Q2_Normal_vs_underweight + Q3_Q2_1_BMI + lib_size + read_conc + Q1_Q1_Age	aldex2	157
Rothia 2	Q3_Q2_Normal_vs_underweight	0.250595958	0.328330735	0.763486623	0.496576077	0.783102996	0.795351175	~Q3_Q2_Normal_vs_underweight + Q3_Q2_1_BMI + lib_size + read_conc + Q1_Q1_Age	aldex2	157
Granulicatella 2	Q3_Q2_Normal_vs_underweight	0.282622427	0.325992488	0.867759856	0.458181297	0.783102996	0.795351175	~Q3_Q2_Normal_vs_underweight + Q3_Q2_1_BMI + lib_size + read_conc + Q1_Q1_Age	aldex2	157
Lachnoanaerobaculum 2	Q3_Q2_Normal_vs_underweight	0.042963524	0.343261515	0.11493956	0.635893003	0.783102996	0.795351175	~Q3_Q2_Normal_vs_underweight + Q3_Q2_1_BMI + lib_size + read_conc + Q1_Q1_Age	aldex2	157
Fusobacterium 4	Q3_Q2_Normal_vs_underweight	-0.03729386	0.360935127	-0.105748573	0.61074937	0.783102996	0.795351175	~Q3_Q2_Normal_vs_underweight + Q3_Q2_1_BMI + lib_size + read_conc + Q1_Q1_Age	aldex2	157
Actinomyces 3	Q3_Q2_Normal_vs_underweight	-0.293327949	0.352096248	-0.84152724	0.401576547	0.783102996	0.795351175	~Q3_Q2_Normal_vs_underweight + Q3_Q2_1_BMI + lib_size + read_conc + Q1_Q1_Age	aldex2	157
Lactobacillus crispatus group 1	Q3_Q2_Normal_vs_underweight	0.162022902	0.207491626	0.768304906	0.491790754	0.783102996	0.795351175	~Q3_Q2_Normal_vs_underweight + Q3_Q2_1_BMI + lib_size + read_conc + Q1_Q1_Age	aldex2	157
Prevotella 220	Q3_Q2_Normal_vs_underweight	0.322085135	0.361294097	0.898592279	0.447720331	0.783102996	0.795351175	~Q3_Q2_Normal_vs_underweight + Q3_Q2_1_BMI + lib_size + read_conc + Q1_Q1_Age	aldex2	157
Prevotella 14	Q3_Q2_Normal_vs_underweight	-0.061909694	0.344492705	-0.182047409	0.595784803	0.783102996	0.795351175	~Q3_Q2_Normal_vs_underweight + Q3_Q2_1_BMI + lib_size + read_conc + Q1_Q1_Age	aldex2	157
GU410548_g 2	Q3_Q2_Normal_vs_underweight	0.15865235	0.340240725	0.47594967	0.52590488	0.783102996	0.795351175	~Q3_Q2_Normal_vs_underweight + Q3_Q2_1_BMI + lib_size + read_conc + Q1_Q1_Age	aldex2	157
Alloprevotella 6	Q3_Q2_Normal_vs_underweight	-0.023819591	0.350595762	-0.069657912	0.586572206	0.783102996	0.795351175	~Q3_Q2_Normal_vs_underweight + Q3_Q2_1_BMI + lib_size + read_conc + Q1_Q1_Age	aldex2	157
Actinobacillus 3	Q3_Q2_Normal_vs_underweight	0.009784686	0.336633536	0.033549825	0.585825982	0.783102996	0.795351175	~Q3_Q2_Normal_vs_underweight + Q3_Q2_1_BMI + lib_size + read_conc + Q1_Q1_Age	aldex2	157
Prevotella 17	Q3_Q2_Normal_vs_underweight	0.521547289	0.327013382	1.60372734	0.227709679	0.783102996	0.795351175	~Q3_Q2_Normal_vs_underweight + Q3_Q2_1_BMI + lib_size + read_conc + Q1_Q1_Age	aldex2	157
Aggregatibacter 2	Q3_Q2_Normal_vs_underweight	0.158565326	0.341452822	0.474152068	0.524520694	0.783102996	0.795351175	~Q3_Q2_Normal_vs_underweight + Q3_Q2_1_BMI + lib_size + read_conc + Q1_Q1_Age	aldex2	157
Fusobacterium 6	Q3_Q2_Normal_vs_underweight	0.085969456	0.316615996	0.276891466	0.522128169	0.783102996	0.795351175	~Q3_Q2_Normal_vs_underweight + Q3_Q2_1_BMI + lib_size + read_conc + Q1_Q1_Age	aldex2	157
Veillonella 2	Q3_Q2_Normal_vs_underweight	0.348563243	0.159671735	2.176598393	0.056156975	0.783102996	0.795351175	~Q3_Q2_Normal_vs_underweight + Q3_Q2_1_BMI + lib_size + read_conc + Q1_Q1_Age	aldex2	157
Prevotella 15	Q3_Q2_Normal_vs_underweight	-0.202596912	0.324990957	-0.623204551	0.503025215	0.783102996	0.795351175	~Q3_Q2_Normal_vs_underweight + Q3_Q2_1_BMI + lib_size + read_conc + Q1_Q1_Age	aldex2	157
Mogibacterium 1	Q3_Q2_Normal_vs_underweight	-0.165123539	0.31951383	-0.52208713	0.508367888	0.783102996	0.795351175	~Q3_Q2_Normal_vs_underweight + Q3_Q2_1_BMI + lib_size + read_conc + Q1_Q1_Age	aldex2	157
Rothia 3	Q3_Q2_Normal_vs_underweight	0.074924983	0.340634798	0.224183982	0.57554041	0.783102996	0.795351175	~Q3_Q2_Normal_vs_underweight + Q3_Q2_1_BMI + lib_size + read_conc + Q1_Q1_Age	aldex2	157
Porphyromonas 2	Q3_Q2_Normal_vs_underweight	-0.46112247	0.348835445	-1.332515788	0.231297234	0.783102996	0.795351175	~Q3_Q2_Normal_vs_underweight + Q3_Q2_1_BMI + lib_size + read_conc + Q1_Q1_Age	aldex2	157
Bergeyella 1	Q3_Q2_Normal_vs_underweight	0.217803873	0.342847899	0.641105683	0.517993684	0.783102996	0.795351175	~Q3_Q2_Normal_vs_underweight + Q3_Q2_1_BMI + lib_size + read_conc + Q1_Q1_Age	aldex2	157
Neisseria 1	Q3_Q2_Normal_vs_underweight	0.136745689	0.13550939	1.021317821	0.319723392	0.783102996	0.795351175	~Q3_Q2_Normal_vs_underweight + Q3_Q2_1_BMI + lib_size + read_conc + Q1_Q1_Age	aldex2	157
Alloprevotella 7	Q3_Q2_Normal_vs_underweight	-0.206797836	0.301161417	-0.700955013	0.424058603	0.783102996	0.795351175	~Q3_Q2_Normal_vs_underweight + Q3_Q2_1_BMI + lib_size + read_conc + Q1_Q1_Age	aldex2	157
Oribacterium 1	Q3_Q2_Normal_vs_underweight	-0.439341612	0.31227559	-1.414836075	0.236954736	0.783102996	0.795351175	~Q3_Q2_Normal_vs_underweight + Q3_Q2_1_BMI + lib_size + read_conc + Q1_Q1_Age	aldex2	157
Bergeyella 2	Q3_Q2_Normal_vs_underweight	0.047549396	0.31363127	0.151752417	0.548051046	0.783102996	0.795351175	~Q3_Q2_Normal_vs_underweight + Q3_Q2_1_BMI + lib_size + read_conc + Q1_Q1_Age	aldex2	157
EU728721_g 1	Q3_Q2_Normal_vs_underweight	0.101424445	0.308157119	0.340714167	0.527719933	0.783102996	0.795351175	~Q3_Q2_Normal_vs_underweight + Q3_Q2_1_BMI + lib_size + read_conc + Q1_Q1_Age	aldex2	157
Neisseria 3	Q3_Q2_Normal_vs_underweight	0.023222012	0.319594605	0.075273442	0.587770502	0.783102996	0.795351175	~Q3_Q2_Normal_vs_underweight + Q3_Q2_1_BMI + lib_size + read_conc + Q1_Q1_Age	aldex2	157
Prevotella 2	Q3_Q14_Smoked_24h	0.017826433	0.115526166	0.149235816	0.844089684	0.84605959	0.863737773	~Q3_Q14_Smoked_24h + Q3_Q2_1_BMI + lib_size + read_conc + Q1_Q1_Age	aldex2	228
Prevotella 3	Q3_Q14_Smoked_24h	0.274722817	0.183858096	1.498516307	0.153173752	0.809782275	0.795351175	~Q3_Q14_Smoked_24h + Q3_Q2_1_BMI + lib_size + read_conc + Q1_Q1_Age	aldex2	228
Lautropia 1	Q3_Q14_Smoked_24h	-0.076500113	0.225918022	-0.336973214	0.539518062	0.809782275	0.795351175	~Q3_Q14_Smoked_24h + Q3_Q2_1_BMI + lib_size + read_conc + Q1_Q1_Age	aldex2	228
Fusobacterium 1	Q3_Q14_Smoked_24h	0.064433052	0.090985621	0.705498212	0.489537089	0.809782275	0.795351175	~Q3_Q14_Smoked_24h + Q3_Q2_1_BMI + lib_size + read_conc + Q1_Q1_Age	aldex2	228
Prevotella 4	Q3_Q14_Smoked_24h	-0.018742209	0.095966596	-0.206064694	0.811296617	0.845576755	0.84320154	~Q3_Q14_Smoked_24h + Q3_Q2_1_BMI + lib_size + read_conc + Q1_Q1_Age	aldex2	228
Prevotella 5	Q3_Q14_Smoked_24h	-0.00328076	0.077570795	-0.055637692	0.828714353	0.84605959	0.85252357	~Q3_Q14_Smoked_24h + Q3_Q2_1_BMI + lib_size + read_conc + Q1_Q1_Age	aldex2	228
Gemella 1	Q3_Q14_Smoked_24h	0.005472343	0.247822125	0.016209883	0.578810776	0.809782275	0.795351175	~Q3_Q14_Smoked_24h + Q3_Q2_1_BMI + lib_size + read_conc + Q1_Q1_Age	aldex2	228
Streptococcus 3	Q3_Q14_Smoked_24h	-0.018416277	0.267696223	-0.071221473	0.798455669	0.844081707	0.836710685	~Q3_Q14_Smoked_24h + Q3_Q2_1_BMI + lib_size + read_conc + Q1_Q1_Age	aldex2	228
Veillonella 3	Q3_Q14_Smoked_24h	-0.139284198	0.133211998	-1.045509659	0.332785031	0.809782275	0.795351175	~Q3_Q14_Smoked_24h + Q3_Q2_1_BMI + lib_size + read_conc + Q1_Q1_Age	aldex2	228
Prevotella 7	Q3_Q14_Smoked_24h	-0.110055929	0.193989989	-0.572802165	0.584301278	0.809782275	0.795351175	~Q3_Q14_Smoked_24h + Q3_Q2_1_BMI + lib_size + read_conc + Q1_Q1_Age	aldex2	228
Prevotella 6	Q3_Q14_Smoked_24h	0.103691993	0.103051733	1.01521814	0.318583685	0.809782275	0.795351175	~Q3_Q14_Smoked_24h + Q3_Q2_1_BMI + lib_size + read_conc + Q1_Q1_Age	aldex2	228
Veillonella 1	Q3_Q14_Smoked_24h	0.021031417	0.082707604	0.246405516	0.79388496	0.844081707	0.834292208	~Q3_Q14_Smoked_24h + Q3_Q2_1_BMI + lib_size + read_conc + Q1_Q1_Age	aldex2	228
Leptotrichia 1	Q3_Q14_Smoked_24h	-0.170544924	0.166429432	-1.025233249	0.3377508	0.809782275	0.795351175	~Q3_Q14_Smoked_24h + Q3_Q2_1_BMI + lib_size + read_conc + Q1_Q1_Age	aldex2	228
Prevotella 9	Q3_Q14_Smoked_24h	-0.103121183	0.233485125	-0.444725458	0.656580223	0.809782275	0.795351175	~Q3_Q14_Smoked_24h + Q3_Q2_1_BMI + lib_size + read_conc + Q1_Q1_Age	aldex2	228
Megasphaera 1	Q3_Q14_Smoked_24h	0.102138589	0.163960977	0.629109694	0.529796365	0.809782275	0.795351175	~Q3_Q14_Smoked_24h + Q3_Q2_1_BMI + lib_size + read_conc + Q1_Q1_Age	aldex2	228
Granulicatella 1	Q3_Q14_Smoked_24h	-0.134734715	0.294260996	-0.458106565	0.648548157	0.809782275	0.795351175	~Q3_Q14_Smoked_24h + Q3_Q2_1_BMI + lib_size + read_conc + Q1_Q1_Age	aldex2	228
Alloprevotella 1	Q3_Q14_Smoked_24h	-0.018325371	0.112418632	-0.155445705	0.734204069	0.819606629	0.804706508	~Q3_Q14_Smoked_24h + Q3_Q2_1_BMI + lib_size + read_conc + Q1_Q1_Age	aldex2	228
Prevotella 8	Q3_Q14_Smoked_24h	-0.215162734	0.291126324	-0.743813411	0.495467867	0.809782275	0.795351175	~Q3_Q14_Smoked_24h + Q3_Q2_1_BMI + lib_size + read_conc + Q1_Q1_Age	aldex2	228
Campylobacter 1	Q3_Q14_Smoked_24h	-0.557160772	0.353907075	-1.578551973	0.160559562	0.809782275	0.795351175	~Q3_Q14_Smoked_24h + Q3_Q2_1_BMI + lib_size + read_conc + Q1_Q1_Age	aldex2	228
Staphylococcus	Q3_Q14_Smoked_24h	0.101467397	0.131844053	0.769629939	0.447710639	0.809782275	0.795351175	~Q3_Q14_Smoked_24h + Q3_Q2_1_BMI + lib_size + read_conc + Q1_Q1_Age	aldex2	228
Prevotella 1	Q3_Q14_Smoked_24h	8.48706E-05	0.061610344	0.001637959	0.84605959	0.84605959	0.86475704	~Q3_Q14_Smoked_24h + Q3_Q2_1_BMI + lib_size + read_conc + Q1_Q1_Age	aldex2	228
Haemophilus 1	Q3_Q14_Smoked_24h	0.180889516	0.153493716	1.184291403	0.264175159	0.809782275	0.795351175	~Q3_Q14_Smoked_24h + Q3_Q2_1_BMI + lib_size + read_conc + Q1_Q1_Age	aldex2	228
Selenomonas 1	Q3_Q14_Smoked_24h	0.076176813	0.19349027	0.391177643	0.673440148	0.811191394	0.795351175	~Q3_Q14_Smoked_24h + Q3_Q2_1_BMI + lib_size + read_conc + Q1_Q1_Age	aldex2	228
Alloprevotella 3	Q3_Q14_Smoked_24h	-0.092234041	0.182318375	-0.509194583	0.606057702	0.809782275	0.795351175	~Q3_Q14_Smoked_24h + Q3_Q2_1_BMI + lib_size + read_conc + Q1_Q1_Age	aldex2	228
Peptostreptococcus 1	Q3_Q14_Smoked_24h	-0.361314698	0.192778751	-1.874904184	0.087903151	0.809782275	0.795351175	~Q3_Q14_Smoked_24h + Q3_Q2_1_BMI + lib_size + read_conc + Q1_Q1_Age	aldex2	228
Streptococcus 4	Q3_Q14_Smoked_24h	-0.152083234	0.209376614	-0.734298888	0.505951321	0.809782275	0.795351175	~Q3_Q14_Smoked_24h + Q3_Q2_1_BMI + lib_size + read_conc + Q1_Q1_Age	aldex2	228
Neisseria 2	Q3_Q14_Smoked_24h	-0.02549008	0.150516419	-0.162647458	0.714204272	0.819606629	0.797384355	~Q3_Q14_Smoked_24h + Q3_Q2_1_BMI + lib_size + read_conc + Q1_Q1_Age	aldex2	228
Prevotella 10	Q3_Q14_Smoked_24h	0.37089462	0.310410024	1.198969393	0.282299502	0.809782275	0.795351175	~Q3_Q14_Smoked_24h + Q3_Q2_1_BMI + lib_size + read_conc + Q1_Q1_Age	aldex2	228
Veillonella 5	Q3_Q14_Smoked_24h	-0.046208518	0.23154949	-0.198458948	0.696742666	0.818396147	0.796321419	~Q3_Q14_Smoked_24h + Q3_Q2_1_BMI + lib_size + read_conc + Q1_Q1_Age	aldex2	228
Actinomyces 1	Q3_Q14_Smoked_24h	0.097739594	0.259659571	0.378618543	0.631139325	0.809782275	0.795351175	~Q3_Q14_Smoked_24h + Q3_Q2_1_BMI + lib_size + read_conc + Q1_Q1_Age	aldex2	228
Actinobacillus 1	Q3_Q14_Smoked_24h	-0.138702267	0.090583757	-1.532402653	0.131893802	0.809782275	0.795351175	~Q3_Q14_Smoked_24h + Q3_Q2_1_BMI + lib_size + read_conc + Q1_Q1_Age	aldex2	228
Actinomyces 2	Q3_Q14_Smoked_24h	0.161756356	0.253204504	0.645689663	0.481367348	0.809782275	0.795351175	~Q3_Q14_Smoked_24h + Q3_Q2_1_BMI + lib_size + read_conc + Q1_Q1_Age	aldex2	228
t41	Q3_Q14_Smoked_24h	0.006331	0.194580173	0.032530937	0.746444946	0.819606629	0.808874551	~Q3_Q14_Smoked_24h + Q3_Q2_1_BMI + lib_size + read_conc + Q1_Q1_Age	aldex2	228
Prevotella 12	Q3_Q14_Smoked_24h	0.246801322	0.21182146	1.166098598	0.272534756	0.809782275	0.795351175	~Q3_Q14_Smoked_24h + Q3_Q2_1_BMI + lib_size + read_conc + Q1_Q1_Age	aldex2	228
Prevotella 11	Q3_Q14_Smoked_24h	-0.571786351	0.258081692	-2.218024337	0.051004043	0.809782275	0.795351175	~Q3_Q14_Smoked_24h + Q3_Q2_1_BMI + lib_size + read_conc + Q1_Q1_Age	aldex2	228
Alloprevotella 4	Q3_Q14_Smoked_24h	-0.082237058	0.290613625	-0.284116007	0.654514681	0.809782275	0.795351175	~Q3_Q14_Smoked_24h + Q3_Q2_1_BMI + lib_size + read_conc + Q1_Q1_Age	aldex2	228
Capnocytophaga 1	Q3_Q14_Smoked_24h	0.272678713	0.21220049	1.288725607	0.228229237	0.809782275	0.795351175	~Q3_Q14_Smoked_24h + Q3_Q2_1_BMI + lib_size + read_conc + Q1_Q1_Age	aldex2	228
Aggregatibacter 1	Q3_Q14_Smoked_24h	-0.087460251	0.235590239	-0.37470035	0.654597664	0.809782275	0.795351175	~Q3_Q14_Smoked_24h + Q3_Q2_1_BMI + lib_size + read_conc + Q1_Q1_Age	aldex2	228
Leptotrichia 2	Q3_Q14_Smoked_24h	-0.033887056	0.263891619	-0.132133468	0.753152037	0.819606629	0.812167676	~Q3_Q14_Smoked_24h + Q3_Q2_1_BMI + lib_size + read_conc + Q1_Q1_Age	aldex2	228
Streptococcus 2	Q3_Q14_Smoked_24h	0.078174394	0.070768007	1.104518751	0.280429381	0.809782275	0.795351175	~Q3_Q14_Smoked_24h + Q3_Q2_1_BMI + lib_size + read_conc + Q1_Q1_Age	aldex2	228
Atopobium 1	Q3_Q14_Smoked_24h	0.123697688	0.261886593	0.478245076	0.575463512	0.809782275	0.795351175	~Q3_Q14_Smoked_24h + Q3_Q2_1_BMI + lib_size + read_conc + Q1_Q1_Age	aldex2	228
Finegoldia	Q3_Q14_Smoked_24h	-0.208562517	0.250629469	-0.837221145	0.455128936	0.809782275	0.795351175	~Q3_Q14_Smoked_24h + Q3_Q2_1_BMI + lib_size + read_conc + Q1_Q1_Age	aldex2	228
Leptotrichia 4	Q3_Q14_Smoked_24h	-0.131658122	0.254139676	-0.517588892	0.576038491	0.809782275	0.795351175	~Q3_Q14_Smoked_24h + Q3_Q2_1_BMI + lib_size + read_conc + Q1_Q1_Age	aldex2	228
GU410548_g 1	Q3_Q14_Smoked_24h	-0.137328446	0.275149271	-0.501622821	0.581261505	0.809782275	0.795351175	~Q3_Q14_Smoked_24h + Q3_Q2_1_BMI + lib_size + read_conc + Q1_Q1_Age	aldex2	228
Lachnoanaerobaculum 1	Q3_Q14_Smoked_24h	-0.311258989	0.265627906	-1.179416741	0.319504211	0.809782275	0.795351175	~Q3_Q14_Smoked_24h + Q3_Q2_1_BMI + lib_size + read_conc + Q1_Q1_Age	aldex2	228
Capnocytophaga 2	Q3_Q14_Smoked_24h	0.468292088	0.283184575	1.657105813	0.141203772	0.809782275	0.795351175	~Q3_Q14_Smoked_24h + Q3_Q2_1_BMI + lib_size + read_conc + Q1_Q1_Age	aldex2	228
Pasteurellaceae 1	Q3_Q14_Smoked_24h	-0.126608385	0.267971628	-0.475839509	0.579935041	0.809782275	0.795351175	~Q3_Q14_Smoked_24h + Q3_Q2_1_BMI + lib_size + read_conc + Q1_Q1_Age	aldex2	228
Lactobacillus jensenii group	Q3_Q14_Smoked_24h	-0.204690228	0.267823904	-0.757733118	0.493418339	0.809782275	0.795351175	~Q3_Q14_Smoked_24h + Q3_Q2_1_BMI + lib_size + read_conc + Q1_Q1_Age	aldex2	228
Rothia 2	Q3_Q14_Smoked_24h	0.061791836	0.249281595	0.250172011	0.64992896	0.809782275	0.795351175	~Q3_Q14_Smoked_24h + Q3_Q2_1_BMI + lib_size + read_conc + Q1_Q1_Age	aldex2	228
Granulicatella 2	Q3_Q14_Smoked_24h	-0.079108292	0.24718138	-0.318201567	0.574091642	0.809782275	0.795351175	~Q3_Q14_Smoked_24h + Q3_Q2_1_BMI + lib_size + read_conc + Q1_Q1_Age	aldex2	228
Lachnoanaerobaculum 2	Q3_Q14_Smoked_24h	-0.001236902	0.257355785	-0.008416107	0.679646843	0.811191394	0.795351175	~Q3_Q14_Smoked_24h + Q3_Q2_1_BMI + lib_size + read_conc + Q1_Q1_Age	aldex2	228
Fusobacterium 4	Q3_Q14_Smoked_24h	0.095471803	0.273744525	0.351175756	0.598757595	0.809782275	0.795351175	~Q3_Q14_Smoked_24h + Q3_Q2_1_BMI + lib_size + read_conc + Q1_Q1_Age	aldex2	228
Actinomyces 3	Q3_Q14_Smoked_24h	0.102716128	0.261436378	0.397939835	0.606115197	0.809782275	0.795351175	~Q3_Q14_Smoked_24h + Q3_Q2_1_BMI + lib_size + read_conc + Q1_Q1_Age	aldex2	228
Lactobacillus crispatus group 1	Q3_Q14_Smoked_24h	-0.348760898	0.148078326	-2.364531239	0.025654547	0.809782275	0.795351175	~Q3_Q14_Smoked_24h + Q3_Q2_1_BMI + lib_size + read_conc + Q1_Q1_Age	aldex2	228
Prevotella 220	Q3_Q14_Smoked_24h	0.246239436	0.266027101	0.925393694	0.389282634	0.809782275	0.795351175	~Q3_Q14_Smoked_24h + Q3_Q2_1_BMI + lib_size + read_conc + Q1_Q1_Age	aldex2	228
Prevotella 14	Q3_Q14_Smoked_24h	-0.323601423	0.259898502	-1.245350753	0.308098645	0.809782275	0.795351175	~Q3_Q14_Smoked_24h + Q3_Q2_1_BMI + lib_size + read_conc + Q1_Q1_Age	aldex2	228
GU410548_g 2	Q3_Q14_Smoked_24h	0.03865934	0.248590172	0.149522823	0.550351811	0.809782275	0.795351175	~Q3_Q14_Smoked_24h + Q3_Q2_1_BMI + lib_size + read_conc + Q1_Q1_Age	aldex2	228
Alloprevotella 6	Q3_Q14_Smoked_24h	0.000175548	0.264644223	-0.003591801	0.636642201	0.809782275	0.795351175	~Q3_Q14_Smoked_24h + Q3_Q2_1_BMI + lib_size + read_conc + Q1_Q1_Age	aldex2	228
Actinobacillus 3	Q3_Q14_Smoked_24h	-0.060260293	0.249111105	-0.240840932	0.631518987	0.809782275	0.795351175	~Q3_Q14_Smoked_24h + Q3_Q2_1_BMI + lib_size + read_conc + Q1_Q1_Age	aldex2	228
Prevotella 17	Q3_Q14_Smoked_24h	-0.017228984	0.247622076	-0.072017179	0.592736551	0.809782275	0.795351175	~Q3_Q14_Smoked_24h + Q3_Q2_1_BMI + lib_size + read_conc + Q1_Q1_Age	aldex2	228
Aggregatibacter 2	Q3_Q14_Smoked_24h	0.274422221	0.255239298	1.080095884	0.324219799	0.809782275	0.795351175	~Q3_Q14_Smoked_24h + Q3_Q2_1_BMI + lib_size + read_conc + Q1_Q1_Age	aldex2	228
Fusobacterium 6	Q3_Q14_Smoked_24h	0.325367702	0.240138216	1.360335819	0.256165257	0.809782275	0.795351175	~Q3_Q14_Smoked_24h + Q3_Q2_1_BMI + lib_size + read_conc + Q1_Q1_Age	aldex2	228
Veillonella 2	Q3_Q14_Smoked_24h	-0.03186595	0.106317386	-0.312771395	0.752498789	0.819606629	0.812128007	~Q3_Q14_Smoked_24h + Q3_Q2_1_BMI + lib_size + read_conc + Q1_Q1_Age	aldex2	228
Prevotella 15	Q3_Q14_Smoked_24h	0.11796636	0.242200509	0.480746793	0.484665195	0.809782275	0.795351175	~Q3_Q14_Smoked_24h + Q3_Q2_1_BMI + lib_size + read_conc + Q1_Q1_Age	aldex2	228
Mogibacterium 1	Q3_Q14_Smoked_24h	0.294810776	0.242665398	1.220136475	0.286164343	0.809782275	0.795351175	~Q3_Q14_Smoked_24h + Q3_Q2_1_BMI + lib_size + read_conc + Q1_Q1_Age	aldex2	228
Rothia 3	Q3_Q14_Smoked_24h	-0.314645623	0.248087185	-1.273044395	0.289550684	0.809782275	0.795351175	~Q3_Q14_Smoked_24h + Q3_Q2_1_BMI + lib_size + read_conc + Q1_Q1_Age	aldex2	228
Porphyromonas 2	Q3_Q14_Smoked_24h	0.028913489	0.259900052	0.113947471	0.597310313	0.809782275	0.795351175	~Q3_Q14_Smoked_24h + Q3_Q2_1_BMI + lib_size + read_conc + Q1_Q1_Age	aldex2	228
Bergeyella 1	Q3_Q14_Smoked_24h	-0.007361954	0.249977604	-0.0353617	0.578773186	0.809782275	0.795351175	~Q3_Q14_Smoked_24h + Q3_Q2_1_BMI + lib_size + read_conc + Q1_Q1_Age	aldex2	228
Neisseria 1	Q3_Q14_Smoked_24h	0.058945127	0.104962394	0.559156706	0.581920035	0.809782275	0.795351175	~Q3_Q14_Smoked_24h + Q3_Q2_1_BMI + lib_size + read_conc + Q1_Q1_Age	aldex2	228
Alloprevotella 7	Q3_Q14_Smoked_24h	0.14329182	0.226692926	0.648068842	0.444169235	0.809782275	0.795351175	~Q3_Q14_Smoked_24h + Q3_Q2_1_BMI + lib_size + read_conc + Q1_Q1_Age	aldex2	228
Oribacterium 1	Q3_Q14_Smoked_24h	0.00103417	0.234348128	-0.004019543	0.554823421	0.809782275	0.795351175	~Q3_Q14_Smoked_24h + Q3_Q2_1_BMI + lib_size + read_conc + Q1_Q1_Age	aldex2	228
Bergeyella 2	Q3_Q14_Smoked_24h	0.016207903	0.233862335	0.071433695	0.561032495	0.809782275	0.795351175	~Q3_Q14_Smoked_24h + Q3_Q2_1_BMI + lib_size + read_conc + Q1_Q1_Age	aldex2	228
EU728721_g 1	Q3_Q14_Smoked_24h	0.237588435	0.23330272	1.023099653	0.339197537	0.809782275	0.795351175	~Q3_Q14_Smoked_24h + Q3_Q2_1_BMI + lib_size + read_conc + Q1_Q1_Age	aldex2	228
Neisseria 3	Q3_Q14_Smoked_24h	0.111361472	0.234956289	0.47965017	0.49957987	0.809782275	0.795351175	~Q3_Q14_Smoked_24h + Q3_Q2_1_BMI + lib_size + read_conc + Q1_Q1_Age	aldex2	228
Prevotella 2	Q0_Kissing	0.004587771	0.115874241	0.049668657	0.821652394	0.844476072	0.849193815	~Q0_Kissing + Q3_Q2_1_BMI + lib_size + read_conc + Q1_Q1_Age	aldex2	223
Prevotella 3	Q0_Kissing	-0.117431265	0.187405231	-0.625458035	0.553727068	0.7509313	0.795351175	~Q0_Kissing + Q3_Q2_1_BMI + lib_size + read_conc + Q1_Q1_Age	aldex2	223
Lautropia 1	Q0_Kissing	0.022540692	0.225576083	0.104616229	0.510275529	0.7509313	0.795351175	~Q0_Kissing + Q3_Q2_1_BMI + lib_size + read_conc + Q1_Q1_Age	aldex2	223
Fusobacterium 1	Q0_Kissing	0.044941787	0.088821587	0.496335712	0.626591951	0.7509313	0.795351175	~Q0_Kissing + Q3_Q2_1_BMI + lib_size + read_conc + Q1_Q1_Age	aldex2	223
Prevotella 4	Q0_Kissing	-0.085766914	0.095900197	-0.903937859	0.378912098	0.7509313	0.795351175	~Q0_Kissing + Q3_Q2_1_BMI + lib_size + read_conc + Q1_Q1_Age	aldex2	223
Prevotella 5	Q0_Kissing	0.083240494	0.078339528	1.059848637	0.30202607	0.7509313	0.795351175	~Q0_Kissing + Q3_Q2_1_BMI + lib_size + read_conc + Q1_Q1_Age	aldex2	223
Gemella 1	Q0_Kissing	0.063371432	0.250884646	0.256264845	0.534743263	0.7509313	0.795351175	~Q0_Kissing + Q3_Q2_1_BMI + lib_size + read_conc + Q1_Q1_Age	aldex2	223
Streptococcus 3	Q0_Kissing	-0.264936191	0.272722942	-0.975689982	0.371074353	0.7509313	0.795351175	~Q0_Kissing + Q3_Q2_1_BMI + lib_size + read_conc + Q1_Q1_Age	aldex2	223
Veillonella 3	Q0_Kissing	-0.004398347	0.133616455	-0.035236628	0.844401713	0.854191791	0.863857974	~Q0_Kissing + Q3_Q2_1_BMI + lib_size + read_conc + Q1_Q1_Age	aldex2	223
Prevotella 7	Q0_Kissing	-0.096631661	0.198278792	-0.488945674	0.620179818	0.7509313	0.795351175	~Q0_Kissing + Q3_Q2_1_BMI + lib_size + read_conc + Q1_Q1_Age	aldex2	223
Prevotella 6	Q0_Kissing	0.002258207	0.103530915	0.022548422	0.812997624	0.844476072	0.843870082	~Q0_Kissing + Q3_Q2_1_BMI + lib_size + read_conc + Q1_Q1_Age	aldex2	223
Veillonella 1	Q0_Kissing	0.011431225	0.085234185	0.122616946	0.854191791	0.854191791	0.870463978	~Q0_Kissing + Q3_Q2_1_BMI + lib_size + read_conc + Q1_Q1_Age	aldex2	223
Leptotrichia 1	Q0_Kissing	0.110577397	0.168122187	0.661152646	0.516765493	0.7509313	0.795351175	~Q0_Kissing + Q3_Q2_1_BMI + lib_size + read_conc + Q1_Q1_Age	aldex2	223
Prevotella 9	Q0_Kissing	0.055680201	0.233417389	0.238951431	0.740412281	0.782721554	0.807127554	~Q0_Kissing + Q3_Q2_1_BMI + lib_size + read_conc + Q1_Q1_Age	aldex2	223
Megasphaera 1	Q0_Kissing	-0.06701147	0.166785417	-0.402995495	0.663336157	0.7509313	0.795351175	~Q0_Kissing + Q3_Q2_1_BMI + lib_size + read_conc + Q1_Q1_Age	aldex2	223
Granulicatella 1	Q0_Kissing	-0.231874449	0.290081521	-0.802453236	0.447538686	0.7509313	0.795351175	~Q0_Kissing + Q3_Q2_1_BMI + lib_size + read_conc + Q1_Q1_Age	aldex2	223
Alloprevotella 1	Q0_Kissing	-0.065162216	0.113763993	-0.572036274	0.582103417	0.7509313	0.795351175	~Q0_Kissing + Q3_Q2_1_BMI + lib_size + read_conc + Q1_Q1_Age	aldex2	223
Prevotella 8	Q0_Kissing	0.083911465	0.294972457	0.285729727	0.675303956	0.7509313	0.795351175	~Q0_Kissing + Q3_Q2_1_BMI + lib_size + read_conc + Q1_Q1_Age	aldex2	223
Campylobacter 1	Q0_Kissing	0.361645626	0.356646807	1.015627672	0.34359842	0.7509313	0.795351175	~Q0_Kissing + Q3_Q2_1_BMI + lib_size + read_conc + Q1_Q1_Age	aldex2	223
Staphylococcus	Q0_Kissing	0.157559088	0.134815293	1.180227672	0.26252031	0.7509313	0.795351175	~Q0_Kissing + Q3_Q2_1_BMI + lib_size + read_conc + Q1_Q1_Age	aldex2	223
Prevotella 1	Q0_Kissing	-0.07665921	0.062120326	-1.234065088	0.228956076	0.7509313	0.795351175	~Q0_Kissing + Q3_Q2_1_BMI + lib_size + read_conc + Q1_Q1_Age	aldex2	223
Haemophilus 1	Q0_Kissing	0.091988303	0.15137129	0.613391277	0.536189526	0.7509313	0.795351175	~Q0_Kissing + Q3_Q2_1_BMI + lib_size + read_conc + Q1_Q1_Age	aldex2	223
Selenomonas 1	Q0_Kissing	-0.243513598	0.197787805	-1.23129152	0.256791271	0.7509313	0.795351175	~Q0_Kissing + Q3_Q2_1_BMI + lib_size + read_conc + Q1_Q1_Age	aldex2	223
Alloprevotella 3	Q0_Kissing	0.100155787	0.183522234	0.549286332	0.558247991	0.7509313	0.795351175	~Q0_Kissing + Q3_Q2_1_BMI + lib_size + read_conc + Q1_Q1_Age	aldex2	223
Peptostreptococcus 1	Q0_Kissing	0.063367023	0.197597837	0.318735346	0.682564824	0.7509313	0.795351175	~Q0_Kissing + Q3_Q2_1_BMI + lib_size + read_conc + Q1_Q1_Age	aldex2	223
Streptococcus 4	Q0_Kissing	0.329963854	0.212860913	1.551727653	0.143174188	0.7509313	0.795351175	~Q0_Kissing + Q3_Q2_1_BMI + lib_size + read_conc + Q1_Q1_Age	aldex2	223
Neisseria 2	Q0_Kissing	0.033649041	0.15208126	0.220931538	0.712090147	0.763690882	0.797384355	~Q0_Kissing + Q3_Q2_1_BMI + lib_size + read_conc + Q1_Q1_Age	aldex2	223
Prevotella 10	Q0_Kissing	0.287529879	0.311681543	0.919020241	0.401273979	0.7509313	0.795351175	~Q0_Kissing + Q3_Q2_1_BMI + lib_size + read_conc + Q1_Q1_Age	aldex2	223
Veillonella 5	Q0_Kissing	-0.08438254	0.238280975	-0.352219179	0.647423163	0.7509313	0.795351175	~Q0_Kissing + Q3_Q2_1_BMI + lib_size + read_conc + Q1_Q1_Age	aldex2	223
Actinomyces 1	Q0_Kissing	-0.194399097	0.257946819	-0.754660582	0.485545811	0.7509313	0.795351175	~Q0_Kissing + Q3_Q2_1_BMI + lib_size + read_conc + Q1_Q1_Age	aldex2	223
Actinobacillus 1	Q0_Kissing	0.120922525	0.091646682	1.319701152	0.194395704	0.7509313	0.795351175	~Q0_Kissing + Q3_Q2_1_BMI + lib_size + read_conc + Q1_Q1_Age	aldex2	223
Actinomyces 2	Q0_Kissing	-0.102801131	0.254641748	-0.40670115	0.565484692	0.7509313	0.795351175	~Q0_Kissing + Q3_Q2_1_BMI + lib_size + read_conc + Q1_Q1_Age	aldex2	223
t41	Q0_Kissing	-0.091734193	0.194875487	-0.469290917	0.618892393	0.7509313	0.795351175	~Q0_Kissing + Q3_Q2_1_BMI + lib_size + read_conc + Q1_Q1_Age	aldex2	223
Prevotella 12	Q0_Kissing	0.224952211	0.213094361	1.059440319	0.327658498	0.7509313	0.795351175	~Q0_Kissing + Q3_Q2_1_BMI + lib_size + read_conc + Q1_Q1_Age	aldex2	223
Prevotella 11	Q0_Kissing	0.441986996	0.259865458	1.703809746	0.116051765	0.7509313	0.795351175	~Q0_Kissing + Q3_Q2_1_BMI + lib_size + read_conc + Q1_Q1_Age	aldex2	223
Alloprevotella 4	Q0_Kissing	-0.040374143	0.290600218	-0.139773204	0.689067095	0.7509313	0.796321419	~Q0_Kissing + Q3_Q2_1_BMI + lib_size + read_conc + Q1_Q1_Age	aldex2	223
Capnocytophaga 1	Q0_Kissing	-0.165536954	0.209861598	-0.789646967	0.462450007	0.7509313	0.795351175	~Q0_Kissing + Q3_Q2_1_BMI + lib_size + read_conc + Q1_Q1_Age	aldex2	223
Aggregatibacter 1	Q0_Kissing	0.082187539	0.237346311	0.348827696	0.652501976	0.7509313	0.795351175	~Q0_Kissing + Q3_Q2_1_BMI + lib_size + read_conc + Q1_Q1_Age	aldex2	223
Leptotrichia 2	Q0_Kissing	-0.359048648	0.263159354	-1.366097921	0.234250247	0.7509313	0.795351175	~Q0_Kissing + Q3_Q2_1_BMI + lib_size + read_conc + Q1_Q1_Age	aldex2	223
Streptococcus 2	Q0_Kissing	0.028892021	0.071280416	0.405688592	0.690044979	0.7509313	0.796321419	~Q0_Kissing + Q3_Q2_1_BMI + lib_size + read_conc + Q1_Q1_Age	aldex2	223
Atopobium 1	Q0_Kissing	0.037433657	0.262715563	0.141814818	0.654670102	0.7509313	0.795351175	~Q0_Kissing + Q3_Q2_1_BMI + lib_size + read_conc + Q1_Q1_Age	aldex2	223
Finegoldia	Q0_Kissing	-0.07744161	0.253438589	-0.306179996	0.61475387	0.7509313	0.795351175	~Q0_Kissing + Q3_Q2_1_BMI + lib_size + read_conc + Q1_Q1_Age	aldex2	223
Leptotrichia 4	Q0_Kissing	0.007155081	0.255041091	0.02746368	0.65264426	0.7509313	0.795351175	~Q0_Kissing + Q3_Q2_1_BMI + lib_size + read_conc + Q1_Q1_Age	aldex2	223
GU410548_g 1	Q0_Kissing	-0.287354609	0.277633801	-1.043240239	0.361159314	0.7509313	0.795351175	~Q0_Kissing + Q3_Q2_1_BMI + lib_size + read_conc + Q1_Q1_Age	aldex2	223
Lachnoanaerobaculum 1	Q0_Kissing	0.266106306	0.263286949	1.015926319	0.348856131	0.7509313	0.795351175	~Q0_Kissing + Q3_Q2_1_BMI + lib_size + read_conc + Q1_Q1_Age	aldex2	223
Capnocytophaga 2	Q0_Kissing	-0.070352858	0.287376333	-0.24761385	0.671698172	0.7509313	0.795351175	~Q0_Kissing + Q3_Q2_1_BMI + lib_size + read_conc + Q1_Q1_Age	aldex2	223
Pasteurellaceae 1	Q0_Kissing	0.040079413	0.265899419	0.156526654	0.644953233	0.7509313	0.795351175	~Q0_Kissing + Q3_Q2_1_BMI + lib_size + read_conc + Q1_Q1_Age	aldex2	223
Lactobacillus jensenii group	Q0_Kissing	-0.370213579	0.269443006	-1.370856779	0.265219855	0.7509313	0.795351175	~Q0_Kissing + Q3_Q2_1_BMI + lib_size + read_conc + Q1_Q1_Age	aldex2	223
Rothia 2	Q0_Kissing	0.20062123	0.245063566	0.822611826	0.444509584	0.7509313	0.795351175	~Q0_Kissing + Q3_Q2_1_BMI + lib_size + read_conc + Q1_Q1_Age	aldex2	223
Granulicatella 2	Q0_Kissing	-0.022057878	0.245334565	-0.089488442	0.541912259	0.7509313	0.795351175	~Q0_Kissing + Q3_Q2_1_BMI + lib_size + read_conc + Q1_Q1_Age	aldex2	223
Lachnoanaerobaculum 2	Q0_Kissing	-0.209130117	0.255722577	-0.826014815	0.449131854	0.7509313	0.795351175	~Q0_Kissing + Q3_Q2_1_BMI + lib_size + read_conc + Q1_Q1_Age	aldex2	223
Fusobacterium 4	Q0_Kissing	-0.230266142	0.272804257	-0.846686575	0.430353035	0.7509313	0.795351175	~Q0_Kissing + Q3_Q2_1_BMI + lib_size + read_conc + Q1_Q1_Age	aldex2	223
Actinomyces 3	Q0_Kissing	-0.10310147	0.262962233	-0.386575796	0.598614134	0.7509313	0.795351175	~Q0_Kissing + Q3_Q2_1_BMI + lib_size + read_conc + Q1_Q1_Age	aldex2	223
Lactobacillus crispatus group 1	Q0_Kissing	-0.074597593	0.152028841	-0.483119914	0.640315281	0.7509313	0.795351175	~Q0_Kissing + Q3_Q2_1_BMI + lib_size + read_conc + Q1_Q1_Age	aldex2	223
Prevotella 220	Q0_Kissing	-0.292042116	0.268001363	-1.100691815	0.347918963	0.7509313	0.795351175	~Q0_Kissing + Q3_Q2_1_BMI + lib_size + read_conc + Q1_Q1_Age	aldex2	223
Prevotella 14	Q0_Kissing	0.329208752	0.257781115	1.280937063	0.279529483	0.7509313	0.795351175	~Q0_Kissing + Q3_Q2_1_BMI + lib_size + read_conc + Q1_Q1_Age	aldex2	223
GU410548_g 2	Q0_Kissing	-0.144232765	0.249582351	-0.582328662	0.521542556	0.7509313	0.795351175	~Q0_Kissing + Q3_Q2_1_BMI + lib_size + read_conc + Q1_Q1_Age	aldex2	223
Alloprevotella 6	Q0_Kissing	-0.236224339	0.268328527	-0.888951152	0.424255025	0.7509313	0.795351175	~Q0_Kissing + Q3_Q2_1_BMI + lib_size + read_conc + Q1_Q1_Age	aldex2	223
Actinobacillus 3	Q0_Kissing	-0.118796261	0.250785999	-0.472712344	0.551369994	0.7509313	0.795351175	~Q0_Kissing + Q3_Q2_1_BMI + lib_size + read_conc + Q1_Q1_Age	aldex2	223
Prevotella 17	Q0_Kissing	0.008710522	0.246149198	0.03467183	0.604274833	0.7509313	0.795351175	~Q0_Kissing + Q3_Q2_1_BMI + lib_size + read_conc + Q1_Q1_Age	aldex2	223
Aggregatibacter 2	Q0_Kissing	0.0825984	0.257004608	0.321396855	0.610503293	0.7509313	0.795351175	~Q0_Kissing + Q3_Q2_1_BMI + lib_size + read_conc + Q1_Q1_Age	aldex2	223
Fusobacterium 6	Q0_Kissing	-0.020549108	0.244511527	-0.0910417	0.551758779	0.7509313	0.795351175	~Q0_Kissing + Q3_Q2_1_BMI + lib_size + read_conc + Q1_Q1_Age	aldex2	223
Veillonella 2	Q0_Kissing	-0.161952296	0.108758993	-1.474055953	0.167825132	0.7509313	0.795351175	~Q0_Kissing + Q3_Q2_1_BMI + lib_size + read_conc + Q1_Q1_Age	aldex2	223
Prevotella 15	Q0_Kissing	-0.082451954	0.243572877	-0.335074305	0.512877115	0.7509313	0.795351175	~Q0_Kissing + Q3_Q2_1_BMI + lib_size + read_conc + Q1_Q1_Age	aldex2	223
Mogibacterium 1	Q0_Kissing	0.123743781	0.245772018	0.510904791	0.542719222	0.7509313	0.795351175	~Q0_Kissing + Q3_Q2_1_BMI + lib_size + read_conc + Q1_Q1_Age	aldex2	223
Rothia 3	Q0_Kissing	0.148352643	0.252591693	0.585492602	0.517279971	0.7509313	0.795351175	~Q0_Kissing + Q3_Q2_1_BMI + lib_size + read_conc + Q1_Q1_Age	aldex2	223
Porphyromonas 2	Q0_Kissing	-0.095770073	0.262158429	-0.366248758	0.565643891	0.7509313	0.795351175	~Q0_Kissing + Q3_Q2_1_BMI + lib_size + read_conc + Q1_Q1_Age	aldex2	223
Bergeyella 1	Q0_Kissing	-0.076089446	0.254014604	-0.304716222	0.555887059	0.7509313	0.795351175	~Q0_Kissing + Q3_Q2_1_BMI + lib_size + read_conc + Q1_Q1_Age	aldex2	223
Neisseria 1	Q0_Kissing	0.076819146	0.10489857	0.731196018	0.471449294	0.7509313	0.795351175	~Q0_Kissing + Q3_Q2_1_BMI + lib_size + read_conc + Q1_Q1_Age	aldex2	223
Alloprevotella 7	Q0_Kissing	0.000701386	0.229626728	0.001681956	0.520423051	0.7509313	0.795351175	~Q0_Kissing + Q3_Q2_1_BMI + lib_size + read_conc + Q1_Q1_Age	aldex2	223
Oribacterium 1	Q0_Kissing	-0.074359355	0.233995661	-0.318647479	0.514751836	0.7509313	0.795351175	~Q0_Kissing + Q3_Q2_1_BMI + lib_size + read_conc + Q1_Q1_Age	aldex2	223
Bergeyella 2	Q0_Kissing	0.165584858	0.234924332	0.704444805	0.435242267	0.7509313	0.795351175	~Q0_Kissing + Q3_Q2_1_BMI + lib_size + read_conc + Q1_Q1_Age	aldex2	223
EU728721_g 1	Q0_Kissing	-0.06522695	0.235479598	-0.28984343	0.521682485	0.7509313	0.795351175	~Q0_Kissing + Q3_Q2_1_BMI + lib_size + read_conc + Q1_Q1_Age	aldex2	223
Neisseria 3	Q0_Kissing	0.116723733	0.237970913	0.500638562	0.478501628	0.7509313	0.795351175	~Q0_Kissing + Q3_Q2_1_BMI + lib_size + read_conc + Q1_Q1_Age	aldex2	223
Prevotella 2	Q3_Q22_Antibiotic_oral	-0.283071105	0.11312188	-2.498609902	0.023256441	0.536385217	0.795351175	~Q3_Q22_Antibiotic_oral + Q3_Q2_1_BMI + lib_size + read_conc + Q1_Q1_Age	aldex2	228
Prevotella 3	Q3_Q22_Antibiotic_oral	-0.459472478	0.183868227	-2.502078824	0.032541719	0.536385217	0.795351175	~Q3_Q22_Antibiotic_oral + Q3_Q2_1_BMI + lib_size + read_conc + Q1_Q1_Age	aldex2	228
Lautropia 1	Q3_Q22_Antibiotic_oral	0.083299962	0.229211288	0.364160377	0.491049646	0.668996354	0.795351175	~Q3_Q22_Antibiotic_oral + Q3_Q2_1_BMI + lib_size + read_conc + Q1_Q1_Age	aldex2	228
Fusobacterium 1	Q3_Q22_Antibiotic_oral	0.107519787	0.09020967	1.201892765	0.240882176	0.668996354	0.795351175	~Q3_Q22_Antibiotic_oral + Q3_Q2_1_BMI + lib_size + read_conc + Q1_Q1_Age	aldex2	228
Prevotella 4	Q3_Q22_Antibiotic_oral	-0.041283014	0.095330574	-0.433583835	0.665292093	0.713501665	0.795351175	~Q3_Q22_Antibiotic_oral + Q3_Q2_1_BMI + lib_size + read_conc + Q1_Q1_Age	aldex2	228
Prevotella 5	Q3_Q22_Antibiotic_oral	-0.148822298	0.077344961	-1.947166428	0.069474634	0.642640367	0.795351175	~Q3_Q22_Antibiotic_oral + Q3_Q2_1_BMI + lib_size + read_conc + Q1_Q1_Age	aldex2	228
Gemella 1	Q3_Q22_Antibiotic_oral	0.008776276	0.250348524	0.028552531	0.552399978	0.668996354	0.795351175	~Q3_Q22_Antibiotic_oral + Q3_Q2_1_BMI + lib_size + read_conc + Q1_Q1_Age	aldex2	228
Streptococcus 3	Q3_Q22_Antibiotic_oral	0.321129241	0.269694204	1.195012211	0.273874651	0.668996354	0.795351175	~Q3_Q22_Antibiotic_oral + Q3_Q2_1_BMI + lib_size + read_conc + Q1_Q1_Age	aldex2	228
Veillonella 3	Q3_Q22_Antibiotic_oral	-0.486520277	0.130243658	-3.713232224	0.002723834	0.201563721	0.503909303	~Q3_Q22_Antibiotic_oral + Q3_Q2_1_BMI + lib_size + read_conc + Q1_Q1_Age	aldex2	228
Prevotella 7	Q3_Q22_Antibiotic_oral	-0.254364715	0.195910323	-1.29210596	0.269113255	0.668996354	0.795351175	~Q3_Q22_Antibiotic_oral + Q3_Q2_1_BMI + lib_size + read_conc + Q1_Q1_Age	aldex2	228
Prevotella 6	Q3_Q22_Antibiotic_oral	-0.03365567	0.104060479	-0.343349862	0.716192441	0.74212815	0.798608065	~Q3_Q22_Antibiotic_oral + Q3_Q2_1_BMI + lib_size + read_conc + Q1_Q1_Age	aldex2	228
Veillonella 1	Q3_Q22_Antibiotic_oral	-0.135862135	0.080939903	-1.688622531	0.101026928	0.668996354	0.795351175	~Q3_Q22_Antibiotic_oral + Q3_Q2_1_BMI + lib_size + read_conc + Q1_Q1_Age	aldex2	228
Leptotrichia 1	Q3_Q22_Antibiotic_oral	0.190759494	0.166784636	1.155900319	0.280221397	0.668996354	0.795351175	~Q3_Q22_Antibiotic_oral + Q3_Q2_1_BMI + lib_size + read_conc + Q1_Q1_Age	aldex2	228
Prevotella 9	Q3_Q22_Antibiotic_oral	0.266465655	0.231645709	1.152507362	0.270490781	0.668996354	0.795351175	~Q3_Q22_Antibiotic_oral + Q3_Q2_1_BMI + lib_size + read_conc + Q1_Q1_Age	aldex2	228
Megasphaera 1	Q3_Q22_Antibiotic_oral	-0.162531767	0.165459655	-0.986978081	0.404550158	0.668996354	0.795351175	~Q3_Q22_Antibiotic_oral + Q3_Q2_1_BMI + lib_size + read_conc + Q1_Q1_Age	aldex2	228
Granulicatella 1	Q3_Q22_Antibiotic_oral	-0.18157981	0.292261185	-0.620426772	0.56955095	0.668996354	0.795351175	~Q3_Q22_Antibiotic_oral + Q3_Q2_1_BMI + lib_size + read_conc + Q1_Q1_Age	aldex2	228
Alloprevotella 1	Q3_Q22_Antibiotic_oral	-0.342340425	0.109866855	-3.098948241	0.017686758	0.536385217	0.795351175	~Q3_Q22_Antibiotic_oral + Q3_Q2_1_BMI + lib_size + read_conc + Q1_Q1_Age	aldex2	228
Prevotella 8	Q3_Q22_Antibiotic_oral	-0.330025259	0.291306822	-1.133857059	0.327909706	0.668996354	0.795351175	~Q3_Q22_Antibiotic_oral + Q3_Q2_1_BMI + lib_size + read_conc + Q1_Q1_Age	aldex2	228
Campylobacter 1	Q3_Q22_Antibiotic_oral	0.398320905	0.356306611	1.121381031	0.294862185	0.668996354	0.795351175	~Q3_Q22_Antibiotic_oral + Q3_Q2_1_BMI + lib_size + read_conc + Q1_Q1_Age	aldex2	228
Staphylococcus	Q3_Q22_Antibiotic_oral	0.08319986	0.132387047	0.628335857	0.535305194	0.668996354	0.795351175	~Q3_Q22_Antibiotic_oral + Q3_Q2_1_BMI + lib_size + read_conc + Q1_Q1_Age	aldex2	228
Prevotella 1	Q3_Q22_Antibiotic_oral	-0.124322403	0.061403814	-2.024855072	0.050449911	0.597306188	0.795351175	~Q3_Q22_Antibiotic_oral + Q3_Q2_1_BMI + lib_size + read_conc + Q1_Q1_Age	aldex2	228
Haemophilus 1	Q3_Q22_Antibiotic_oral	-0.293918721	0.150614628	-1.948100635	0.126398978	0.668996354	0.795351175	~Q3_Q22_Antibiotic_oral + Q3_Q2_1_BMI + lib_size + read_conc + Q1_Q1_Age	aldex2	228
Selenomonas 1	Q3_Q22_Antibiotic_oral	-0.03378978	0.196957334	-0.166127063	0.722070632	0.74212815	0.798627654	~Q3_Q22_Antibiotic_oral + Q3_Q2_1_BMI + lib_size + read_conc + Q1_Q1_Age	aldex2	228
Alloprevotella 3	Q3_Q22_Antibiotic_oral	-0.258542662	0.180718435	-1.426744528	0.249095018	0.668996354	0.795351175	~Q3_Q22_Antibiotic_oral + Q3_Q2_1_BMI + lib_size + read_conc + Q1_Q1_Age	aldex2	228
Peptostreptococcus 1	Q3_Q22_Antibiotic_oral	0.28626847	0.193323961	1.481660862	0.143768387	0.668996354	0.795351175	~Q3_Q22_Antibiotic_oral + Q3_Q2_1_BMI + lib_size + read_conc + Q1_Q1_Age	aldex2	228
Streptococcus 4	Q3_Q22_Antibiotic_oral	-0.170429496	0.208829479	-0.815718089	0.47395497	0.668996354	0.795351175	~Q3_Q22_Antibiotic_oral + Q3_Q2_1_BMI + lib_size + read_conc + Q1_Q1_Age	aldex2	228
Neisseria 2	Q3_Q22_Antibiotic_oral	-0.354860999	0.148747486	-2.385185966	0.056501937	0.597306188	0.795351175	~Q3_Q22_Antibiotic_oral + Q3_Q2_1_BMI + lib_size + read_conc + Q1_Q1_Age	aldex2	228
Prevotella 10	Q3_Q22_Antibiotic_oral	0.044033386	0.312361095	0.141835598	0.655934129	0.713501665	0.795351175	~Q3_Q22_Antibiotic_oral + Q3_Q2_1_BMI + lib_size + read_conc + Q1_Q1_Age	aldex2	228
Veillonella 5	Q3_Q22_Antibiotic_oral	-0.372824822	0.234976819	-1.593406517	0.186169869	0.668996354	0.795351175	~Q3_Q22_Antibiotic_oral + Q3_Q2_1_BMI + lib_size + read_conc + Q1_Q1_Age	aldex2	228
Actinomyces 1	Q3_Q22_Antibiotic_oral	-0.254316845	0.26007435	-0.981510366	0.399893917	0.668996354	0.795351175	~Q3_Q22_Antibiotic_oral + Q3_Q2_1_BMI + lib_size + read_conc + Q1_Q1_Age	aldex2	228
Actinobacillus 1	Q3_Q22_Antibiotic_oral	0.05356034	0.091064754	0.58901043	0.562371867	0.668996354	0.795351175	~Q3_Q22_Antibiotic_oral + Q3_Q2_1_BMI + lib_size + read_conc + Q1_Q1_Age	aldex2	228
Actinomyces 2	Q3_Q22_Antibiotic_oral	0.118407318	0.2526258	0.470948314	0.51114524	0.668996354	0.795351175	~Q3_Q22_Antibiotic_oral + Q3_Q2_1_BMI + lib_size + read_conc + Q1_Q1_Age	aldex2	228
t41	Q3_Q22_Antibiotic_oral	-0.495099584	0.190586044	-2.601591752	0.036242244	0.536385217	0.795351175	~Q3_Q22_Antibiotic_oral + Q3_Q2_1_BMI + lib_size + read_conc + Q1_Q1_Age	aldex2	228
Prevotella 12	Q3_Q22_Antibiotic_oral	-0.153644223	0.209489578	-0.734545793	0.515946344	0.668996354	0.795351175	~Q3_Q22_Antibiotic_oral + Q3_Q2_1_BMI + lib_size + read_conc + Q1_Q1_Age	aldex2	228
Prevotella 11	Q3_Q22_Antibiotic_oral	-0.051926876	0.259753741	-0.196769841	0.704528588	0.74212815	0.796905755	~Q3_Q22_Antibiotic_oral + Q3_Q2_1_BMI + lib_size + read_conc + Q1_Q1_Age	aldex2	228
Alloprevotella 4	Q3_Q22_Antibiotic_oral	0.278475967	0.289441373	0.966231621	0.372376128	0.668996354	0.795351175	~Q3_Q22_Antibiotic_oral + Q3_Q2_1_BMI + lib_size + read_conc + Q1_Q1_Age	aldex2	228
Capnocytophaga 1	Q3_Q22_Antibiotic_oral	-0.330501544	0.209917005	-1.577955905	0.160576721	0.668996354	0.795351175	~Q3_Q22_Antibiotic_oral + Q3_Q2_1_BMI + lib_size + read_conc + Q1_Q1_Age	aldex2	228
Aggregatibacter 1	Q3_Q22_Antibiotic_oral	-0.181795191	0.237138934	-0.770369258	0.497713186	0.668996354	0.795351175	~Q3_Q22_Antibiotic_oral + Q3_Q2_1_BMI + lib_size + read_conc + Q1_Q1_Age	aldex2	228
Leptotrichia 2	Q3_Q22_Antibiotic_oral	-0.156343284	0.2625969	-0.592792578	0.559150602	0.668996354	0.795351175	~Q3_Q22_Antibiotic_oral + Q3_Q2_1_BMI + lib_size + read_conc + Q1_Q1_Age	aldex2	228
Streptococcus 2	Q3_Q22_Antibiotic_oral	0.006184371	0.070997753	0.087190285	0.86907105	0.86907105	0.880187168	~Q3_Q22_Antibiotic_oral + Q3_Q2_1_BMI + lib_size + read_conc + Q1_Q1_Age	aldex2	228
Atopobium 1	Q3_Q22_Antibiotic_oral	-0.435440551	0.26290897	-1.663006558	0.186921656	0.668996354	0.795351175	~Q3_Q22_Antibiotic_oral + Q3_Q2_1_BMI + lib_size + read_conc + Q1_Q1_Age	aldex2	228
Finegoldia	Q3_Q22_Antibiotic_oral	-0.244437373	0.249871056	-0.979257355	0.414157457	0.668996354	0.795351175	~Q3_Q22_Antibiotic_oral + Q3_Q2_1_BMI + lib_size + read_conc + Q1_Q1_Age	aldex2	228
Leptotrichia 4	Q3_Q22_Antibiotic_oral	-0.373564437	0.252538924	-1.486634875	0.245246651	0.668996354	0.795351175	~Q3_Q22_Antibiotic_oral + Q3_Q2_1_BMI + lib_size + read_conc + Q1_Q1_Age	aldex2	228
GU410548_g 1	Q3_Q22_Antibiotic_oral	-0.257758774	0.27411303	-0.945053973	0.419967153	0.668996354	0.795351175	~Q3_Q22_Antibiotic_oral + Q3_Q2_1_BMI + lib_size + read_conc + Q1_Q1_Age	aldex2	228
Lachnoanaerobaculum 1	Q3_Q22_Antibiotic_oral	-0.41765653	0.262548997	-1.602020273	0.195118221	0.668996354	0.795351175	~Q3_Q22_Antibiotic_oral + Q3_Q2_1_BMI + lib_size + read_conc + Q1_Q1_Age	aldex2	228
Capnocytophaga 2	Q3_Q22_Antibiotic_oral	0.13439292	0.28312376	0.479299092	0.539322111	0.668996354	0.795351175	~Q3_Q22_Antibiotic_oral + Q3_Q2_1_BMI + lib_size + read_conc + Q1_Q1_Age	aldex2	228
Pasteurellaceae 1	Q3_Q22_Antibiotic_oral	0.225825705	0.264461269	0.854119406	0.41940967	0.668996354	0.795351175	~Q3_Q22_Antibiotic_oral + Q3_Q2_1_BMI + lib_size + read_conc + Q1_Q1_Age	aldex2	228
Lactobacillus jensenii group	Q3_Q22_Antibiotic_oral	-0.02307578	0.267916681	-0.090784419	0.603804721	0.672483086	0.795351175	~Q3_Q22_Antibiotic_oral + Q3_Q2_1_BMI + lib_size + read_conc + Q1_Q1_Age	aldex2	228
Rothia 2	Q3_Q22_Antibiotic_oral	0.274876972	0.247952823	1.112576307	0.29702169	0.668996354	0.795351175	~Q3_Q22_Antibiotic_oral + Q3_Q2_1_BMI + lib_size + read_conc + Q1_Q1_Age	aldex2	228
Granulicatella 2	Q3_Q22_Antibiotic_oral	0.205163796	0.245676189	0.835315418	0.404565764	0.668996354	0.795351175	~Q3_Q22_Antibiotic_oral + Q3_Q2_1_BMI + lib_size + read_conc + Q1_Q1_Age	aldex2	228
Lachnoanaerobaculum 2	Q3_Q22_Antibiotic_oral	-0.268743178	0.255812555	-1.054272986	0.374104501	0.668996354	0.795351175	~Q3_Q22_Antibiotic_oral + Q3_Q2_1_BMI + lib_size + read_conc + Q1_Q1_Age	aldex2	228
Fusobacterium 4	Q3_Q22_Antibiotic_oral	-0.152688318	0.273216763	-0.563309531	0.542674296	0.668996354	0.795351175	~Q3_Q22_Antibiotic_oral + Q3_Q2_1_BMI + lib_size + read_conc + Q1_Q1_Age	aldex2	228
Actinomyces 3	Q3_Q22_Antibiotic_oral	0.122409905	0.262476019	0.469068752	0.559994579	0.668996354	0.795351175	~Q3_Q22_Antibiotic_oral + Q3_Q2_1_BMI + lib_size + read_conc + Q1_Q1_Age	aldex2	228
Lactobacillus crispatus group 1	Q3_Q22_Antibiotic_oral	-0.012920927	0.151567791	-0.076643711	0.750135882	0.760411716	0.81036577	~Q3_Q22_Antibiotic_oral + Q3_Q2_1_BMI + lib_size + read_conc + Q1_Q1_Age	aldex2	228
Prevotella 220	Q3_Q22_Antibiotic_oral	-0.165978852	0.264416487	-0.632302104	0.500305443	0.668996354	0.795351175	~Q3_Q22_Antibiotic_oral + Q3_Q2_1_BMI + lib_size + read_conc + Q1_Q1_Age	aldex2	228
Prevotella 14	Q3_Q22_Antibiotic_oral	-0.227043998	0.258476149	-0.884493274	0.435416552	0.668996354	0.795351175	~Q3_Q22_Antibiotic_oral + Q3_Q2_1_BMI + lib_size + read_conc + Q1_Q1_Age	aldex2	228
GU410548_g 2	Q3_Q22_Antibiotic_oral	0.012398466	0.249153087	0.054102268	0.543621952	0.668996354	0.795351175	~Q3_Q22_Antibiotic_oral + Q3_Q2_1_BMI + lib_size + read_conc + Q1_Q1_Age	aldex2	228
Alloprevotella 6	Q3_Q22_Antibiotic_oral	-0.24523356	0.266517141	-0.919315441	0.436536703	0.668996354	0.795351175	~Q3_Q22_Antibiotic_oral + Q3_Q2_1_BMI + lib_size + read_conc + Q1_Q1_Age	aldex2	228
Actinobacillus 3	Q3_Q22_Antibiotic_oral	-0.035843543	0.248409834	-0.149094573	0.589001055	0.670555047	0.795351175	~Q3_Q22_Antibiotic_oral + Q3_Q2_1_BMI + lib_size + read_conc + Q1_Q1_Age	aldex2	228
Prevotella 17	Q3_Q22_Antibiotic_oral	0.027863616	0.244928992	0.107888914	0.541466526	0.668996354	0.795351175	~Q3_Q22_Antibiotic_oral + Q3_Q2_1_BMI + lib_size + read_conc + Q1_Q1_Age	aldex2	228
Aggregatibacter 2	Q3_Q22_Antibiotic_oral	0.3097658	0.253609386	1.221275902	0.270560148	0.668996354	0.795351175	~Q3_Q22_Antibiotic_oral + Q3_Q2_1_BMI + lib_size + read_conc + Q1_Q1_Age	aldex2	228
Fusobacterium 6	Q3_Q22_Antibiotic_oral	-0.182263313	0.243993649	-0.750823483	0.48088097	0.668996354	0.795351175	~Q3_Q22_Antibiotic_oral + Q3_Q2_1_BMI + lib_size + read_conc + Q1_Q1_Age	aldex2	228
Veillonella 2	Q3_Q22_Antibiotic_oral	-0.162436332	0.106000753	-1.557394007	0.140071239	0.668996354	0.795351175	~Q3_Q22_Antibiotic_oral + Q3_Q2_1_BMI + lib_size + read_conc + Q1_Q1_Age	aldex2	228
Prevotella 15	Q3_Q22_Antibiotic_oral	0.250254376	0.240228536	1.047008427	0.340123654	0.668996354	0.795351175	~Q3_Q22_Antibiotic_oral + Q3_Q2_1_BMI + lib_size + read_conc + Q1_Q1_Age	aldex2	228
Mogibacterium 1	Q3_Q22_Antibiotic_oral	-0.135801508	0.242649782	-0.559317985	0.498929912	0.668996354	0.795351175	~Q3_Q22_Antibiotic_oral + Q3_Q2_1_BMI + lib_size + read_conc + Q1_Q1_Age	aldex2	228
Rothia 3	Q3_Q22_Antibiotic_oral	0.07422117	0.248742594	0.297480271	0.538109455	0.668996354	0.795351175	~Q3_Q22_Antibiotic_oral + Q3_Q2_1_BMI + lib_size + read_conc + Q1_Q1_Age	aldex2	228
Porphyromonas 2	Q3_Q22_Antibiotic_oral	-0.007041773	0.262670643	-0.0241238	0.582693299	0.670555047	0.795351175	~Q3_Q22_Antibiotic_oral + Q3_Q2_1_BMI + lib_size + read_conc + Q1_Q1_Age	aldex2	228
Bergeyella 1	Q3_Q22_Antibiotic_oral	-0.228011493	0.250789845	-0.911491614	0.408631325	0.668996354	0.795351175	~Q3_Q22_Antibiotic_oral + Q3_Q2_1_BMI + lib_size + read_conc + Q1_Q1_Age	aldex2	228
Neisseria 1	Q3_Q22_Antibiotic_oral	-0.114828978	0.10251762	-1.090057905	0.342734948	0.668996354	0.795351175	~Q3_Q22_Antibiotic_oral + Q3_Q2_1_BMI + lib_size + read_conc + Q1_Q1_Age	aldex2	228
Alloprevotella 7	Q3_Q22_Antibiotic_oral	-0.045088139	0.229740546	-0.190395037	0.608869821	0.672483086	0.795351175	~Q3_Q22_Antibiotic_oral + Q3_Q2_1_BMI + lib_size + read_conc + Q1_Q1_Age	aldex2	228
Oribacterium 1	Q3_Q22_Antibiotic_oral	0.019614274	0.234471893	0.094541362	0.562504326	0.668996354	0.795351175	~Q3_Q22_Antibiotic_oral + Q3_Q2_1_BMI + lib_size + read_conc + Q1_Q1_Age	aldex2	228
Bergeyella 2	Q3_Q22_Antibiotic_oral	-0.046903437	0.237953389	-0.202334718	0.552811162	0.668996354	0.795351175	~Q3_Q22_Antibiotic_oral + Q3_Q2_1_BMI + lib_size + read_conc + Q1_Q1_Age	aldex2	228
EU728721_g 1	Q3_Q22_Antibiotic_oral	-0.085414325	0.232779872	-0.37116916	0.530982311	0.668996354	0.795351175	~Q3_Q22_Antibiotic_oral + Q3_Q2_1_BMI + lib_size + read_conc + Q1_Q1_Age	aldex2	228
Neisseria 3	Q3_Q22_Antibiotic_oral	-0.096000343	0.236449723	-0.417650457	0.504886798	0.668996354	0.795351175	~Q3_Q22_Antibiotic_oral + Q3_Q2_1_BMI + lib_size + read_conc + Q1_Q1_Age	aldex2	228
Prevotella 2	Q1_Q58_hpv_vaccinated	-0.271095312	0.134762632	-2.024982176	0.049638126	0.778523753	0.795351175	~Q1_Q58_hpv_vaccinated + Q3_Q2_1_BMI + lib_size + read_conc + Q1_Q1_Age	aldex2	228
Prevotella 3	Q1_Q58_hpv_vaccinated	-0.141220774	0.219372043	-0.641957123	0.531954783	0.778523753	0.795351175	~Q1_Q58_hpv_vaccinated + Q3_Q2_1_BMI + lib_size + read_conc + Q1_Q1_Age	aldex2	228
Lautropia 1	Q1_Q58_hpv_vaccinated	0.016994075	0.268640213	0.073114102	0.533728291	0.778523753	0.795351175	~Q1_Q58_hpv_vaccinated + Q3_Q2_1_BMI + lib_size + read_conc + Q1_Q1_Age	aldex2	228
Fusobacterium 1	Q1_Q58_hpv_vaccinated	-0.048267371	0.105407945	-0.484713922	0.623178992	0.778523753	0.795351175	~Q1_Q58_hpv_vaccinated + Q3_Q2_1_BMI + lib_size + read_conc + Q1_Q1_Age	aldex2	228
Prevotella 4	Q1_Q58_hpv_vaccinated	-0.043746244	0.112295687	-0.396293095	0.695647577	0.797363849	0.796321419	~Q1_Q58_hpv_vaccinated + Q3_Q2_1_BMI + lib_size + read_conc + Q1_Q1_Age	aldex2	228
Prevotella 5	Q1_Q58_hpv_vaccinated	-0.049680353	0.091072972	-0.552320217	0.590825339	0.778523753	0.795351175	~Q1_Q58_hpv_vaccinated + Q3_Q2_1_BMI + lib_size + read_conc + Q1_Q1_Age	aldex2	228
Gemella 1	Q1_Q58_hpv_vaccinated	-0.053862026	0.295340131	-0.177491687	0.542544437	0.778523753	0.795351175	~Q1_Q58_hpv_vaccinated + Q3_Q2_1_BMI + lib_size + read_conc + Q1_Q1_Age	aldex2	228
Streptococcus 3	Q1_Q58_hpv_vaccinated	0.238098624	0.319641027	0.740838338	0.480080813	0.778523753	0.795351175	~Q1_Q58_hpv_vaccinated + Q3_Q2_1_BMI + lib_size + read_conc + Q1_Q1_Age	aldex2	228
Veillonella 3	Q1_Q58_hpv_vaccinated	0.04151839	0.158039904	0.259007892	0.788309371	0.821618218	0.830981388	~Q1_Q58_hpv_vaccinated + Q3_Q2_1_BMI + lib_size + read_conc + Q1_Q1_Age	aldex2	228
Prevotella 7	Q1_Q58_hpv_vaccinated	0.057458313	0.228119298	0.251102066	0.755977087	0.808055387	0.81311489	~Q1_Q58_hpv_vaccinated + Q3_Q2_1_BMI + lib_size + read_conc + Q1_Q1_Age	aldex2	228
Prevotella 6	Q1_Q58_hpv_vaccinated	-0.23057268	0.123068095	-1.875472809	0.065070832	0.778523753	0.795351175	~Q1_Q58_hpv_vaccinated + Q3_Q2_1_BMI + lib_size + read_conc + Q1_Q1_Age	aldex2	228
Veillonella 1	Q1_Q58_hpv_vaccinated	0.069560747	0.096162286	0.723893434	0.476090323	0.778523753	0.795351175	~Q1_Q58_hpv_vaccinated + Q3_Q2_1_BMI + lib_size + read_conc + Q1_Q1_Age	aldex2	228
Leptotrichia 1	Q1_Q58_hpv_vaccinated	0.190536839	0.196606063	0.973199807	0.34278288	0.778523753	0.795351175	~Q1_Q58_hpv_vaccinated + Q3_Q2_1_BMI + lib_size + read_conc + Q1_Q1_Age	aldex2	228
Prevotella 9	Q1_Q58_hpv_vaccinated	0.186767449	0.276874355	0.672948723	0.524633354	0.778523753	0.795351175	~Q1_Q58_hpv_vaccinated + Q3_Q2_1_BMI + lib_size + read_conc + Q1_Q1_Age	aldex2	228
Megasphaera 1	Q1_Q58_hpv_vaccinated	-0.142673942	0.194769672	-0.729332507	0.482280614	0.778523753	0.795351175	~Q1_Q58_hpv_vaccinated + Q3_Q2_1_BMI + lib_size + read_conc + Q1_Q1_Age	aldex2	228
Granulicatella 1	Q1_Q58_hpv_vaccinated	0.019072796	0.349103094	0.060548651	0.753682121	0.808055387	0.812167676	~Q1_Q58_hpv_vaccinated + Q3_Q2_1_BMI + lib_size + read_conc + Q1_Q1_Age	aldex2	228
Alloprevotella 1	Q1_Q58_hpv_vaccinated	-0.070569954	0.132033429	-0.556112906	0.569291942	0.778523753	0.795351175	~Q1_Q58_hpv_vaccinated + Q3_Q2_1_BMI + lib_size + read_conc + Q1_Q1_Age	aldex2	228
Prevotella 8	Q1_Q58_hpv_vaccinated	-0.345051816	0.347885837	-0.99315506	0.361028479	0.778523753	0.795351175	~Q1_Q58_hpv_vaccinated + Q3_Q2_1_BMI + lib_size + read_conc + Q1_Q1_Age	aldex2	228
Campylobacter 1	Q1_Q58_hpv_vaccinated	0.096117486	0.423890419	0.229298965	0.723116567	0.798666059	0.798864782	~Q1_Q58_hpv_vaccinated + Q3_Q2_1_BMI + lib_size + read_conc + Q1_Q1_Age	aldex2	228
Staphylococcus	Q1_Q58_hpv_vaccinated	-0.238469335	0.154868921	-1.548826769	0.131159077	0.778523753	0.795351175	~Q1_Q58_hpv_vaccinated + Q3_Q2_1_BMI + lib_size + read_conc + Q1_Q1_Age	aldex2	228
Prevotella 1	Q1_Q58_hpv_vaccinated	-2.34983E-05	0.072967582	-0.000406816	0.86419788	0.86419788	0.876436407	~Q1_Q58_hpv_vaccinated + Q3_Q2_1_BMI + lib_size + read_conc + Q1_Q1_Age	aldex2	228
Haemophilus 1	Q1_Q58_hpv_vaccinated	-0.328815434	0.17931411	-1.838591136	0.083583433	0.778523753	0.795351175	~Q1_Q58_hpv_vaccinated + Q3_Q2_1_BMI + lib_size + read_conc + Q1_Q1_Age	aldex2	228
Selenomonas 1	Q1_Q58_hpv_vaccinated	0.116808867	0.23097802	0.507727896	0.620765214	0.778523753	0.795351175	~Q1_Q58_hpv_vaccinated + Q3_Q2_1_BMI + lib_size + read_conc + Q1_Q1_Age	aldex2	228
Alloprevotella 3	Q1_Q58_hpv_vaccinated	-0.262696382	0.214842774	-1.231816483	0.259660623	0.778523753	0.795351175	~Q1_Q58_hpv_vaccinated + Q3_Q2_1_BMI + lib_size + read_conc + Q1_Q1_Age	aldex2	228
Peptostreptococcus 1	Q1_Q58_hpv_vaccinated	0.116207504	0.230103987	0.503070569	0.622908387	0.778523753	0.795351175	~Q1_Q58_hpv_vaccinated + Q3_Q2_1_BMI + lib_size + read_conc + Q1_Q1_Age	aldex2	228
Streptococcus 4	Q1_Q58_hpv_vaccinated	-0.493257995	0.246235963	-2.00314382	0.063631069	0.778523753	0.795351175	~Q1_Q58_hpv_vaccinated + Q3_Q2_1_BMI + lib_size + read_conc + Q1_Q1_Age	aldex2	228
Neisseria 2	Q1_Q58_hpv_vaccinated	0.145387594	0.17575493	0.832717926	0.423160704	0.778523753	0.795351175	~Q1_Q58_hpv_vaccinated + Q3_Q2_1_BMI + lib_size + read_conc + Q1_Q1_Age	aldex2	228
Prevotella 10	Q1_Q58_hpv_vaccinated	-0.010214341	0.367886807	-0.024153391	0.665217729	0.797363849	0.795351175	~Q1_Q58_hpv_vaccinated + Q3_Q2_1_BMI + lib_size + read_conc + Q1_Q1_Age	aldex2	228
Veillonella 5	Q1_Q58_hpv_vaccinated	-0.124933784	0.273874099	-0.461667849	0.624074451	0.778523753	0.795351175	~Q1_Q58_hpv_vaccinated + Q3_Q2_1_BMI + lib_size + read_conc + Q1_Q1_Age	aldex2	228
Actinomyces 1	Q1_Q58_hpv_vaccinated	0.062503325	0.305774701	0.202752993	0.711162351	0.797363849	0.797384355	~Q1_Q58_hpv_vaccinated + Q3_Q2_1_BMI + lib_size + read_conc + Q1_Q1_Age	aldex2	228
Actinobacillus 1	Q1_Q58_hpv_vaccinated	-0.016289665	0.107914712	-0.151042604	0.859283586	0.86419788	0.872848117	~Q1_Q58_hpv_vaccinated + Q3_Q2_1_BMI + lib_size + read_conc + Q1_Q1_Age	aldex2	228
Actinomyces 2	Q1_Q58_hpv_vaccinated	0.03412192	0.300136076	0.110118785	0.577456341	0.778523753	0.795351175	~Q1_Q58_hpv_vaccinated + Q3_Q2_1_BMI + lib_size + read_conc + Q1_Q1_Age	aldex2	228
t41	Q1_Q58_hpv_vaccinated	-0.303334862	0.230014167	-1.319250906	0.224198039	0.778523753	0.795351175	~Q1_Q58_hpv_vaccinated + Q3_Q2_1_BMI + lib_size + read_conc + Q1_Q1_Age	aldex2	228
Prevotella 12	Q1_Q58_hpv_vaccinated	0.05844979	0.248337516	0.232872162	0.697636165	0.797363849	0.796321419	~Q1_Q58_hpv_vaccinated + Q3_Q2_1_BMI + lib_size + read_conc + Q1_Q1_Age	aldex2	228
Prevotella 11	Q1_Q58_hpv_vaccinated	0.338108336	0.308730142	1.094498358	0.308343287	0.778523753	0.795351175	~Q1_Q58_hpv_vaccinated + Q3_Q2_1_BMI + lib_size + read_conc + Q1_Q1_Age	aldex2	228
Alloprevotella 4	Q1_Q58_hpv_vaccinated	0.24267477	0.341991687	0.709552011	0.492300463	0.778523753	0.795351175	~Q1_Q58_hpv_vaccinated + Q3_Q2_1_BMI + lib_size + read_conc + Q1_Q1_Age	aldex2	228
Capnocytophaga 1	Q1_Q58_hpv_vaccinated	-0.039629103	0.251641732	-0.158073395	0.764376717	0.808055387	0.816021309	~Q1_Q58_hpv_vaccinated + Q3_Q2_1_BMI + lib_size + read_conc + Q1_Q1_Age	aldex2	228
Aggregatibacter 1	Q1_Q58_hpv_vaccinated	-0.031419744	0.281558191	-0.115163038	0.71033936	0.797363849	0.797330742	~Q1_Q58_hpv_vaccinated + Q3_Q2_1_BMI + lib_size + read_conc + Q1_Q1_Age	aldex2	228
Leptotrichia 2	Q1_Q58_hpv_vaccinated	0.210064841	0.310321485	0.682053021	0.50716593	0.778523753	0.795351175	~Q1_Q58_hpv_vaccinated + Q3_Q2_1_BMI + lib_size + read_conc + Q1_Q1_Age	aldex2	228
Streptococcus 2	Q1_Q58_hpv_vaccinated	-0.045448712	0.083613168	-0.543612723	0.594742146	0.778523753	0.795351175	~Q1_Q58_hpv_vaccinated + Q3_Q2_1_BMI + lib_size + read_conc + Q1_Q1_Age	aldex2	228
Atopobium 1	Q1_Q58_hpv_vaccinated	0.109351154	0.307722271	0.346261526	0.621062326	0.778523753	0.795351175	~Q1_Q58_hpv_vaccinated + Q3_Q2_1_BMI + lib_size + read_conc + Q1_Q1_Age	aldex2	228
Finegoldia	Q1_Q58_hpv_vaccinated	0.105642958	0.299338361	0.355199475	0.587178308	0.778523753	0.795351175	~Q1_Q58_hpv_vaccinated + Q3_Q2_1_BMI + lib_size + read_conc + Q1_Q1_Age	aldex2	228
Leptotrichia 4	Q1_Q58_hpv_vaccinated	-0.154020577	0.299627554	-0.522392508	0.544179402	0.778523753	0.795351175	~Q1_Q58_hpv_vaccinated + Q3_Q2_1_BMI + lib_size + read_conc + Q1_Q1_Age	aldex2	228
GU410548_g 1	Q1_Q58_hpv_vaccinated	0.291699489	0.327769796	0.891885839	0.389012973	0.778523753	0.795351175	~Q1_Q58_hpv_vaccinated + Q3_Q2_1_BMI + lib_size + read_conc + Q1_Q1_Age	aldex2	228
Lachnoanaerobaculum 1	Q1_Q58_hpv_vaccinated	-0.026806089	0.313713459	-0.08304013	0.623741098	0.778523753	0.795351175	~Q1_Q58_hpv_vaccinated + Q3_Q2_1_BMI + lib_size + read_conc + Q1_Q1_Age	aldex2	228
Capnocytophaga 2	Q1_Q58_hpv_vaccinated	0.03641279	0.337599621	0.10668174	0.672031348	0.797363849	0.795351175	~Q1_Q58_hpv_vaccinated + Q3_Q2_1_BMI + lib_size + read_conc + Q1_Q1_Age	aldex2	228
Pasteurellaceae 1	Q1_Q58_hpv_vaccinated	-0.228094347	0.312986707	-0.73388577	0.473216485	0.778523753	0.795351175	~Q1_Q58_hpv_vaccinated + Q3_Q2_1_BMI + lib_size + read_conc + Q1_Q1_Age	aldex2	228
Lactobacillus jensenii group	Q1_Q58_hpv_vaccinated	0.103581261	0.318345276	0.331273661	0.564694983	0.778523753	0.795351175	~Q1_Q58_hpv_vaccinated + Q3_Q2_1_BMI + lib_size + read_conc + Q1_Q1_Age	aldex2	228
Rothia 2	Q1_Q58_hpv_vaccinated	-0.232268241	0.291164122	-0.802690864	0.465094829	0.778523753	0.795351175	~Q1_Q58_hpv_vaccinated + Q3_Q2_1_BMI + lib_size + read_conc + Q1_Q1_Age	aldex2	228
Granulicatella 2	Q1_Q58_hpv_vaccinated	0.274012792	0.289268167	0.951412706	0.372985855	0.778523753	0.795351175	~Q1_Q58_hpv_vaccinated + Q3_Q2_1_BMI + lib_size + read_conc + Q1_Q1_Age	aldex2	228
Lachnoanaerobaculum 2	Q1_Q58_hpv_vaccinated	0.106410656	0.304545692	0.349029597	0.575731202	0.778523753	0.795351175	~Q1_Q58_hpv_vaccinated + Q3_Q2_1_BMI + lib_size + read_conc + Q1_Q1_Age	aldex2	228
Fusobacterium 4	Q1_Q58_hpv_vaccinated	0.152976206	0.324362431	0.474216877	0.558801037	0.778523753	0.795351175	~Q1_Q58_hpv_vaccinated + Q3_Q2_1_BMI + lib_size + read_conc + Q1_Q1_Age	aldex2	228
Actinomyces 3	Q1_Q58_hpv_vaccinated	0.043876015	0.310712625	0.141013505	0.631235476	0.778523753	0.795351175	~Q1_Q58_hpv_vaccinated + Q3_Q2_1_BMI + lib_size + read_conc + Q1_Q1_Age	aldex2	228
Lactobacillus crispatus group 1	Q1_Q58_hpv_vaccinated	-0.013756882	0.176585699	-0.085076217	0.851159322	0.86419788	0.868569843	~Q1_Q58_hpv_vaccinated + Q3_Q2_1_BMI + lib_size + read_conc + Q1_Q1_Age	aldex2	228
Prevotella 220	Q1_Q58_hpv_vaccinated	0.203746552	0.316488696	0.643456413	0.517000905	0.778523753	0.795351175	~Q1_Q58_hpv_vaccinated + Q3_Q2_1_BMI + lib_size + read_conc + Q1_Q1_Age	aldex2	228
Prevotella 14	Q1_Q58_hpv_vaccinated	-0.130100682	0.308540486	-0.424914079	0.542321839	0.778523753	0.795351175	~Q1_Q58_hpv_vaccinated + Q3_Q2_1_BMI + lib_size + read_conc + Q1_Q1_Age	aldex2	228
GU410548_g 2	Q1_Q58_hpv_vaccinated	0.176506243	0.295030633	0.589387958	0.486694462	0.778523753	0.795351175	~Q1_Q58_hpv_vaccinated + Q3_Q2_1_BMI + lib_size + read_conc + Q1_Q1_Age	aldex2	228
Alloprevotella 6	Q1_Q58_hpv_vaccinated	0.462359127	0.310944506	1.489901031	0.222977423	0.778523753	0.795351175	~Q1_Q58_hpv_vaccinated + Q3_Q2_1_BMI + lib_size + read_conc + Q1_Q1_Age	aldex2	228
Actinobacillus 3	Q1_Q58_hpv_vaccinated	0.365818043	0.29434559	1.25304709	0.306377906	0.778523753	0.795351175	~Q1_Q58_hpv_vaccinated + Q3_Q2_1_BMI + lib_size + read_conc + Q1_Q1_Age	aldex2	228
Prevotella 17	Q1_Q58_hpv_vaccinated	-0.083776422	0.292394638	-0.288164956	0.563344006	0.778523753	0.795351175	~Q1_Q58_hpv_vaccinated + Q3_Q2_1_BMI + lib_size + read_conc + Q1_Q1_Age	aldex2	228
Aggregatibacter 2	Q1_Q58_hpv_vaccinated	0.280313343	0.302322344	0.927728043	0.39892918	0.778523753	0.795351175	~Q1_Q58_hpv_vaccinated + Q3_Q2_1_BMI + lib_size + read_conc + Q1_Q1_Age	aldex2	228
Fusobacterium 6	Q1_Q58_hpv_vaccinated	0.157716721	0.291041109	0.541234908	0.514048761	0.778523753	0.795351175	~Q1_Q58_hpv_vaccinated + Q3_Q2_1_BMI + lib_size + read_conc + Q1_Q1_Age	aldex2	228
Veillonella 2	Q1_Q58_hpv_vaccinated	-0.086019767	0.129609623	-0.678827819	0.505019735	0.778523753	0.795351175	~Q1_Q58_hpv_vaccinated + Q3_Q2_1_BMI + lib_size + read_conc + Q1_Q1_Age	aldex2	228
Prevotella 15	Q1_Q58_hpv_vaccinated	0.105347472	0.285697048	0.370783804	0.566454149	0.778523753	0.795351175	~Q1_Q58_hpv_vaccinated + Q3_Q2_1_BMI + lib_size + read_conc + Q1_Q1_Age	aldex2	228
Mogibacterium 1	Q1_Q58_hpv_vaccinated	0.058139596	0.289930112	0.198529301	0.544877916	0.778523753	0.795351175	~Q1_Q58_hpv_vaccinated + Q3_Q2_1_BMI + lib_size + read_conc + Q1_Q1_Age	aldex2	228
Rothia 3	Q1_Q58_hpv_vaccinated	0.052440667	0.294103189	0.16981913	0.622928264	0.778523753	0.795351175	~Q1_Q58_hpv_vaccinated + Q3_Q2_1_BMI + lib_size + read_conc + Q1_Q1_Age	aldex2	228
Porphyromonas 2	Q1_Q58_hpv_vaccinated	-0.15860973	0.306817436	-0.517208081	0.524379664	0.778523753	0.795351175	~Q1_Q58_hpv_vaccinated + Q3_Q2_1_BMI + lib_size + read_conc + Q1_Q1_Age	aldex2	228
Bergeyella 1	Q1_Q58_hpv_vaccinated	0.264381094	0.296450142	0.896292426	0.399992524	0.778523753	0.795351175	~Q1_Q58_hpv_vaccinated + Q3_Q2_1_BMI + lib_size + read_conc + Q1_Q1_Age	aldex2	228
Neisseria 1	Q1_Q58_hpv_vaccinated	-0.148472551	0.124540237	-1.192797115	0.244800958	0.778523753	0.795351175	~Q1_Q58_hpv_vaccinated + Q3_Q2_1_BMI + lib_size + read_conc + Q1_Q1_Age	aldex2	228
Alloprevotella 7	Q1_Q58_hpv_vaccinated	0.138070974	0.270393396	0.514430839	0.480061944	0.778523753	0.795351175	~Q1_Q58_hpv_vaccinated + Q3_Q2_1_BMI + lib_size + read_conc + Q1_Q1_Age	aldex2	228
Oribacterium 1	Q1_Q58_hpv_vaccinated	0.038779346	0.276983493	0.13629069	0.580602106	0.778523753	0.795351175	~Q1_Q58_hpv_vaccinated + Q3_Q2_1_BMI + lib_size + read_conc + Q1_Q1_Age	aldex2	228
Bergeyella 2	Q1_Q58_hpv_vaccinated	-0.218833329	0.274679924	-0.79869835	0.451426333	0.778523753	0.795351175	~Q1_Q58_hpv_vaccinated + Q3_Q2_1_BMI + lib_size + read_conc + Q1_Q1_Age	aldex2	228
EU728721_g 1	Q1_Q58_hpv_vaccinated	0.130854371	0.276277949	0.471043731	0.52604187	0.778523753	0.795351175	~Q1_Q58_hpv_vaccinated + Q3_Q2_1_BMI + lib_size + read_conc + Q1_Q1_Age	aldex2	228
Neisseria 3	Q1_Q58_hpv_vaccinated	-0.057382297	0.278804161	-0.201397671	0.508707504	0.778523753	0.795351175	~Q1_Q58_hpv_vaccinated + Q3_Q2_1_BMI + lib_size + read_conc + Q1_Q1_Age	aldex2	228
Prevotella 2	Q3_Q9_Airway_infection_last_month	0.036113276	0.112903554	0.316934333	0.754032422	0.785892947	0.812203773	~Q3_Q9_Airway_infection_last_month + Q3_Q2_1_BMI + lib_size + read_conc + Q1_Q1_Age	aldex2	228
Prevotella 3	Q3_Q9_Airway_infection_last_month	0.12954049	0.184183733	0.709442452	0.486571031	0.734609666	0.795351175	~Q3_Q9_Airway_infection_last_month + Q3_Q2_1_BMI + lib_size + read_conc + Q1_Q1_Age	aldex2	228
Lautropia 1	Q3_Q9_Airway_infection_last_month	-0.02334455	0.224301081	-0.090506028	0.537530445	0.734609666	0.795351175	~Q3_Q9_Airway_infection_last_month + Q3_Q2_1_BMI + lib_size + read_conc + Q1_Q1_Age	aldex2	228
Fusobacterium 1	Q3_Q9_Airway_infection_last_month	-0.096415207	0.086920139	-1.127250873	0.278486155	0.734609666	0.795351175	~Q3_Q9_Airway_infection_last_month + Q3_Q2_1_BMI + lib_size + read_conc + Q1_Q1_Age	aldex2	228
Prevotella 4	Q3_Q9_Airway_infection_last_month	0.077256431	0.095053847	0.812930593	0.424358065	0.734609666	0.795351175	~Q3_Q9_Airway_infection_last_month + Q3_Q2_1_BMI + lib_size + read_conc + Q1_Q1_Age	aldex2	228
Prevotella 5	Q3_Q9_Airway_infection_last_month	0.035766091	0.077877261	0.459996434	0.653298339	0.734609666	0.795351175	~Q3_Q9_Airway_infection_last_month + Q3_Q2_1_BMI + lib_size + read_conc + Q1_Q1_Age	aldex2	228
Gemella 1	Q3_Q9_Airway_infection_last_month	-0.109719864	0.245377688	-0.445083745	0.515919659	0.734609666	0.795351175	~Q3_Q9_Airway_infection_last_month + Q3_Q2_1_BMI + lib_size + read_conc + Q1_Q1_Age	aldex2	228
Streptococcus 3	Q3_Q9_Airway_infection_last_month	-0.456537316	0.267953065	-1.706267465	0.125941554	0.734609666	0.795351175	~Q3_Q9_Airway_infection_last_month + Q3_Q2_1_BMI + lib_size + read_conc + Q1_Q1_Age	aldex2	228
Veillonella 3	Q3_Q9_Airway_infection_last_month	0.024811006	0.132358351	0.180921235	0.838920215	0.848798065	0.860629795	~Q3_Q9_Airway_infection_last_month + Q3_Q2_1_BMI + lib_size + read_conc + Q1_Q1_Age	aldex2	228
Prevotella 7	Q3_Q9_Airway_infection_last_month	0.104329105	0.193680733	0.54288347	0.592449535	0.734609666	0.795351175	~Q3_Q9_Airway_infection_last_month + Q3_Q2_1_BMI + lib_size + read_conc + Q1_Q1_Age	aldex2	228
Prevotella 6	Q3_Q9_Airway_infection_last_month	-0.060602208	0.102883334	-0.583566287	0.581932752	0.734609666	0.795351175	~Q3_Q9_Airway_infection_last_month + Q3_Q2_1_BMI + lib_size + read_conc + Q1_Q1_Age	aldex2	228
Veillonella 1	Q3_Q9_Airway_infection_last_month	0.065748326	0.083003723	0.79497655	0.43421188	0.734609666	0.795351175	~Q3_Q9_Airway_infection_last_month + Q3_Q2_1_BMI + lib_size + read_conc + Q1_Q1_Age	aldex2	228
Leptotrichia 1	Q3_Q9_Airway_infection_last_month	0.075985566	0.166962109	0.459325918	0.619032541	0.734609666	0.795351175	~Q3_Q9_Airway_infection_last_month + Q3_Q2_1_BMI + lib_size + read_conc + Q1_Q1_Age	aldex2	228
Prevotella 9	Q3_Q9_Airway_infection_last_month	-0.0976481	0.233010015	-0.419638913	0.675973904	0.734609666	0.795351175	~Q3_Q9_Airway_infection_last_month + Q3_Q2_1_BMI + lib_size + read_conc + Q1_Q1_Age	aldex2	228
Megasphaera 1	Q3_Q9_Airway_infection_last_month	0.025236495	0.162976891	0.176563784	0.637014208	0.734609666	0.795351175	~Q3_Q9_Airway_infection_last_month + Q3_Q2_1_BMI + lib_size + read_conc + Q1_Q1_Age	aldex2	228
Granulicatella 1	Q3_Q9_Airway_infection_last_month	-0.331888066	0.290336014	-1.146660671	0.287429395	0.734609666	0.795351175	~Q3_Q9_Airway_infection_last_month + Q3_Q2_1_BMI + lib_size + read_conc + Q1_Q1_Age	aldex2	228
Alloprevotella 1	Q3_Q9_Airway_infection_last_month	0.095356595	0.113725191	0.867034915	0.394026903	0.734609666	0.795351175	~Q3_Q9_Airway_infection_last_month + Q3_Q2_1_BMI + lib_size + read_conc + Q1_Q1_Age	aldex2	228
Prevotella 8	Q3_Q9_Airway_infection_last_month	0.072902355	0.289380965	0.250456225	0.690172114	0.734609666	0.796321419	~Q3_Q9_Airway_infection_last_month + Q3_Q2_1_BMI + lib_size + read_conc + Q1_Q1_Age	aldex2	228
Campylobacter 1	Q3_Q9_Airway_infection_last_month	-0.141138208	0.353565002	-0.398769952	0.657954036	0.734609666	0.795351175	~Q3_Q9_Airway_infection_last_month + Q3_Q2_1_BMI + lib_size + read_conc + Q1_Q1_Age	aldex2	228
Staphylococcus	Q3_Q9_Airway_infection_last_month	0.073916652	0.130578955	0.563119929	0.578474269	0.734609666	0.795351175	~Q3_Q9_Airway_infection_last_month + Q3_Q2_1_BMI + lib_size + read_conc + Q1_Q1_Age	aldex2	228
Prevotella 1	Q3_Q9_Airway_infection_last_month	0.032340928	0.061317696	0.527366506	0.607678012	0.734609666	0.795351175	~Q3_Q9_Airway_infection_last_month + Q3_Q2_1_BMI + lib_size + read_conc + Q1_Q1_Age	aldex2	228
Haemophilus 1	Q3_Q9_Airway_infection_last_month	0.156795821	0.151531177	1.039060075	0.319491267	0.734609666	0.795351175	~Q3_Q9_Airway_infection_last_month + Q3_Q2_1_BMI + lib_size + read_conc + Q1_Q1_Age	aldex2	228
Selenomonas 1	Q3_Q9_Airway_infection_last_month	-0.342952769	0.191417509	-1.794725501	0.099706727	0.734609666	0.795351175	~Q3_Q9_Airway_infection_last_month + Q3_Q2_1_BMI + lib_size + read_conc + Q1_Q1_Age	aldex2	228
Alloprevotella 3	Q3_Q9_Airway_infection_last_month	0.213841419	0.179713641	1.191845849	0.261177167	0.734609666	0.795351175	~Q3_Q9_Airway_infection_last_month + Q3_Q2_1_BMI + lib_size + read_conc + Q1_Q1_Age	aldex2	228
Peptostreptococcus 1	Q3_Q9_Airway_infection_last_month	0.087937886	0.192924931	0.45662623	0.62942664	0.734609666	0.795351175	~Q3_Q9_Airway_infection_last_month + Q3_Q2_1_BMI + lib_size + read_conc + Q1_Q1_Age	aldex2	228
Streptococcus 4	Q3_Q9_Airway_infection_last_month	-0.168559352	0.20764821	-0.814274907	0.458569191	0.734609666	0.795351175	~Q3_Q9_Airway_infection_last_month + Q3_Q2_1_BMI + lib_size + read_conc + Q1_Q1_Age	aldex2	228
Neisseria 2	Q3_Q9_Airway_infection_last_month	0.21022925	0.145736441	1.444292768	0.154671404	0.734609666	0.795351175	~Q3_Q9_Airway_infection_last_month + Q3_Q2_1_BMI + lib_size + read_conc + Q1_Q1_Age	aldex2	228
Prevotella 10	Q3_Q9_Airway_infection_last_month	0.371123234	0.309947025	1.200835178	0.276641326	0.734609666	0.795351175	~Q3_Q9_Airway_infection_last_month + Q3_Q2_1_BMI + lib_size + read_conc + Q1_Q1_Age	aldex2	228
Veillonella 5	Q3_Q9_Airway_infection_last_month	-0.177896589	0.231106745	-0.769257119	0.469057902	0.734609666	0.795351175	~Q3_Q9_Airway_infection_last_month + Q3_Q2_1_BMI + lib_size + read_conc + Q1_Q1_Age	aldex2	228
Actinomyces 1	Q3_Q9_Airway_infection_last_month	0.167371253	0.256172397	0.651712898	0.509168117	0.734609666	0.795351175	~Q3_Q9_Airway_infection_last_month + Q3_Q2_1_BMI + lib_size + read_conc + Q1_Q1_Age	aldex2	228
Actinobacillus 1	Q3_Q9_Airway_infection_last_month	-0.054433998	0.090418481	-0.603025347	0.552345127	0.734609666	0.795351175	~Q3_Q9_Airway_infection_last_month + Q3_Q2_1_BMI + lib_size + read_conc + Q1_Q1_Age	aldex2	228
Actinomyces 2	Q3_Q9_Airway_infection_last_month	0.289121925	0.250430221	1.171887543	0.280233275	0.734609666	0.795351175	~Q3_Q9_Airway_infection_last_month + Q3_Q2_1_BMI + lib_size + read_conc + Q1_Q1_Age	aldex2	228
t41	Q3_Q9_Airway_infection_last_month	-0.067968228	0.192331382	-0.350498743	0.676983463	0.734609666	0.795351175	~Q3_Q9_Airway_infection_last_month + Q3_Q2_1_BMI + lib_size + read_conc + Q1_Q1_Age	aldex2	228
Prevotella 12	Q3_Q9_Airway_infection_last_month	0.00201284	0.210830327	0.012897359	0.694901035	0.734609666	0.796321419	~Q3_Q9_Airway_infection_last_month + Q3_Q2_1_BMI + lib_size + read_conc + Q1_Q1_Age	aldex2	228
Prevotella 11	Q3_Q9_Airway_infection_last_month	0.307980461	0.258414797	1.193513401	0.254693199	0.734609666	0.795351175	~Q3_Q9_Airway_infection_last_month + Q3_Q2_1_BMI + lib_size + read_conc + Q1_Q1_Age	aldex2	228
Alloprevotella 4	Q3_Q9_Airway_infection_last_month	-0.214525903	0.285675309	-0.748241364	0.48377139	0.734609666	0.795351175	~Q3_Q9_Airway_infection_last_month + Q3_Q2_1_BMI + lib_size + read_conc + Q1_Q1_Age	aldex2	228
Capnocytophaga 1	Q3_Q9_Airway_infection_last_month	-0.138791388	0.210401957	-0.65779348	0.540793181	0.734609666	0.795351175	~Q3_Q9_Airway_infection_last_month + Q3_Q2_1_BMI + lib_size + read_conc + Q1_Q1_Age	aldex2	228
Aggregatibacter 1	Q3_Q9_Airway_infection_last_month	-0.043481134	0.235145991	-0.184966423	0.692012743	0.734609666	0.796321419	~Q3_Q9_Airway_infection_last_month + Q3_Q2_1_BMI + lib_size + read_conc + Q1_Q1_Age	aldex2	228
Leptotrichia 2	Q3_Q9_Airway_infection_last_month	-0.279146596	0.259318774	-1.074702739	0.349968428	0.734609666	0.795351175	~Q3_Q9_Airway_infection_last_month + Q3_Q2_1_BMI + lib_size + read_conc + Q1_Q1_Age	aldex2	228
Streptococcus 2	Q3_Q9_Airway_infection_last_month	-0.009354463	0.070115356	-0.133430957	0.838319128	0.848798065	0.860211909	~Q3_Q9_Airway_infection_last_month + Q3_Q2_1_BMI + lib_size + read_conc + Q1_Q1_Age	aldex2	228
Atopobium 1	Q3_Q9_Airway_infection_last_month	-0.214194819	0.260393124	-0.823019654	0.463243642	0.734609666	0.795351175	~Q3_Q9_Airway_infection_last_month + Q3_Q2_1_BMI + lib_size + read_conc + Q1_Q1_Age	aldex2	228
Finegoldia	Q3_Q9_Airway_infection_last_month	-0.002474536	0.249568576	-0.011528001	0.685421231	0.734609666	0.79541826	~Q3_Q9_Airway_infection_last_month + Q3_Q2_1_BMI + lib_size + read_conc + Q1_Q1_Age	aldex2	228
Leptotrichia 4	Q3_Q9_Airway_infection_last_month	-0.296358455	0.252193662	-1.179571633	0.309133102	0.734609666	0.795351175	~Q3_Q9_Airway_infection_last_month + Q3_Q2_1_BMI + lib_size + read_conc + Q1_Q1_Age	aldex2	228
GU410548_g 1	Q3_Q9_Airway_infection_last_month	0.04177325	0.272117537	0.152003644	0.648128036	0.734609666	0.795351175	~Q3_Q9_Airway_infection_last_month + Q3_Q2_1_BMI + lib_size + read_conc + Q1_Q1_Age	aldex2	228
Lachnoanaerobaculum 1	Q3_Q9_Airway_infection_last_month	0.034734642	0.262696766	0.133978153	0.639288072	0.734609666	0.795351175	~Q3_Q9_Airway_infection_last_month + Q3_Q2_1_BMI + lib_size + read_conc + Q1_Q1_Age	aldex2	228
Capnocytophaga 2	Q3_Q9_Airway_infection_last_month	-0.041124982	0.28248841	-0.145567206	0.625059897	0.734609666	0.795351175	~Q3_Q9_Airway_infection_last_month + Q3_Q2_1_BMI + lib_size + read_conc + Q1_Q1_Age	aldex2	228
Pasteurellaceae 1	Q3_Q9_Airway_infection_last_month	-0.043311495	0.261688284	-0.170189279	0.648758902	0.734609666	0.795351175	~Q3_Q9_Airway_infection_last_month + Q3_Q2_1_BMI + lib_size + read_conc + Q1_Q1_Age	aldex2	228
Lactobacillus jensenii group	Q3_Q9_Airway_infection_last_month	-0.054725538	0.267172757	-0.214543566	0.60875643	0.734609666	0.795351175	~Q3_Q9_Airway_infection_last_month + Q3_Q2_1_BMI + lib_size + read_conc + Q1_Q1_Age	aldex2	228
Rothia 2	Q3_Q9_Airway_infection_last_month	-0.241574931	0.246869641	-0.981555504	0.394243332	0.734609666	0.795351175	~Q3_Q9_Airway_infection_last_month + Q3_Q2_1_BMI + lib_size + read_conc + Q1_Q1_Age	aldex2	228
Granulicatella 2	Q3_Q9_Airway_infection_last_month	-0.159628206	0.245270017	-0.654043302	0.504850942	0.734609666	0.795351175	~Q3_Q9_Airway_infection_last_month + Q3_Q2_1_BMI + lib_size + read_conc + Q1_Q1_Age	aldex2	228
Lachnoanaerobaculum 2	Q3_Q9_Airway_infection_last_month	-0.271199137	0.253326904	-1.074456541	0.350072299	0.734609666	0.795351175	~Q3_Q9_Airway_infection_last_month + Q3_Q2_1_BMI + lib_size + read_conc + Q1_Q1_Age	aldex2	228
Fusobacterium 4	Q3_Q9_Airway_infection_last_month	0.206491994	0.269337796	0.772433703	0.461358447	0.734609666	0.795351175	~Q3_Q9_Airway_infection_last_month + Q3_Q2_1_BMI + lib_size + read_conc + Q1_Q1_Age	aldex2	228
Actinomyces 3	Q3_Q9_Airway_infection_last_month	-0.288070575	0.259765882	-1.107102199	0.351188454	0.734609666	0.795351175	~Q3_Q9_Airway_infection_last_month + Q3_Q2_1_BMI + lib_size + read_conc + Q1_Q1_Age	aldex2	228
Lactobacillus crispatus group 1	Q3_Q9_Airway_infection_last_month	-0.027099752	0.148362903	-0.185954274	0.848798065	0.848798065	0.867073674	~Q3_Q9_Airway_infection_last_month + Q3_Q2_1_BMI + lib_size + read_conc + Q1_Q1_Age	aldex2	228
Prevotella 220	Q3_Q9_Airway_infection_last_month	0.309555564	0.262809416	1.181559862	0.29785052	0.734609666	0.795351175	~Q3_Q9_Airway_infection_last_month + Q3_Q2_1_BMI + lib_size + read_conc + Q1_Q1_Age	aldex2	228
Prevotella 14	Q3_Q9_Airway_infection_last_month	-0.190842525	0.256350053	-0.751893868	0.463591273	0.734609666	0.795351175	~Q3_Q9_Airway_infection_last_month + Q3_Q2_1_BMI + lib_size + read_conc + Q1_Q1_Age	aldex2	228
GU410548_g 2	Q3_Q9_Airway_infection_last_month	0.019249543	0.244395294	0.072563449	0.530014787	0.734609666	0.795351175	~Q3_Q9_Airway_infection_last_month + Q3_Q2_1_BMI + lib_size + read_conc + Q1_Q1_Age	aldex2	228
Alloprevotella 6	Q3_Q9_Airway_infection_last_month	0.056323096	0.264779737	0.211647566	0.58520657	0.734609666	0.795351175	~Q3_Q9_Airway_infection_last_month + Q3_Q2_1_BMI + lib_size + read_conc + Q1_Q1_Age	aldex2	228
Actinobacillus 3	Q3_Q9_Airway_infection_last_month	0.072466956	0.243927346	0.297185263	0.555574418	0.734609666	0.795351175	~Q3_Q9_Airway_infection_last_month + Q3_Q2_1_BMI + lib_size + read_conc + Q1_Q1_Age	aldex2	228
Prevotella 17	Q3_Q9_Airway_infection_last_month	0.069621167	0.241973137	0.278648457	0.5202683	0.734609666	0.795351175	~Q3_Q9_Airway_infection_last_month + Q3_Q2_1_BMI + lib_size + read_conc + Q1_Q1_Age	aldex2	228
Aggregatibacter 2	Q3_Q9_Airway_infection_last_month	0.089243924	0.254378542	0.355242293	0.599749006	0.734609666	0.795351175	~Q3_Q9_Airway_infection_last_month + Q3_Q2_1_BMI + lib_size + read_conc + Q1_Q1_Age	aldex2	228
Fusobacterium 6	Q3_Q9_Airway_infection_last_month	-0.027751361	0.239554523	-0.106276087	0.598212072	0.734609666	0.795351175	~Q3_Q9_Airway_infection_last_month + Q3_Q2_1_BMI + lib_size + read_conc + Q1_Q1_Age	aldex2	228
Veillonella 2	Q3_Q9_Airway_infection_last_month	-0.166065203	0.10589745	-1.570404372	0.1427454	0.734609666	0.795351175	~Q3_Q9_Airway_infection_last_month + Q3_Q2_1_BMI + lib_size + read_conc + Q1_Q1_Age	aldex2	228
Prevotella 15	Q3_Q9_Airway_infection_last_month	0.011774292	0.240539413	0.042709622	0.566632721	0.734609666	0.795351175	~Q3_Q9_Airway_infection_last_month + Q3_Q2_1_BMI + lib_size + read_conc + Q1_Q1_Age	aldex2	228
Mogibacterium 1	Q3_Q9_Airway_infection_last_month	-0.083280791	0.241755079	-0.354253995	0.544511993	0.734609666	0.795351175	~Q3_Q9_Airway_infection_last_month + Q3_Q2_1_BMI + lib_size + read_conc + Q1_Q1_Age	aldex2	228
Rothia 3	Q3_Q9_Airway_infection_last_month	-0.057054255	0.249639008	-0.225007189	0.623253271	0.734609666	0.795351175	~Q3_Q9_Airway_infection_last_month + Q3_Q2_1_BMI + lib_size + read_conc + Q1_Q1_Age	aldex2	228
Porphyromonas 2	Q3_Q9_Airway_infection_last_month	-0.001525792	0.259386588	-0.011393382	0.58038425	0.734609666	0.795351175	~Q3_Q9_Airway_infection_last_month + Q3_Q2_1_BMI + lib_size + read_conc + Q1_Q1_Age	aldex2	228
Bergeyella 1	Q3_Q9_Airway_infection_last_month	0.175864906	0.250004984	0.70087646	0.472979382	0.734609666	0.795351175	~Q3_Q9_Airway_infection_last_month + Q3_Q2_1_BMI + lib_size + read_conc + Q1_Q1_Age	aldex2	228
Neisseria 1	Q3_Q9_Airway_infection_last_month	-0.449168604	0.098375401	-4.549864576	1.60749E-05	0.00118954	0.010196059	~Q3_Q9_Airway_infection_last_month + Q3_Q2_1_BMI + lib_size + read_conc + Q1_Q1_Age	aldex2	228
Alloprevotella 7	Q3_Q9_Airway_infection_last_month	0.01529643	0.227801273	0.0664387	0.548352439	0.734609666	0.795351175	~Q3_Q9_Airway_infection_last_month + Q3_Q2_1_BMI + lib_size + read_conc + Q1_Q1_Age	aldex2	228
Oribacterium 1	Q3_Q9_Airway_infection_last_month	0.047050114	0.232936282	0.198610636	0.510364464	0.734609666	0.795351175	~Q3_Q9_Airway_infection_last_month + Q3_Q2_1_BMI + lib_size + read_conc + Q1_Q1_Age	aldex2	228
Bergeyella 2	Q3_Q9_Airway_infection_last_month	-0.104742456	0.230340288	-0.458152322	0.488960132	0.734609666	0.795351175	~Q3_Q9_Airway_infection_last_month + Q3_Q2_1_BMI + lib_size + read_conc + Q1_Q1_Age	aldex2	228
EU728721_g 1	Q3_Q9_Airway_infection_last_month	-0.001191315	0.232685413	-0.00820836	0.561119539	0.734609666	0.795351175	~Q3_Q9_Airway_infection_last_month + Q3_Q2_1_BMI + lib_size + read_conc + Q1_Q1_Age	aldex2	228
Neisseria 3	Q3_Q9_Airway_infection_last_month	-0.032568243	0.234386779	-0.145960592	0.526560153	0.734609666	0.795351175	~Q3_Q9_Airway_infection_last_month + Q3_Q2_1_BMI + lib_size + read_conc + Q1_Q1_Age	aldex2	228
Prevotella 2	Q3_Q10_Airway_infection_last_week	-0.050022569	0.114545745	-0.44166414	0.66193086	0.707117609	0.795351175	~Q3_Q10_Airway_infection_last_week + Q3_Q2_1_BMI + lib_size + read_conc + Q1_Q1_Age	aldex2	228
Prevotella 3	Q3_Q10_Airway_infection_last_week	-0.081250332	0.183969907	-0.442743024	0.666079169	0.707117609	0.795351175	~Q3_Q10_Airway_infection_last_week + Q3_Q2_1_BMI + lib_size + read_conc + Q1_Q1_Age	aldex2	228
Lautropia 1	Q3_Q10_Airway_infection_last_week	-0.062910791	0.222810362	-0.293986365	0.490524539	0.707117609	0.795351175	~Q3_Q10_Airway_infection_last_week + Q3_Q2_1_BMI + lib_size + read_conc + Q1_Q1_Age	aldex2	228
Fusobacterium 1	Q3_Q10_Airway_infection_last_week	-0.017427831	0.087596233	-0.204046952	0.815636893	0.826810001	0.845535327	~Q3_Q10_Airway_infection_last_week + Q3_Q2_1_BMI + lib_size + read_conc + Q1_Q1_Age	aldex2	228
Prevotella 4	Q3_Q10_Airway_infection_last_week	-0.057013875	0.094623474	-0.612385072	0.548504221	0.707117609	0.795351175	~Q3_Q10_Airway_infection_last_week + Q3_Q2_1_BMI + lib_size + read_conc + Q1_Q1_Age	aldex2	228
Prevotella 5	Q3_Q10_Airway_infection_last_week	-0.051261698	0.077573009	-0.679311671	0.516212305	0.707117609	0.795351175	~Q3_Q10_Airway_infection_last_week + Q3_Q2_1_BMI + lib_size + read_conc + Q1_Q1_Age	aldex2	228
Gemella 1	Q3_Q10_Airway_infection_last_week	-0.007345808	0.248690947	-0.039342951	0.533212046	0.707117609	0.795351175	~Q3_Q10_Airway_infection_last_week + Q3_Q2_1_BMI + lib_size + read_conc + Q1_Q1_Age	aldex2	228
Streptococcus 3	Q3_Q10_Airway_infection_last_week	-0.28567441	0.266866185	-1.071030576	0.346890699	0.707117609	0.795351175	~Q3_Q10_Airway_infection_last_week + Q3_Q2_1_BMI + lib_size + read_conc + Q1_Q1_Age	aldex2	228
Veillonella 3	Q3_Q10_Airway_infection_last_week	-0.081369307	0.131410789	-0.629900461	0.536174367	0.707117609	0.795351175	~Q3_Q10_Airway_infection_last_week + Q3_Q2_1_BMI + lib_size + read_conc + Q1_Q1_Age	aldex2	228
Prevotella 7	Q3_Q10_Airway_infection_last_week	0.128978127	0.190559161	0.676652961	0.498069266	0.707117609	0.795351175	~Q3_Q10_Airway_infection_last_week + Q3_Q2_1_BMI + lib_size + read_conc + Q1_Q1_Age	aldex2	228
Prevotella 6	Q3_Q10_Airway_infection_last_week	-0.194085987	0.102935822	-1.877503649	0.098200175	0.707117609	0.795351175	~Q3_Q10_Airway_infection_last_week + Q3_Q2_1_BMI + lib_size + read_conc + Q1_Q1_Age	aldex2	228
Veillonella 1	Q3_Q10_Airway_infection_last_week	0.016412863	0.08076106	0.200625693	0.830133975	0.830133975	0.853588432	~Q3_Q10_Airway_infection_last_week + Q3_Q2_1_BMI + lib_size + read_conc + Q1_Q1_Age	aldex2	228
Leptotrichia 1	Q3_Q10_Airway_infection_last_week	0.238406447	0.165805598	1.440114381	0.153891275	0.707117609	0.795351175	~Q3_Q10_Airway_infection_last_week + Q3_Q2_1_BMI + lib_size + read_conc + Q1_Q1_Age	aldex2	228
Prevotella 9	Q3_Q10_Airway_infection_last_week	-0.060306809	0.230915159	-0.261011774	0.743507747	0.76416074	0.808177987	~Q3_Q10_Airway_infection_last_week + Q3_Q2_1_BMI + lib_size + read_conc + Q1_Q1_Age	aldex2	228
Megasphaera 1	Q3_Q10_Airway_infection_last_week	-0.105729855	0.163211107	-0.640140179	0.536813316	0.707117609	0.795351175	~Q3_Q10_Airway_infection_last_week + Q3_Q2_1_BMI + lib_size + read_conc + Q1_Q1_Age	aldex2	228
Granulicatella 1	Q3_Q10_Airway_infection_last_week	-0.331160004	0.287836279	-1.152320213	0.284357009	0.707117609	0.795351175	~Q3_Q10_Airway_infection_last_week + Q3_Q2_1_BMI + lib_size + read_conc + Q1_Q1_Age	aldex2	228
Alloprevotella 1	Q3_Q10_Airway_infection_last_week	0.039667717	0.109429948	0.375278854	0.600788542	0.707117609	0.795351175	~Q3_Q10_Airway_infection_last_week + Q3_Q2_1_BMI + lib_size + read_conc + Q1_Q1_Age	aldex2	228
Prevotella 8	Q3_Q10_Airway_infection_last_week	0.128598086	0.289662284	0.445653834	0.621538232	0.707117609	0.795351175	~Q3_Q10_Airway_infection_last_week + Q3_Q2_1_BMI + lib_size + read_conc + Q1_Q1_Age	aldex2	228
Campylobacter 1	Q3_Q10_Airway_infection_last_week	-0.119674519	0.350932178	-0.341048237	0.663451563	0.707117609	0.795351175	~Q3_Q10_Airway_infection_last_week + Q3_Q2_1_BMI + lib_size + read_conc + Q1_Q1_Age	aldex2	228
Staphylococcus	Q3_Q10_Airway_infection_last_week	0.059263584	0.131126372	0.448661411	0.657383599	0.707117609	0.795351175	~Q3_Q10_Airway_infection_last_week + Q3_Q2_1_BMI + lib_size + read_conc + Q1_Q1_Age	aldex2	228
Prevotella 1	Q3_Q10_Airway_infection_last_week	-0.039256678	0.061061289	-0.643180094	0.529116815	0.707117609	0.795351175	~Q3_Q10_Airway_infection_last_week + Q3_Q2_1_BMI + lib_size + read_conc + Q1_Q1_Age	aldex2	228
Haemophilus 1	Q3_Q10_Airway_infection_last_week	0.054750933	0.147642705	0.369682532	0.657926359	0.707117609	0.795351175	~Q3_Q10_Airway_infection_last_week + Q3_Q2_1_BMI + lib_size + read_conc + Q1_Q1_Age	aldex2	228
Selenomonas 1	Q3_Q10_Airway_infection_last_week	-0.287662875	0.193847722	-1.488703558	0.185404131	0.707117609	0.795351175	~Q3_Q10_Airway_infection_last_week + Q3_Q2_1_BMI + lib_size + read_conc + Q1_Q1_Age	aldex2	228
Alloprevotella 3	Q3_Q10_Airway_infection_last_week	0.064522389	0.18238098	0.352750613	0.610129232	0.707117609	0.795351175	~Q3_Q10_Airway_infection_last_week + Q3_Q2_1_BMI + lib_size + read_conc + Q1_Q1_Age	aldex2	228
Peptostreptococcus 1	Q3_Q10_Airway_infection_last_week	0.063326029	0.193684825	0.327332938	0.645572529	0.707117609	0.795351175	~Q3_Q10_Airway_infection_last_week + Q3_Q2_1_BMI + lib_size + read_conc + Q1_Q1_Age	aldex2	228
Streptococcus 4	Q3_Q10_Airway_infection_last_week	-0.076159094	0.208429523	-0.368827318	0.681921788	0.710735385	0.795351175	~Q3_Q10_Airway_infection_last_week + Q3_Q2_1_BMI + lib_size + read_conc + Q1_Q1_Age	aldex2	228
Neisseria 2	Q3_Q10_Airway_infection_last_week	0.145890785	0.147151001	0.990037169	0.329081591	0.707117609	0.795351175	~Q3_Q10_Airway_infection_last_week + Q3_Q2_1_BMI + lib_size + read_conc + Q1_Q1_Age	aldex2	228
Prevotella 10	Q3_Q10_Airway_infection_last_week	0.111329692	0.306672288	0.362504163	0.609976218	0.707117609	0.795351175	~Q3_Q10_Airway_infection_last_week + Q3_Q2_1_BMI + lib_size + read_conc + Q1_Q1_Age	aldex2	228
Veillonella 5	Q3_Q10_Airway_infection_last_week	-0.279205548	0.228717833	-1.217405443	0.300892124	0.707117609	0.795351175	~Q3_Q10_Airway_infection_last_week + Q3_Q2_1_BMI + lib_size + read_conc + Q1_Q1_Age	aldex2	228
Actinomyces 1	Q3_Q10_Airway_infection_last_week	-0.124411181	0.255494325	-0.493224615	0.604718193	0.707117609	0.795351175	~Q3_Q10_Airway_infection_last_week + Q3_Q2_1_BMI + lib_size + read_conc + Q1_Q1_Age	aldex2	228
Actinobacillus 1	Q3_Q10_Airway_infection_last_week	0.039829118	0.090466595	0.439804095	0.663877591	0.707117609	0.795351175	~Q3_Q10_Airway_infection_last_week + Q3_Q2_1_BMI + lib_size + read_conc + Q1_Q1_Age	aldex2	228
Actinomyces 2	Q3_Q10_Airway_infection_last_week	0.28288246	0.249640105	1.138585242	0.320404298	0.707117609	0.795351175	~Q3_Q10_Airway_infection_last_week + Q3_Q2_1_BMI + lib_size + read_conc + Q1_Q1_Age	aldex2	228
t41	Q3_Q10_Airway_infection_last_week	-0.13429711	0.190710361	-0.705536762	0.521860194	0.707117609	0.795351175	~Q3_Q10_Airway_infection_last_week + Q3_Q2_1_BMI + lib_size + read_conc + Q1_Q1_Age	aldex2	228
Prevotella 12	Q3_Q10_Airway_infection_last_week	-0.137145694	0.210588406	-0.650857771	0.535098269	0.707117609	0.795351175	~Q3_Q10_Airway_infection_last_week + Q3_Q2_1_BMI + lib_size + read_conc + Q1_Q1_Age	aldex2	228
Prevotella 11	Q3_Q10_Airway_infection_last_week	0.518137052	0.2565534	2.023053031	0.046480791	0.707117609	0.795351175	~Q3_Q10_Airway_infection_last_week + Q3_Q2_1_BMI + lib_size + read_conc + Q1_Q1_Age	aldex2	228
Alloprevotella 4	Q3_Q10_Airway_infection_last_week	0.09688731	0.287178629	0.336599706	0.624048214	0.707117609	0.795351175	~Q3_Q10_Airway_infection_last_week + Q3_Q2_1_BMI + lib_size + read_conc + Q1_Q1_Age	aldex2	228
Capnocytophaga 1	Q3_Q10_Airway_infection_last_week	-0.290161131	0.209488741	-1.389022369	0.213714524	0.707117609	0.795351175	~Q3_Q10_Airway_infection_last_week + Q3_Q2_1_BMI + lib_size + read_conc + Q1_Q1_Age	aldex2	228
Aggregatibacter 1	Q3_Q10_Airway_infection_last_week	-0.251992114	0.232458343	-1.089468284	0.351076572	0.707117609	0.795351175	~Q3_Q10_Airway_infection_last_week + Q3_Q2_1_BMI + lib_size + read_conc + Q1_Q1_Age	aldex2	228
Leptotrichia 2	Q3_Q10_Airway_infection_last_week	-0.421942691	0.259902265	-1.62711721	0.186346645	0.707117609	0.795351175	~Q3_Q10_Airway_infection_last_week + Q3_Q2_1_BMI + lib_size + read_conc + Q1_Q1_Age	aldex2	228
Streptococcus 2	Q3_Q10_Airway_infection_last_week	0.033581205	0.069959192	0.480184145	0.637045173	0.707117609	0.795351175	~Q3_Q10_Airway_infection_last_week + Q3_Q2_1_BMI + lib_size + read_conc + Q1_Q1_Age	aldex2	228
Atopobium 1	Q3_Q10_Airway_infection_last_week	-0.155527323	0.258213704	-0.610207876	0.559913562	0.707117609	0.795351175	~Q3_Q10_Airway_infection_last_week + Q3_Q2_1_BMI + lib_size + read_conc + Q1_Q1_Age	aldex2	228
Finegoldia	Q3_Q10_Airway_infection_last_week	-0.109545112	0.251078136	-0.440315271	0.595992939	0.707117609	0.795351175	~Q3_Q10_Airway_infection_last_week + Q3_Q2_1_BMI + lib_size + read_conc + Q1_Q1_Age	aldex2	228
Leptotrichia 4	Q3_Q10_Airway_infection_last_week	-0.275995524	0.252809556	-1.094076222	0.376145404	0.707117609	0.795351175	~Q3_Q10_Airway_infection_last_week + Q3_Q2_1_BMI + lib_size + read_conc + Q1_Q1_Age	aldex2	228
GU410548_g 1	Q3_Q10_Airway_infection_last_week	-0.002825153	0.271246276	-0.008336824	0.648030099	0.707117609	0.795351175	~Q3_Q10_Airway_infection_last_week + Q3_Q2_1_BMI + lib_size + read_conc + Q1_Q1_Age	aldex2	228
Lachnoanaerobaculum 1	Q3_Q10_Airway_infection_last_week	-0.00988549	0.264237732	-0.037552874	0.668895036	0.707117609	0.795351175	~Q3_Q10_Airway_infection_last_week + Q3_Q2_1_BMI + lib_size + read_conc + Q1_Q1_Age	aldex2	228
Capnocytophaga 2	Q3_Q10_Airway_infection_last_week	-0.219850987	0.280732055	-0.786359688	0.476262371	0.707117609	0.795351175	~Q3_Q10_Airway_infection_last_week + Q3_Q2_1_BMI + lib_size + read_conc + Q1_Q1_Age	aldex2	228
Pasteurellaceae 1	Q3_Q10_Airway_infection_last_week	-0.117473302	0.262744091	-0.442897181	0.591914413	0.707117609	0.795351175	~Q3_Q10_Airway_infection_last_week + Q3_Q2_1_BMI + lib_size + read_conc + Q1_Q1_Age	aldex2	228
Lactobacillus jensenii group	Q3_Q10_Airway_infection_last_week	-0.088631601	0.265848172	-0.339154203	0.600016024	0.707117609	0.795351175	~Q3_Q10_Airway_infection_last_week + Q3_Q2_1_BMI + lib_size + read_conc + Q1_Q1_Age	aldex2	228
Rothia 2	Q3_Q10_Airway_infection_last_week	-0.083387099	0.245774417	-0.339615709	0.658645204	0.707117609	0.795351175	~Q3_Q10_Airway_infection_last_week + Q3_Q2_1_BMI + lib_size + read_conc + Q1_Q1_Age	aldex2	228
Granulicatella 2	Q3_Q10_Airway_infection_last_week	0.004107584	0.244530627	0.017496471	0.594527527	0.707117609	0.795351175	~Q3_Q10_Airway_infection_last_week + Q3_Q2_1_BMI + lib_size + read_conc + Q1_Q1_Age	aldex2	228
Lachnoanaerobaculum 2	Q3_Q10_Airway_infection_last_week	-0.118442304	0.255677038	-0.463801182	0.583320825	0.707117609	0.795351175	~Q3_Q10_Airway_infection_last_week + Q3_Q2_1_BMI + lib_size + read_conc + Q1_Q1_Age	aldex2	228
Fusobacterium 4	Q3_Q10_Airway_infection_last_week	0.484280872	0.266037113	1.822837527	0.106263618	0.707117609	0.795351175	~Q3_Q10_Airway_infection_last_week + Q3_Q2_1_BMI + lib_size + read_conc + Q1_Q1_Age	aldex2	228
Actinomyces 3	Q3_Q10_Airway_infection_last_week	-0.267652465	0.257020624	-1.049496892	0.346072023	0.707117609	0.795351175	~Q3_Q10_Airway_infection_last_week + Q3_Q2_1_BMI + lib_size + read_conc + Q1_Q1_Age	aldex2	228
Lactobacillus crispatus group 1	Q3_Q10_Airway_infection_last_week	0.219159356	0.148811284	1.477370147	0.143382076	0.707117609	0.795351175	~Q3_Q10_Airway_infection_last_week + Q3_Q2_1_BMI + lib_size + read_conc + Q1_Q1_Age	aldex2	228
Prevotella 220	Q3_Q10_Airway_infection_last_week	-0.010543114	0.265054414	-0.041719898	0.647815549	0.707117609	0.795351175	~Q3_Q10_Airway_infection_last_week + Q3_Q2_1_BMI + lib_size + read_conc + Q1_Q1_Age	aldex2	228
Prevotella 14	Q3_Q10_Airway_infection_last_week	-0.088911256	0.25758407	-0.354014983	0.558461789	0.707117609	0.795351175	~Q3_Q10_Airway_infection_last_week + Q3_Q2_1_BMI + lib_size + read_conc + Q1_Q1_Age	aldex2	228
GU410548_g 2	Q3_Q10_Airway_infection_last_week	-0.105541264	0.243185737	-0.440294021	0.513712936	0.707117609	0.795351175	~Q3_Q10_Airway_infection_last_week + Q3_Q2_1_BMI + lib_size + read_conc + Q1_Q1_Age	aldex2	228
Alloprevotella 6	Q3_Q10_Airway_infection_last_week	-0.055092949	0.267194866	-0.206162538	0.645828343	0.707117609	0.795351175	~Q3_Q10_Airway_infection_last_week + Q3_Q2_1_BMI + lib_size + read_conc + Q1_Q1_Age	aldex2	228
Actinobacillus 3	Q3_Q10_Airway_infection_last_week	-0.192993039	0.243661611	-0.803698425	0.484977609	0.707117609	0.795351175	~Q3_Q10_Airway_infection_last_week + Q3_Q2_1_BMI + lib_size + read_conc + Q1_Q1_Age	aldex2	228
Prevotella 17	Q3_Q10_Airway_infection_last_week	0.032583742	0.241164458	0.132028725	0.568729627	0.707117609	0.795351175	~Q3_Q10_Airway_infection_last_week + Q3_Q2_1_BMI + lib_size + read_conc + Q1_Q1_Age	aldex2	228
Aggregatibacter 2	Q3_Q10_Airway_infection_last_week	-0.015109143	0.249373522	-0.063031765	0.62767521	0.707117609	0.795351175	~Q3_Q10_Airway_infection_last_week + Q3_Q2_1_BMI + lib_size + read_conc + Q1_Q1_Age	aldex2	228
Fusobacterium 6	Q3_Q10_Airway_infection_last_week	0.08886781	0.240578077	0.373655008	0.516573381	0.707117609	0.795351175	~Q3_Q10_Airway_infection_last_week + Q3_Q2_1_BMI + lib_size + read_conc + Q1_Q1_Age	aldex2	228
Veillonella 2	Q3_Q10_Airway_infection_last_week	-0.24083714	0.104105604	-2.309377891	0.036398128	0.707117609	0.795351175	~Q3_Q10_Airway_infection_last_week + Q3_Q2_1_BMI + lib_size + read_conc + Q1_Q1_Age	aldex2	228
Prevotella 15	Q3_Q10_Airway_infection_last_week	-0.113666341	0.239563865	-0.474483541	0.556118468	0.707117609	0.795351175	~Q3_Q10_Airway_infection_last_week + Q3_Q2_1_BMI + lib_size + read_conc + Q1_Q1_Age	aldex2	228
Mogibacterium 1	Q3_Q10_Airway_infection_last_week	-0.074484117	0.2428375	-0.313230835	0.542912252	0.707117609	0.795351175	~Q3_Q10_Airway_infection_last_week + Q3_Q2_1_BMI + lib_size + read_conc + Q1_Q1_Age	aldex2	228
Rothia 3	Q3_Q10_Airway_infection_last_week	-0.257711241	0.248444319	-1.043446664	0.390338124	0.707117609	0.795351175	~Q3_Q10_Airway_infection_last_week + Q3_Q2_1_BMI + lib_size + read_conc + Q1_Q1_Age	aldex2	228
Porphyromonas 2	Q3_Q10_Airway_infection_last_week	0.026704837	0.256586026	0.103983531	0.586544989	0.707117609	0.795351175	~Q3_Q10_Airway_infection_last_week + Q3_Q2_1_BMI + lib_size + read_conc + Q1_Q1_Age	aldex2	228
Bergeyella 1	Q3_Q10_Airway_infection_last_week	0.120051532	0.248768233	0.481366498	0.524538453	0.707117609	0.795351175	~Q3_Q10_Airway_infection_last_week + Q3_Q2_1_BMI + lib_size + read_conc + Q1_Q1_Age	aldex2	228
Neisseria 1	Q3_Q10_Airway_infection_last_week	-0.499708282	0.098680762	-5.02861307	6.31712E-06	0.000467467	0.005609599	~Q3_Q10_Airway_infection_last_week + Q3_Q2_1_BMI + lib_size + read_conc + Q1_Q1_Age	aldex2	228
Alloprevotella 7	Q3_Q10_Airway_infection_last_week	0.108819062	0.227359404	0.486628228	0.485064928	0.707117609	0.795351175	~Q3_Q10_Airway_infection_last_week + Q3_Q2_1_BMI + lib_size + read_conc + Q1_Q1_Age	aldex2	228
Oribacterium 1	Q3_Q10_Airway_infection_last_week	-0.048988445	0.232635691	-0.200941849	0.50874457	0.707117609	0.795351175	~Q3_Q10_Airway_infection_last_week + Q3_Q2_1_BMI + lib_size + read_conc + Q1_Q1_Age	aldex2	228
Bergeyella 2	Q3_Q10_Airway_infection_last_week	-0.000763623	0.234475428	-0.009067436	0.527255697	0.707117609	0.795351175	~Q3_Q10_Airway_infection_last_week + Q3_Q2_1_BMI + lib_size + read_conc + Q1_Q1_Age	aldex2	228
EU728721_g 1	Q3_Q10_Airway_infection_last_week	0.114239217	0.232700354	0.490954902	0.514819913	0.707117609	0.795351175	~Q3_Q10_Airway_infection_last_week + Q3_Q2_1_BMI + lib_size + read_conc + Q1_Q1_Age	aldex2	228
Neisseria 3	Q3_Q10_Airway_infection_last_week	-0.038852683	0.232841203	-0.169474273	0.576877534	0.707117609	0.795351175	~Q3_Q10_Airway_infection_last_week + Q3_Q2_1_BMI + lib_size + read_conc + Q1_Q1_Age	aldex2	228
Prevotella 2	Q3_Q7_Respiratory_allergies_last_month	-0.248330203	0.114609458	-2.162612555	0.044045893	0.716042423	0.795351175	~Q3_Q7_Respiratory_allergies_last_month + Q3_Q2_1_BMI + lib_size + read_conc + Q1_Q1_Age	aldex2	228
Prevotella 3	Q3_Q7_Respiratory_allergies_last_month	-0.399328383	0.182330258	-2.193571599	0.040880201	0.716042423	0.795351175	~Q3_Q7_Respiratory_allergies_last_month + Q3_Q2_1_BMI + lib_size + read_conc + Q1_Q1_Age	aldex2	228
Lautropia 1	Q3_Q7_Respiratory_allergies_last_month	-0.049696963	0.224555168	-0.221396929	0.515604149	0.716042423	0.795351175	~Q3_Q7_Respiratory_allergies_last_month + Q3_Q2_1_BMI + lib_size + read_conc + Q1_Q1_Age	aldex2	228
Fusobacterium 1	Q3_Q7_Respiratory_allergies_last_month	0.088832135	0.090871386	0.982418741	0.335958176	0.716042423	0.795351175	~Q3_Q7_Respiratory_allergies_last_month + Q3_Q2_1_BMI + lib_size + read_conc + Q1_Q1_Age	aldex2	228
Prevotella 4	Q3_Q7_Respiratory_allergies_last_month	-0.143193648	0.095191949	-1.516823554	0.141208956	0.716042423	0.795351175	~Q3_Q7_Respiratory_allergies_last_month + Q3_Q2_1_BMI + lib_size + read_conc + Q1_Q1_Age	aldex2	228
Prevotella 5	Q3_Q7_Respiratory_allergies_last_month	0.007109117	0.077486198	0.084618189	0.830846832	0.830846832	0.853925911	~Q3_Q7_Respiratory_allergies_last_month + Q3_Q2_1_BMI + lib_size + read_conc + Q1_Q1_Age	aldex2	228
Gemella 1	Q3_Q7_Respiratory_allergies_last_month	-0.024819981	0.251346721	-0.090616331	0.575060057	0.716042423	0.795351175	~Q3_Q7_Respiratory_allergies_last_month + Q3_Q2_1_BMI + lib_size + read_conc + Q1_Q1_Age	aldex2	228
Streptococcus 3	Q3_Q7_Respiratory_allergies_last_month	0.256733687	0.270801587	0.946631099	0.361930309	0.716042423	0.795351175	~Q3_Q7_Respiratory_allergies_last_month + Q3_Q2_1_BMI + lib_size + read_conc + Q1_Q1_Age	aldex2	228
Veillonella 3	Q3_Q7_Respiratory_allergies_last_month	-0.237262616	0.131930848	-1.787568415	0.102511447	0.716042423	0.795351175	~Q3_Q7_Respiratory_allergies_last_month + Q3_Q2_1_BMI + lib_size + read_conc + Q1_Q1_Age	aldex2	228
Prevotella 7	Q3_Q7_Respiratory_allergies_last_month	-0.189635459	0.196570103	-0.969994483	0.375644136	0.716042423	0.795351175	~Q3_Q7_Respiratory_allergies_last_month + Q3_Q2_1_BMI + lib_size + read_conc + Q1_Q1_Age	aldex2	228
Prevotella 6	Q3_Q7_Respiratory_allergies_last_month	-0.027519415	0.104557971	-0.249076557	0.753499294	0.796556397	0.812167676	~Q3_Q7_Respiratory_allergies_last_month + Q3_Q2_1_BMI + lib_size + read_conc + Q1_Q1_Age	aldex2	228
Veillonella 1	Q3_Q7_Respiratory_allergies_last_month	-0.019097769	0.083259076	-0.238180624	0.809965904	0.823556116	0.843002488	~Q3_Q7_Respiratory_allergies_last_month + Q3_Q2_1_BMI + lib_size + read_conc + Q1_Q1_Age	aldex2	228
Leptotrichia 1	Q3_Q7_Respiratory_allergies_last_month	0.187584808	0.165849565	1.12906602	0.264856514	0.716042423	0.795351175	~Q3_Q7_Respiratory_allergies_last_month + Q3_Q2_1_BMI + lib_size + read_conc + Q1_Q1_Age	aldex2	228
Prevotella 9	Q3_Q7_Respiratory_allergies_last_month	-0.089570921	0.233234195	-0.386564633	0.682082879	0.742266663	0.795351175	~Q3_Q7_Respiratory_allergies_last_month + Q3_Q2_1_BMI + lib_size + read_conc + Q1_Q1_Age	aldex2	228
Megasphaera 1	Q3_Q7_Respiratory_allergies_last_month	-0.287118213	0.164842497	-1.753775988	0.114640372	0.716042423	0.795351175	~Q3_Q7_Respiratory_allergies_last_month + Q3_Q2_1_BMI + lib_size + read_conc + Q1_Q1_Age	aldex2	228
Granulicatella 1	Q3_Q7_Respiratory_allergies_last_month	-0.168022892	0.292425751	-0.573578619	0.577877857	0.716042423	0.795351175	~Q3_Q7_Respiratory_allergies_last_month + Q3_Q2_1_BMI + lib_size + read_conc + Q1_Q1_Age	aldex2	228
Alloprevotella 1	Q3_Q7_Respiratory_allergies_last_month	-0.151384616	0.111399749	-1.376192071	0.20389664	0.716042423	0.795351175	~Q3_Q7_Respiratory_allergies_last_month + Q3_Q2_1_BMI + lib_size + read_conc + Q1_Q1_Age	aldex2	228
Prevotella 8	Q3_Q7_Respiratory_allergies_last_month	-0.551072603	0.289716914	-1.908491795	0.096967893	0.716042423	0.795351175	~Q3_Q7_Respiratory_allergies_last_month + Q3_Q2_1_BMI + lib_size + read_conc + Q1_Q1_Age	aldex2	228
Campylobacter 1	Q3_Q7_Respiratory_allergies_last_month	-0.317064676	0.356157423	-0.892713367	0.41558582	0.716042423	0.795351175	~Q3_Q7_Respiratory_allergies_last_month + Q3_Q2_1_BMI + lib_size + read_conc + Q1_Q1_Age	aldex2	228
Staphylococcus	Q3_Q7_Respiratory_allergies_last_month	0.216873819	0.131725955	1.658298441	0.119197523	0.716042423	0.795351175	~Q3_Q7_Respiratory_allergies_last_month + Q3_Q2_1_BMI + lib_size + read_conc + Q1_Q1_Age	aldex2	228
Prevotella 1	Q3_Q7_Respiratory_allergies_last_month	-0.149885947	0.060884478	-2.462222561	0.017536489	0.648850096	0.795351175	~Q3_Q7_Respiratory_allergies_last_month + Q3_Q2_1_BMI + lib_size + read_conc + Q1_Q1_Age	aldex2	228
Haemophilus 1	Q3_Q7_Respiratory_allergies_last_month	-0.297410128	0.151430666	-1.969659781	0.079241771	0.716042423	0.795351175	~Q3_Q7_Respiratory_allergies_last_month + Q3_Q2_1_BMI + lib_size + read_conc + Q1_Q1_Age	aldex2	228
Selenomonas 1	Q3_Q7_Respiratory_allergies_last_month	0.043504148	0.195668248	0.222353866	0.732167817	0.785223456	0.803665045	~Q3_Q7_Respiratory_allergies_last_month + Q3_Q2_1_BMI + lib_size + read_conc + Q1_Q1_Age	aldex2	228
Alloprevotella 3	Q3_Q7_Respiratory_allergies_last_month	-0.330093009	0.18099239	-1.819832407	0.105285167	0.716042423	0.795351175	~Q3_Q7_Respiratory_allergies_last_month + Q3_Q2_1_BMI + lib_size + read_conc + Q1_Q1_Age	aldex2	228
Peptostreptococcus 1	Q3_Q7_Respiratory_allergies_last_month	0.085413199	0.19834359	0.434006678	0.637118016	0.716042423	0.795351175	~Q3_Q7_Respiratory_allergies_last_month + Q3_Q2_1_BMI + lib_size + read_conc + Q1_Q1_Age	aldex2	228
Streptococcus 4	Q3_Q7_Respiratory_allergies_last_month	0.536572725	0.204355894	2.633842504	0.012813063	0.648850096	0.795351175	~Q3_Q7_Respiratory_allergies_last_month + Q3_Q2_1_BMI + lib_size + read_conc + Q1_Q1_Age	aldex2	228
Neisseria 2	Q3_Q7_Respiratory_allergies_last_month	0.092199073	0.150300871	0.614018532	0.551010168	0.716042423	0.795351175	~Q3_Q7_Respiratory_allergies_last_month + Q3_Q2_1_BMI + lib_size + read_conc + Q1_Q1_Age	aldex2	228
Prevotella 10	Q3_Q7_Respiratory_allergies_last_month	-0.096953994	0.311954783	-0.312657463	0.65060754	0.718581462	0.795351175	~Q3_Q7_Respiratory_allergies_last_month + Q3_Q2_1_BMI + lib_size + read_conc + Q1_Q1_Age	aldex2	228
Veillonella 5	Q3_Q7_Respiratory_allergies_last_month	-0.140548986	0.238093902	-0.590644497	0.563229509	0.716042423	0.795351175	~Q3_Q7_Respiratory_allergies_last_month + Q3_Q2_1_BMI + lib_size + read_conc + Q1_Q1_Age	aldex2	228
Actinomyces 1	Q3_Q7_Respiratory_allergies_last_month	-0.303070262	0.259178315	-1.17155323	0.307710177	0.716042423	0.795351175	~Q3_Q7_Respiratory_allergies_last_month + Q3_Q2_1_BMI + lib_size + read_conc + Q1_Q1_Age	aldex2	228
Actinobacillus 1	Q3_Q7_Respiratory_allergies_last_month	0.025252047	0.091330498	0.275845404	0.783772384	0.816889527	0.828633391	~Q3_Q7_Respiratory_allergies_last_month + Q3_Q2_1_BMI + lib_size + read_conc + Q1_Q1_Age	aldex2	228
Actinomyces 2	Q3_Q7_Respiratory_allergies_last_month	-0.024463707	0.252689204	-0.098687253	0.574212412	0.716042423	0.795351175	~Q3_Q7_Respiratory_allergies_last_month + Q3_Q2_1_BMI + lib_size + read_conc + Q1_Q1_Age	aldex2	228
t41	Q3_Q7_Respiratory_allergies_last_month	-0.254453444	0.195045057	-1.306520669	0.240632663	0.716042423	0.795351175	~Q3_Q7_Respiratory_allergies_last_month + Q3_Q2_1_BMI + lib_size + read_conc + Q1_Q1_Age	aldex2	228
Prevotella 12	Q3_Q7_Respiratory_allergies_last_month	-0.163757761	0.213125189	-0.770675865	0.484046751	0.716042423	0.795351175	~Q3_Q7_Respiratory_allergies_last_month + Q3_Q2_1_BMI + lib_size + read_conc + Q1_Q1_Age	aldex2	228
Prevotella 11	Q3_Q7_Respiratory_allergies_last_month	0.495084909	0.261146912	1.897582239	0.070452807	0.716042423	0.795351175	~Q3_Q7_Respiratory_allergies_last_month + Q3_Q2_1_BMI + lib_size + read_conc + Q1_Q1_Age	aldex2	228
Alloprevotella 4	Q3_Q7_Respiratory_allergies_last_month	0.129028599	0.287963304	0.445770819	0.591736217	0.716042423	0.795351175	~Q3_Q7_Respiratory_allergies_last_month + Q3_Q2_1_BMI + lib_size + read_conc + Q1_Q1_Age	aldex2	228
Capnocytophaga 1	Q3_Q7_Respiratory_allergies_last_month	0.139959975	0.212732598	0.660262327	0.521074202	0.716042423	0.795351175	~Q3_Q7_Respiratory_allergies_last_month + Q3_Q2_1_BMI + lib_size + read_conc + Q1_Q1_Age	aldex2	228
Aggregatibacter 1	Q3_Q7_Respiratory_allergies_last_month	0.35195559	0.237615159	1.488532833	0.164150582	0.716042423	0.795351175	~Q3_Q7_Respiratory_allergies_last_month + Q3_Q2_1_BMI + lib_size + read_conc + Q1_Q1_Age	aldex2	228
Leptotrichia 2	Q3_Q7_Respiratory_allergies_last_month	0.294275387	0.261907914	1.125616318	0.302299891	0.716042423	0.795351175	~Q3_Q7_Respiratory_allergies_last_month + Q3_Q2_1_BMI + lib_size + read_conc + Q1_Q1_Age	aldex2	228
Streptococcus 2	Q3_Q7_Respiratory_allergies_last_month	0.048960501	0.070826007	0.691592458	0.499065082	0.716042423	0.795351175	~Q3_Q7_Respiratory_allergies_last_month + Q3_Q2_1_BMI + lib_size + read_conc + Q1_Q1_Age	aldex2	228
Atopobium 1	Q3_Q7_Respiratory_allergies_last_month	-0.159411758	0.263819325	-0.603328479	0.544499678	0.716042423	0.795351175	~Q3_Q7_Respiratory_allergies_last_month + Q3_Q2_1_BMI + lib_size + read_conc + Q1_Q1_Age	aldex2	228
Finegoldia	Q3_Q7_Respiratory_allergies_last_month	0.039535384	0.251111929	0.155350809	0.638632431	0.716042423	0.795351175	~Q3_Q7_Respiratory_allergies_last_month + Q3_Q2_1_BMI + lib_size + read_conc + Q1_Q1_Age	aldex2	228
Leptotrichia 4	Q3_Q7_Respiratory_allergies_last_month	0.009041101	0.255257035	0.036463965	0.620995948	0.716042423	0.795351175	~Q3_Q7_Respiratory_allergies_last_month + Q3_Q2_1_BMI + lib_size + read_conc + Q1_Q1_Age	aldex2	228
GU410548_g 1	Q3_Q7_Respiratory_allergies_last_month	0.172948833	0.275256871	0.630191703	0.478608232	0.716042423	0.795351175	~Q3_Q7_Respiratory_allergies_last_month + Q3_Q2_1_BMI + lib_size + read_conc + Q1_Q1_Age	aldex2	228
Lachnoanaerobaculum 1	Q3_Q7_Respiratory_allergies_last_month	-0.059694919	0.266840399	-0.226865448	0.635169564	0.716042423	0.795351175	~Q3_Q7_Respiratory_allergies_last_month + Q3_Q2_1_BMI + lib_size + read_conc + Q1_Q1_Age	aldex2	228
Capnocytophaga 2	Q3_Q7_Respiratory_allergies_last_month	-0.246694114	0.284805503	-0.868712878	0.448466139	0.716042423	0.795351175	~Q3_Q7_Respiratory_allergies_last_month + Q3_Q2_1_BMI + lib_size + read_conc + Q1_Q1_Age	aldex2	228
Pasteurellaceae 1	Q3_Q7_Respiratory_allergies_last_month	-0.094436713	0.264989378	-0.361268097	0.58358722	0.716042423	0.795351175	~Q3_Q7_Respiratory_allergies_last_month + Q3_Q2_1_BMI + lib_size + read_conc + Q1_Q1_Age	aldex2	228
Lactobacillus jensenii group	Q3_Q7_Respiratory_allergies_last_month	-0.058717458	0.270307922	-0.216634978	0.609012	0.716042423	0.795351175	~Q3_Q7_Respiratory_allergies_last_month + Q3_Q2_1_BMI + lib_size + read_conc + Q1_Q1_Age	aldex2	228
Rothia 2	Q3_Q7_Respiratory_allergies_last_month	0.082948959	0.248113502	0.329975644	0.591087112	0.716042423	0.795351175	~Q3_Q7_Respiratory_allergies_last_month + Q3_Q2_1_BMI + lib_size + read_conc + Q1_Q1_Age	aldex2	228
Granulicatella 2	Q3_Q7_Respiratory_allergies_last_month	0.251041521	0.247689634	1.015936315	0.337014063	0.716042423	0.795351175	~Q3_Q7_Respiratory_allergies_last_month + Q3_Q2_1_BMI + lib_size + read_conc + Q1_Q1_Age	aldex2	228
Lachnoanaerobaculum 2	Q3_Q7_Respiratory_allergies_last_month	0.201942179	0.257676957	0.788608731	0.441597388	0.716042423	0.795351175	~Q3_Q7_Respiratory_allergies_last_month + Q3_Q2_1_BMI + lib_size + read_conc + Q1_Q1_Age	aldex2	228
Fusobacterium 4	Q3_Q7_Respiratory_allergies_last_month	-0.022238474	0.270300829	-0.081425931	0.634688774	0.716042423	0.795351175	~Q3_Q7_Respiratory_allergies_last_month + Q3_Q2_1_BMI + lib_size + read_conc + Q1_Q1_Age	aldex2	228
Actinomyces 3	Q3_Q7_Respiratory_allergies_last_month	0.088826836	0.264082025	0.335583503	0.613134405	0.716042423	0.795351175	~Q3_Q7_Respiratory_allergies_last_month + Q3_Q2_1_BMI + lib_size + read_conc + Q1_Q1_Age	aldex2	228
Lactobacillus crispatus group 1	Q3_Q7_Respiratory_allergies_last_month	0.164812696	0.151042812	1.092737447	0.278574939	0.716042423	0.795351175	~Q3_Q7_Respiratory_allergies_last_month + Q3_Q2_1_BMI + lib_size + read_conc + Q1_Q1_Age	aldex2	228
Prevotella 220	Q3_Q7_Respiratory_allergies_last_month	0.410059878	0.263134967	1.556533661	0.187038253	0.716042423	0.795351175	~Q3_Q7_Respiratory_allergies_last_month + Q3_Q2_1_BMI + lib_size + read_conc + Q1_Q1_Age	aldex2	228
Prevotella 14	Q3_Q7_Respiratory_allergies_last_month	-0.091070417	0.260604631	-0.355799783	0.570061168	0.716042423	0.795351175	~Q3_Q7_Respiratory_allergies_last_month + Q3_Q2_1_BMI + lib_size + read_conc + Q1_Q1_Age	aldex2	228
GU410548_g 2	Q3_Q7_Respiratory_allergies_last_month	-0.036075219	0.247564273	-0.141365416	0.553884568	0.716042423	0.795351175	~Q3_Q7_Respiratory_allergies_last_month + Q3_Q2_1_BMI + lib_size + read_conc + Q1_Q1_Age	aldex2	228
Alloprevotella 6	Q3_Q7_Respiratory_allergies_last_month	0.059823908	0.268666946	0.224765326	0.629836838	0.716042423	0.795351175	~Q3_Q7_Respiratory_allergies_last_month + Q3_Q2_1_BMI + lib_size + read_conc + Q1_Q1_Age	aldex2	228
Actinobacillus 3	Q3_Q7_Respiratory_allergies_last_month	-0.232768095	0.249842567	-0.939323191	0.427923926	0.716042423	0.795351175	~Q3_Q7_Respiratory_allergies_last_month + Q3_Q2_1_BMI + lib_size + read_conc + Q1_Q1_Age	aldex2	228
Prevotella 17	Q3_Q7_Respiratory_allergies_last_month	-0.033108392	0.242407491	-0.137564078	0.568623229	0.716042423	0.795351175	~Q3_Q7_Respiratory_allergies_last_month + Q3_Q2_1_BMI + lib_size + read_conc + Q1_Q1_Age	aldex2	228
Aggregatibacter 2	Q3_Q7_Respiratory_allergies_last_month	0.290311594	0.256077186	1.139057709	0.309932303	0.716042423	0.795351175	~Q3_Q7_Respiratory_allergies_last_month + Q3_Q2_1_BMI + lib_size + read_conc + Q1_Q1_Age	aldex2	228
Fusobacterium 6	Q3_Q7_Respiratory_allergies_last_month	-0.081373925	0.242389636	-0.34061237	0.56913596	0.716042423	0.795351175	~Q3_Q7_Respiratory_allergies_last_month + Q3_Q2_1_BMI + lib_size + read_conc + Q1_Q1_Age	aldex2	228
Veillonella 2	Q3_Q7_Respiratory_allergies_last_month	-0.023079399	0.104385424	-0.225822522	0.812426979	0.823556116	0.84378381	~Q3_Q7_Respiratory_allergies_last_month + Q3_Q2_1_BMI + lib_size + read_conc + Q1_Q1_Age	aldex2	228
Prevotella 15	Q3_Q7_Respiratory_allergies_last_month	-0.138523294	0.241386519	-0.580408048	0.518038841	0.716042423	0.795351175	~Q3_Q7_Respiratory_allergies_last_month + Q3_Q2_1_BMI + lib_size + read_conc + Q1_Q1_Age	aldex2	228
Mogibacterium 1	Q3_Q7_Respiratory_allergies_last_month	-0.016794074	0.244839098	-0.068413997	0.557549441	0.716042423	0.795351175	~Q3_Q7_Respiratory_allergies_last_month + Q3_Q2_1_BMI + lib_size + read_conc + Q1_Q1_Age	aldex2	228
Rothia 3	Q3_Q7_Respiratory_allergies_last_month	-0.097017769	0.248841968	-0.401754453	0.563310934	0.716042423	0.795351175	~Q3_Q7_Respiratory_allergies_last_month + Q3_Q2_1_BMI + lib_size + read_conc + Q1_Q1_Age	aldex2	228
Porphyromonas 2	Q3_Q7_Respiratory_allergies_last_month	0.058355398	0.263038493	0.219194555	0.570428692	0.716042423	0.795351175	~Q3_Q7_Respiratory_allergies_last_month + Q3_Q2_1_BMI + lib_size + read_conc + Q1_Q1_Age	aldex2	228
Bergeyella 1	Q3_Q7_Respiratory_allergies_last_month	-0.102972041	0.253368289	-0.404785776	0.605342692	0.716042423	0.795351175	~Q3_Q7_Respiratory_allergies_last_month + Q3_Q2_1_BMI + lib_size + read_conc + Q1_Q1_Age	aldex2	228
Neisseria 1	Q3_Q7_Respiratory_allergies_last_month	0.135607596	0.103035554	1.320085671	0.194876473	0.716042423	0.795351175	~Q3_Q7_Respiratory_allergies_last_month + Q3_Q2_1_BMI + lib_size + read_conc + Q1_Q1_Age	aldex2	228
Alloprevotella 7	Q3_Q7_Respiratory_allergies_last_month	0.227934415	0.22842339	1.000451411	0.361853176	0.716042423	0.795351175	~Q3_Q7_Respiratory_allergies_last_month + Q3_Q2_1_BMI + lib_size + read_conc + Q1_Q1_Age	aldex2	228
Oribacterium 1	Q3_Q7_Respiratory_allergies_last_month	-0.038618158	0.236074337	-0.160848806	0.584096991	0.716042423	0.795351175	~Q3_Q7_Respiratory_allergies_last_month + Q3_Q2_1_BMI + lib_size + read_conc + Q1_Q1_Age	aldex2	228
Bergeyella 2	Q3_Q7_Respiratory_allergies_last_month	0.010011757	0.232858772	0.051717811	0.577660297	0.716042423	0.795351175	~Q3_Q7_Respiratory_allergies_last_month + Q3_Q2_1_BMI + lib_size + read_conc + Q1_Q1_Age	aldex2	228
EU728721_g 1	Q3_Q7_Respiratory_allergies_last_month	0.245489915	0.231774588	1.061916373	0.357750589	0.716042423	0.795351175	~Q3_Q7_Respiratory_allergies_last_month + Q3_Q2_1_BMI + lib_size + read_conc + Q1_Q1_Age	aldex2	228
Neisseria 3	Q3_Q7_Respiratory_allergies_last_month	0.025159756	0.23358796	0.107041261	0.540463328	0.716042423	0.795351175	~Q3_Q7_Respiratory_allergies_last_month + Q3_Q2_1_BMI + lib_size + read_conc + Q1_Q1_Age	aldex2	228
Prevotella 2	Q3_Q8_Allergies_last_week	-0.140719142	0.115337868	-1.2112011	0.248825251	0.706177235	0.795351175	~Q3_Q8_Allergies_last_week + Q3_Q2_1_BMI + lib_size + read_conc + Q1_Q1_Age	aldex2	228
Prevotella 3	Q3_Q8_Allergies_last_week	-0.334013099	0.183445799	-1.819273792	0.087330682	0.706177235	0.795351175	~Q3_Q8_Allergies_last_week + Q3_Q2_1_BMI + lib_size + read_conc + Q1_Q1_Age	aldex2	228
Lautropia 1	Q3_Q8_Allergies_last_week	-0.014288694	0.22379655	-0.054205922	0.510818035	0.706177235	0.795351175	~Q3_Q8_Allergies_last_week + Q3_Q2_1_BMI + lib_size + read_conc + Q1_Q1_Age	aldex2	228
Fusobacterium 1	Q3_Q8_Allergies_last_week	0.072148379	0.088316844	0.820849482	0.419654886	0.706177235	0.795351175	~Q3_Q8_Allergies_last_week + Q3_Q2_1_BMI + lib_size + read_conc + Q1_Q1_Age	aldex2	228
Prevotella 4	Q3_Q8_Allergies_last_week	-0.146729214	0.092831882	-1.592336215	0.120995861	0.706177235	0.795351175	~Q3_Q8_Allergies_last_week + Q3_Q2_1_BMI + lib_size + read_conc + Q1_Q1_Age	aldex2	228
Prevotella 5	Q3_Q8_Allergies_last_week	0.001347722	0.07612932	0.014937337	0.848911996	0.848911996	0.867073674	~Q3_Q8_Allergies_last_week + Q3_Q2_1_BMI + lib_size + read_conc + Q1_Q1_Age	aldex2	228
Gemella 1	Q3_Q8_Allergies_last_week	-0.105416505	0.249454846	-0.425113658	0.558025338	0.706177235	0.795351175	~Q3_Q8_Allergies_last_week + Q3_Q2_1_BMI + lib_size + read_conc + Q1_Q1_Age	aldex2	228
Streptococcus 3	Q3_Q8_Allergies_last_week	0.192065013	0.268838924	0.715247085	0.492469129	0.706177235	0.795351175	~Q3_Q8_Allergies_last_week + Q3_Q2_1_BMI + lib_size + read_conc + Q1_Q1_Age	aldex2	228
Veillonella 3	Q3_Q8_Allergies_last_week	-0.277736014	0.131803944	-2.092657264	0.057258106	0.706177235	0.795351175	~Q3_Q8_Allergies_last_week + Q3_Q2_1_BMI + lib_size + read_conc + Q1_Q1_Age	aldex2	228
Prevotella 7	Q3_Q8_Allergies_last_week	-0.247763577	0.19215531	-1.282797666	0.240772982	0.706177235	0.795351175	~Q3_Q8_Allergies_last_week + Q3_Q2_1_BMI + lib_size + read_conc + Q1_Q1_Age	aldex2	228
Prevotella 6	Q3_Q8_Allergies_last_week	0.010913787	0.104115532	0.114058777	0.790424205	0.812380433	0.832617668	~Q3_Q8_Allergies_last_week + Q3_Q2_1_BMI + lib_size + read_conc + Q1_Q1_Age	aldex2	228
Veillonella 1	Q3_Q8_Allergies_last_week	-0.061447612	0.082550754	-0.755195224	0.459663732	0.706177235	0.795351175	~Q3_Q8_Allergies_last_week + Q3_Q2_1_BMI + lib_size + read_conc + Q1_Q1_Age	aldex2	228
Leptotrichia 1	Q3_Q8_Allergies_last_week	-0.056715538	0.166200336	-0.34015392	0.717377402	0.758370396	0.798627654	~Q3_Q8_Allergies_last_week + Q3_Q2_1_BMI + lib_size + read_conc + Q1_Q1_Age	aldex2	228
Prevotella 9	Q3_Q8_Allergies_last_week	-0.428014596	0.231619594	-1.847773362	0.082504215	0.706177235	0.795351175	~Q3_Q8_Allergies_last_week + Q3_Q2_1_BMI + lib_size + read_conc + Q1_Q1_Age	aldex2	228
Megasphaera 1	Q3_Q8_Allergies_last_week	-0.109146707	0.162795298	-0.672282495	0.532200327	0.706177235	0.795351175	~Q3_Q8_Allergies_last_week + Q3_Q2_1_BMI + lib_size + read_conc + Q1_Q1_Age	aldex2	228
Granulicatella 1	Q3_Q8_Allergies_last_week	-0.32815197	0.290905872	-1.129264537	0.294517849	0.706177235	0.795351175	~Q3_Q8_Allergies_last_week + Q3_Q2_1_BMI + lib_size + read_conc + Q1_Q1_Age	aldex2	228
Alloprevotella 1	Q3_Q8_Allergies_last_week	-0.129040385	0.112048147	-1.161413713	0.290319407	0.706177235	0.795351175	~Q3_Q8_Allergies_last_week + Q3_Q2_1_BMI + lib_size + read_conc + Q1_Q1_Age	aldex2	228
Prevotella 8	Q3_Q8_Allergies_last_week	-0.119068236	0.290694231	-0.410007304	0.658312978	0.716399418	0.795351175	~Q3_Q8_Allergies_last_week + Q3_Q2_1_BMI + lib_size + read_conc + Q1_Q1_Age	aldex2	228
Campylobacter 1	Q3_Q8_Allergies_last_week	-0.44135331	0.353901998	-1.249737968	0.262216281	0.706177235	0.795351175	~Q3_Q8_Allergies_last_week + Q3_Q2_1_BMI + lib_size + read_conc + Q1_Q1_Age	aldex2	228
Staphylococcus	Q3_Q8_Allergies_last_week	0.1936063	0.12924269	1.504687983	0.150094861	0.706177235	0.795351175	~Q3_Q8_Allergies_last_week + Q3_Q2_1_BMI + lib_size + read_conc + Q1_Q1_Age	aldex2	228
Prevotella 1	Q3_Q8_Allergies_last_week	-0.109500819	0.061065224	-1.793610912	0.080726766	0.706177235	0.795351175	~Q3_Q8_Allergies_last_week + Q3_Q2_1_BMI + lib_size + read_conc + Q1_Q1_Age	aldex2	228
Haemophilus 1	Q3_Q8_Allergies_last_week	-0.268493921	0.151202534	-1.781789839	0.118562607	0.706177235	0.795351175	~Q3_Q8_Allergies_last_week + Q3_Q2_1_BMI + lib_size + read_conc + Q1_Q1_Age	aldex2	228
Selenomonas 1	Q3_Q8_Allergies_last_week	-0.182432701	0.193600367	-0.951641403	0.369091742	0.706177235	0.795351175	~Q3_Q8_Allergies_last_week + Q3_Q2_1_BMI + lib_size + read_conc + Q1_Q1_Age	aldex2	228
Alloprevotella 3	Q3_Q8_Allergies_last_week	-0.35135128	0.181352206	-1.943534762	0.095777477	0.706177235	0.795351175	~Q3_Q8_Allergies_last_week + Q3_Q2_1_BMI + lib_size + read_conc + Q1_Q1_Age	aldex2	228
Peptostreptococcus 1	Q3_Q8_Allergies_last_week	-0.007000998	0.194267323	-0.036475524	0.755134376	0.787041463	0.812602189	~Q3_Q8_Allergies_last_week + Q3_Q2_1_BMI + lib_size + read_conc + Q1_Q1_Age	aldex2	228
Streptococcus 4	Q3_Q8_Allergies_last_week	0.344139136	0.210520188	1.64092548	0.12264558	0.706177235	0.795351175	~Q3_Q8_Allergies_last_week + Q3_Q2_1_BMI + lib_size + read_conc + Q1_Q1_Age	aldex2	228
Neisseria 2	Q3_Q8_Allergies_last_week	-0.047071862	0.148482743	-0.314172718	0.701344748	0.752166831	0.796905755	~Q3_Q8_Allergies_last_week + Q3_Q2_1_BMI + lib_size + read_conc + Q1_Q1_Age	aldex2	228
Prevotella 10	Q3_Q8_Allergies_last_week	0.076892594	0.312948808	0.244979573	0.654298682	0.716399418	0.795351175	~Q3_Q8_Allergies_last_week + Q3_Q2_1_BMI + lib_size + read_conc + Q1_Q1_Age	aldex2	228
Veillonella 5	Q3_Q8_Allergies_last_week	-0.208895064	0.232164887	-0.906889091	0.409884676	0.706177235	0.795351175	~Q3_Q8_Allergies_last_week + Q3_Q2_1_BMI + lib_size + read_conc + Q1_Q1_Age	aldex2	228
Actinomyces 1	Q3_Q8_Allergies_last_week	-0.353286119	0.258016528	-1.373689252	0.231949847	0.706177235	0.795351175	~Q3_Q8_Allergies_last_week + Q3_Q2_1_BMI + lib_size + read_conc + Q1_Q1_Age	aldex2	228
Actinobacillus 1	Q3_Q8_Allergies_last_week	-0.103036529	0.090325389	-1.141592121	0.260357322	0.706177235	0.795351175	~Q3_Q8_Allergies_last_week + Q3_Q2_1_BMI + lib_size + read_conc + Q1_Q1_Age	aldex2	228
Actinomyces 2	Q3_Q8_Allergies_last_week	0.032664977	0.252089359	0.127862747	0.584304416	0.706177235	0.795351175	~Q3_Q8_Allergies_last_week + Q3_Q2_1_BMI + lib_size + read_conc + Q1_Q1_Age	aldex2	228
t41	Q3_Q8_Allergies_last_week	-0.311335289	0.193586128	-1.607842177	0.143064984	0.706177235	0.795351175	~Q3_Q8_Allergies_last_week + Q3_Q2_1_BMI + lib_size + read_conc + Q1_Q1_Age	aldex2	228
Prevotella 12	Q3_Q8_Allergies_last_week	-0.132416522	0.212252308	-0.621777067	0.542187755	0.706177235	0.795351175	~Q3_Q8_Allergies_last_week + Q3_Q2_1_BMI + lib_size + read_conc + Q1_Q1_Age	aldex2	228
Prevotella 11	Q3_Q8_Allergies_last_week	0.116983808	0.260670396	0.453008322	0.613046493	0.706177235	0.795351175	~Q3_Q8_Allergies_last_week + Q3_Q2_1_BMI + lib_size + read_conc + Q1_Q1_Age	aldex2	228
Alloprevotella 4	Q3_Q8_Allergies_last_week	-0.195893905	0.284757057	-0.684694479	0.520138636	0.706177235	0.795351175	~Q3_Q8_Allergies_last_week + Q3_Q2_1_BMI + lib_size + read_conc + Q1_Q1_Age	aldex2	228
Capnocytophaga 1	Q3_Q8_Allergies_last_week	0.011588912	0.211540296	0.05439064	0.818982569	0.830201508	0.847223347	~Q3_Q8_Allergies_last_week + Q3_Q2_1_BMI + lib_size + read_conc + Q1_Q1_Age	aldex2	228
Aggregatibacter 1	Q3_Q8_Allergies_last_week	0.255587643	0.235482234	1.088534835	0.307984534	0.706177235	0.795351175	~Q3_Q8_Allergies_last_week + Q3_Q2_1_BMI + lib_size + read_conc + Q1_Q1_Age	aldex2	228
Leptotrichia 2	Q3_Q8_Allergies_last_week	0.110911279	0.26311572	0.420071734	0.618338257	0.706177235	0.795351175	~Q3_Q8_Allergies_last_week + Q3_Q2_1_BMI + lib_size + read_conc + Q1_Q1_Age	aldex2	228
Streptococcus 2	Q3_Q8_Allergies_last_week	0.077168435	0.070413167	1.095616109	0.282570193	0.706177235	0.795351175	~Q3_Q8_Allergies_last_week + Q3_Q2_1_BMI + lib_size + read_conc + Q1_Q1_Age	aldex2	228
Atopobium 1	Q3_Q8_Allergies_last_week	0.029393701	0.261819217	0.114806584	0.583955251	0.706177235	0.795351175	~Q3_Q8_Allergies_last_week + Q3_Q2_1_BMI + lib_size + read_conc + Q1_Q1_Age	aldex2	228
Finegoldia	Q3_Q8_Allergies_last_week	-0.183229672	0.251926353	-0.725294608	0.473196732	0.706177235	0.795351175	~Q3_Q8_Allergies_last_week + Q3_Q2_1_BMI + lib_size + read_conc + Q1_Q1_Age	aldex2	228
Leptotrichia 4	Q3_Q8_Allergies_last_week	0.095355698	0.25550988	0.374564883	0.570902485	0.706177235	0.795351175	~Q3_Q8_Allergies_last_week + Q3_Q2_1_BMI + lib_size + read_conc + Q1_Q1_Age	aldex2	228
GU410548_g 1	Q3_Q8_Allergies_last_week	0.089050575	0.275291999	0.325416654	0.596024231	0.706177235	0.795351175	~Q3_Q8_Allergies_last_week + Q3_Q2_1_BMI + lib_size + read_conc + Q1_Q1_Age	aldex2	228
Lachnoanaerobaculum 1	Q3_Q8_Allergies_last_week	-0.021554591	0.263299143	-0.084773567	0.61304076	0.706177235	0.795351175	~Q3_Q8_Allergies_last_week + Q3_Q2_1_BMI + lib_size + read_conc + Q1_Q1_Age	aldex2	228
Capnocytophaga 2	Q3_Q8_Allergies_last_week	-0.11528636	0.286423969	-0.404774307	0.620290815	0.706177235	0.795351175	~Q3_Q8_Allergies_last_week + Q3_Q2_1_BMI + lib_size + read_conc + Q1_Q1_Age	aldex2	228
Pasteurellaceae 1	Q3_Q8_Allergies_last_week	-0.187446593	0.263266169	-0.716160652	0.507316202	0.706177235	0.795351175	~Q3_Q8_Allergies_last_week + Q3_Q2_1_BMI + lib_size + read_conc + Q1_Q1_Age	aldex2	228
Lactobacillus jensenii group	Q3_Q8_Allergies_last_week	-0.119406527	0.270680924	-0.441670459	0.546008022	0.706177235	0.795351175	~Q3_Q8_Allergies_last_week + Q3_Q2_1_BMI + lib_size + read_conc + Q1_Q1_Age	aldex2	228
Rothia 2	Q3_Q8_Allergies_last_week	-0.162515697	0.245913371	-0.66366704	0.531378668	0.706177235	0.795351175	~Q3_Q8_Allergies_last_week + Q3_Q2_1_BMI + lib_size + read_conc + Q1_Q1_Age	aldex2	228
Granulicatella 2	Q3_Q8_Allergies_last_week	0.118286616	0.245168342	0.491610178	0.506497834	0.706177235	0.795351175	~Q3_Q8_Allergies_last_week + Q3_Q2_1_BMI + lib_size + read_conc + Q1_Q1_Age	aldex2	228
Lachnoanaerobaculum 2	Q3_Q8_Allergies_last_week	0.10506853	0.255456979	0.416588193	0.590664433	0.706177235	0.795351175	~Q3_Q8_Allergies_last_week + Q3_Q2_1_BMI + lib_size + read_conc + Q1_Q1_Age	aldex2	228
Fusobacterium 4	Q3_Q8_Allergies_last_week	-0.155276975	0.270523554	-0.573389828	0.510854898	0.706177235	0.795351175	~Q3_Q8_Allergies_last_week + Q3_Q2_1_BMI + lib_size + read_conc + Q1_Q1_Age	aldex2	228
Actinomyces 3	Q3_Q8_Allergies_last_week	-0.107768446	0.263172302	-0.413341993	0.57166255	0.706177235	0.795351175	~Q3_Q8_Allergies_last_week + Q3_Q2_1_BMI + lib_size + read_conc + Q1_Q1_Age	aldex2	228
Lactobacillus crispatus group 1	Q3_Q8_Allergies_last_week	-0.072731643	0.150958958	-0.480899361	0.638730214	0.716152058	0.795351175	~Q3_Q8_Allergies_last_week + Q3_Q2_1_BMI + lib_size + read_conc + Q1_Q1_Age	aldex2	228
Prevotella 220	Q3_Q8_Allergies_last_week	0.399108749	0.262234162	1.528571445	0.179119841	0.706177235	0.795351175	~Q3_Q8_Allergies_last_week + Q3_Q2_1_BMI + lib_size + read_conc + Q1_Q1_Age	aldex2	228
Prevotella 14	Q3_Q8_Allergies_last_week	0.087386844	0.259427801	0.329023493	0.586189563	0.706177235	0.795351175	~Q3_Q8_Allergies_last_week + Q3_Q2_1_BMI + lib_size + read_conc + Q1_Q1_Age	aldex2	228
GU410548_g 2	Q3_Q8_Allergies_last_week	0.068070762	0.247319971	0.27521461	0.575974016	0.706177235	0.795351175	~Q3_Q8_Allergies_last_week + Q3_Q2_1_BMI + lib_size + read_conc + Q1_Q1_Age	aldex2	228
Alloprevotella 6	Q3_Q8_Allergies_last_week	-0.121797571	0.2667025	-0.457016981	0.539553103	0.706177235	0.795351175	~Q3_Q8_Allergies_last_week + Q3_Q2_1_BMI + lib_size + read_conc + Q1_Q1_Age	aldex2	228
Actinobacillus 3	Q3_Q8_Allergies_last_week	-0.108317685	0.24820337	-0.437851575	0.508403896	0.706177235	0.795351175	~Q3_Q8_Allergies_last_week + Q3_Q2_1_BMI + lib_size + read_conc + Q1_Q1_Age	aldex2	228
Prevotella 17	Q3_Q8_Allergies_last_week	0.167755532	0.24522495	0.68354945	0.470306716	0.706177235	0.795351175	~Q3_Q8_Allergies_last_week + Q3_Q2_1_BMI + lib_size + read_conc + Q1_Q1_Age	aldex2	228
Aggregatibacter 2	Q3_Q8_Allergies_last_week	0.179171282	0.255282707	0.700621465	0.446955301	0.706177235	0.795351175	~Q3_Q8_Allergies_last_week + Q3_Q2_1_BMI + lib_size + read_conc + Q1_Q1_Age	aldex2	228
Fusobacterium 6	Q3_Q8_Allergies_last_week	-0.132562236	0.24381882	-0.549893939	0.482967283	0.706177235	0.795351175	~Q3_Q8_Allergies_last_week + Q3_Q2_1_BMI + lib_size + read_conc + Q1_Q1_Age	aldex2	228
Veillonella 2	Q3_Q8_Allergies_last_week	-0.153074335	0.107347645	-1.449590642	0.162344811	0.706177235	0.795351175	~Q3_Q8_Allergies_last_week + Q3_Q2_1_BMI + lib_size + read_conc + Q1_Q1_Age	aldex2	228
Prevotella 15	Q3_Q8_Allergies_last_week	-0.130874543	0.241235622	-0.550073892	0.479502835	0.706177235	0.795351175	~Q3_Q8_Allergies_last_week + Q3_Q2_1_BMI + lib_size + read_conc + Q1_Q1_Age	aldex2	228
Mogibacterium 1	Q3_Q8_Allergies_last_week	-0.064234041	0.243826498	-0.263724981	0.550746391	0.706177235	0.795351175	~Q3_Q8_Allergies_last_week + Q3_Q2_1_BMI + lib_size + read_conc + Q1_Q1_Age	aldex2	228
Rothia 3	Q3_Q8_Allergies_last_week	-0.260251288	0.248810817	-1.059108051	0.363889684	0.706177235	0.795351175	~Q3_Q8_Allergies_last_week + Q3_Q2_1_BMI + lib_size + read_conc + Q1_Q1_Age	aldex2	228
Porphyromonas 2	Q3_Q8_Allergies_last_week	-0.020865302	0.262595021	-0.074089477	0.588972404	0.706177235	0.795351175	~Q3_Q8_Allergies_last_week + Q3_Q2_1_BMI + lib_size + read_conc + Q1_Q1_Age	aldex2	228
Bergeyella 1	Q3_Q8_Allergies_last_week	-0.015496761	0.251099553	-0.057179412	0.612863522	0.706177235	0.795351175	~Q3_Q8_Allergies_last_week + Q3_Q2_1_BMI + lib_size + read_conc + Q1_Q1_Age	aldex2	228
Neisseria 1	Q3_Q8_Allergies_last_week	0.071149616	0.104910845	0.678090879	0.503716092	0.706177235	0.795351175	~Q3_Q8_Allergies_last_week + Q3_Q2_1_BMI + lib_size + read_conc + Q1_Q1_Age	aldex2	228
Alloprevotella 7	Q3_Q8_Allergies_last_week	0.250896111	0.227287899	1.122204891	0.346906103	0.706177235	0.795351175	~Q3_Q8_Allergies_last_week + Q3_Q2_1_BMI + lib_size + read_conc + Q1_Q1_Age	aldex2	228
Oribacterium 1	Q3_Q8_Allergies_last_week	-0.122902252	0.230851053	-0.530789612	0.500955492	0.706177235	0.795351175	~Q3_Q8_Allergies_last_week + Q3_Q2_1_BMI + lib_size + read_conc + Q1_Q1_Age	aldex2	228
Bergeyella 2	Q3_Q8_Allergies_last_week	0.042472937	0.233961478	0.172365518	0.576819382	0.706177235	0.795351175	~Q3_Q8_Allergies_last_week + Q3_Q2_1_BMI + lib_size + read_conc + Q1_Q1_Age	aldex2	228
EU728721_g 1	Q3_Q8_Allergies_last_week	0.108769394	0.233285752	0.472076062	0.504578786	0.706177235	0.795351175	~Q3_Q8_Allergies_last_week + Q3_Q2_1_BMI + lib_size + read_conc + Q1_Q1_Age	aldex2	228
Neisseria 3	Q3_Q8_Allergies_last_week	0.020509405	0.232834342	0.094251116	0.556324042	0.706177235	0.795351175	~Q3_Q8_Allergies_last_week + Q3_Q2_1_BMI + lib_size + read_conc + Q1_Q1_Age	aldex2	228
Prevotella 2	Q3_Q5_Bleeding_gums	-0.175022924	0.11537109	-1.532817378	0.138186776	0.780489714	0.795351175	~Q3_Q5_Bleeding_gums + Q3_Q2_1_BMI + lib_size + read_conc + Q1_Q1_Age	aldex2	228
Prevotella 3	Q3_Q5_Bleeding_gums	-0.218224433	0.184839591	-1.182246284	0.263159858	0.780489714	0.795351175	~Q3_Q5_Bleeding_gums + Q3_Q2_1_BMI + lib_size + read_conc + Q1_Q1_Age	aldex2	228
Lautropia 1	Q3_Q5_Bleeding_gums	-0.059504543	0.225886987	-0.269248984	0.583104291	0.780489714	0.795351175	~Q3_Q5_Bleeding_gums + Q3_Q2_1_BMI + lib_size + read_conc + Q1_Q1_Age	aldex2	228
Fusobacterium 1	Q3_Q5_Bleeding_gums	-0.036749392	0.08917423	-0.393661088	0.682590692	0.785034308	0.795351175	~Q3_Q5_Bleeding_gums + Q3_Q2_1_BMI + lib_size + read_conc + Q1_Q1_Age	aldex2	228
Prevotella 4	Q3_Q5_Bleeding_gums	0.003795433	0.096676628	0.028589188	0.885510622	0.897640905	0.891736712	~Q3_Q5_Bleeding_gums + Q3_Q2_1_BMI + lib_size + read_conc + Q1_Q1_Age	aldex2	228
Prevotella 5	Q3_Q5_Bleeding_gums	-0.067763313	0.077018366	-0.894528356	0.388271692	0.780489714	0.795351175	~Q3_Q5_Bleeding_gums + Q3_Q2_1_BMI + lib_size + read_conc + Q1_Q1_Age	aldex2	228
Gemella 1	Q3_Q5_Bleeding_gums	-0.006582825	0.250716469	-0.027699207	0.559189178	0.780489714	0.795351175	~Q3_Q5_Bleeding_gums + Q3_Q2_1_BMI + lib_size + read_conc + Q1_Q1_Age	aldex2	228
Streptococcus 3	Q3_Q5_Bleeding_gums	0.380884293	0.26928041	1.416731783	0.1788818	0.780489714	0.795351175	~Q3_Q5_Bleeding_gums + Q3_Q2_1_BMI + lib_size + read_conc + Q1_Q1_Age	aldex2	228
Veillonella 3	Q3_Q5_Bleeding_gums	0.001604202	0.134414135	0.004206993	0.900396703	0.900396703	0.902836803	~Q3_Q5_Bleeding_gums + Q3_Q2_1_BMI + lib_size + read_conc + Q1_Q1_Age	aldex2	228
Prevotella 7	Q3_Q5_Bleeding_gums	0.379404794	0.194945648	1.955382452	0.066174528	0.780489714	0.795351175	~Q3_Q5_Bleeding_gums + Q3_Q2_1_BMI + lib_size + read_conc + Q1_Q1_Age	aldex2	228
Prevotella 6	Q3_Q5_Bleeding_gums	-0.316000651	0.102166233	-3.081503853	0.005156255	0.381562836	0.795351175	~Q3_Q5_Bleeding_gums + Q3_Q2_1_BMI + lib_size + read_conc + Q1_Q1_Age	aldex2	228
Veillonella 1	Q3_Q5_Bleeding_gums	0.005129654	0.08315132	0.047559908	0.8728743	0.897120809	0.882815921	~Q3_Q5_Bleeding_gums + Q3_Q2_1_BMI + lib_size + read_conc + Q1_Q1_Age	aldex2	228
Leptotrichia 1	Q3_Q5_Bleeding_gums	-0.001171006	0.168560121	-0.0101857	0.817826002	0.852382031	0.846421317	~Q3_Q5_Bleeding_gums + Q3_Q2_1_BMI + lib_size + read_conc + Q1_Q1_Age	aldex2	228
Prevotella 9	Q3_Q5_Bleeding_gums	0.007653676	0.235850362	0.034783493	0.737909125	0.803018754	0.806351632	~Q3_Q5_Bleeding_gums + Q3_Q2_1_BMI + lib_size + read_conc + Q1_Q1_Age	aldex2	228
Megasphaera 1	Q3_Q5_Bleeding_gums	-0.063851755	0.164553528	-0.399328486	0.689557162	0.785034308	0.796321419	~Q3_Q5_Bleeding_gums + Q3_Q2_1_BMI + lib_size + read_conc + Q1_Q1_Age	aldex2	228
Granulicatella 1	Q3_Q5_Bleeding_gums	0.156296465	0.295750269	0.529440078	0.585520776	0.780489714	0.795351175	~Q3_Q5_Bleeding_gums + Q3_Q2_1_BMI + lib_size + read_conc + Q1_Q1_Age	aldex2	228
Alloprevotella 1	Q3_Q5_Bleeding_gums	0.055360515	0.112847309	0.484235116	0.634805366	0.780489714	0.795351175	~Q3_Q5_Bleeding_gums + Q3_Q2_1_BMI + lib_size + read_conc + Q1_Q1_Age	aldex2	228
Prevotella 8	Q3_Q5_Bleeding_gums	-0.302509848	0.294562067	-1.030965966	0.358314864	0.780489714	0.795351175	~Q3_Q5_Bleeding_gums + Q3_Q2_1_BMI + lib_size + read_conc + Q1_Q1_Age	aldex2	228
Campylobacter 1	Q3_Q5_Bleeding_gums	-0.421328645	0.356544705	-1.181830563	0.291918565	0.780489714	0.795351175	~Q3_Q5_Bleeding_gums + Q3_Q2_1_BMI + lib_size + read_conc + Q1_Q1_Age	aldex2	228
Staphylococcus	Q3_Q5_Bleeding_gums	-0.24933933	0.132842326	-1.864967019	0.085329079	0.780489714	0.795351175	~Q3_Q5_Bleeding_gums + Q3_Q2_1_BMI + lib_size + read_conc + Q1_Q1_Age	aldex2	228
Prevotella 1	Q3_Q5_Bleeding_gums	-0.027452234	0.061967152	-0.443590873	0.664470972	0.780489714	0.795351175	~Q3_Q5_Bleeding_gums + Q3_Q2_1_BMI + lib_size + read_conc + Q1_Q1_Age	aldex2	228
Haemophilus 1	Q3_Q5_Bleeding_gums	0.001529459	0.152128702	-0.001339329	0.795581488	0.841043287	0.835080124	~Q3_Q5_Bleeding_gums + Q3_Q2_1_BMI + lib_size + read_conc + Q1_Q1_Age	aldex2	228
Selenomonas 1	Q3_Q5_Bleeding_gums	0.260151573	0.192999371	1.347118937	0.188851685	0.780489714	0.795351175	~Q3_Q5_Bleeding_gums + Q3_Q2_1_BMI + lib_size + read_conc + Q1_Q1_Age	aldex2	228
Alloprevotella 3	Q3_Q5_Bleeding_gums	-0.152439146	0.182402183	-0.837127889	0.444547528	0.780489714	0.795351175	~Q3_Q5_Bleeding_gums + Q3_Q2_1_BMI + lib_size + read_conc + Q1_Q1_Age	aldex2	228
Peptostreptococcus 1	Q3_Q5_Bleeding_gums	0.069880599	0.193723718	0.366184687	0.644682744	0.780489714	0.795351175	~Q3_Q5_Bleeding_gums + Q3_Q2_1_BMI + lib_size + read_conc + Q1_Q1_Age	aldex2	228
Streptococcus 4	Q3_Q5_Bleeding_gums	-0.13288742	0.210834547	-0.629653356	0.562780246	0.780489714	0.795351175	~Q3_Q5_Bleeding_gums + Q3_Q2_1_BMI + lib_size + read_conc + Q1_Q1_Age	aldex2	228
Neisseria 2	Q3_Q5_Bleeding_gums	-0.248125093	0.148404098	-1.675442098	0.134976366	0.780489714	0.795351175	~Q3_Q5_Bleeding_gums + Q3_Q2_1_BMI + lib_size + read_conc + Q1_Q1_Age	aldex2	228
Prevotella 10	Q3_Q5_Bleeding_gums	-0.338950582	0.311154355	-1.088279582	0.337282071	0.780489714	0.795351175	~Q3_Q5_Bleeding_gums + Q3_Q2_1_BMI + lib_size + read_conc + Q1_Q1_Age	aldex2	228
Veillonella 5	Q3_Q5_Bleeding_gums	0.162650957	0.234854391	0.696690512	0.499690222	0.780489714	0.795351175	~Q3_Q5_Bleeding_gums + Q3_Q2_1_BMI + lib_size + read_conc + Q1_Q1_Age	aldex2	228
Actinomyces 1	Q3_Q5_Bleeding_gums	-0.251291747	0.261515116	-0.966036995	0.386489907	0.780489714	0.795351175	~Q3_Q5_Bleeding_gums + Q3_Q2_1_BMI + lib_size + read_conc + Q1_Q1_Age	aldex2	228
Actinobacillus 1	Q3_Q5_Bleeding_gums	-0.059339057	0.091294511	-0.650713424	0.520892072	0.780489714	0.795351175	~Q3_Q5_Bleeding_gums + Q3_Q2_1_BMI + lib_size + read_conc + Q1_Q1_Age	aldex2	228
Actinomyces 2	Q3_Q5_Bleeding_gums	0.023994961	0.252563218	0.098098882	0.53260346	0.780489714	0.795351175	~Q3_Q5_Bleeding_gums + Q3_Q2_1_BMI + lib_size + read_conc + Q1_Q1_Age	aldex2	228
t41	Q3_Q5_Bleeding_gums	-0.415393473	0.190720039	-2.184902996	0.052772443	0.780489714	0.795351175	~Q3_Q5_Bleeding_gums + Q3_Q2_1_BMI + lib_size + read_conc + Q1_Q1_Age	aldex2	228
Prevotella 12	Q3_Q5_Bleeding_gums	0.093819692	0.214630303	0.436953279	0.632823252	0.780489714	0.795351175	~Q3_Q5_Bleeding_gums + Q3_Q2_1_BMI + lib_size + read_conc + Q1_Q1_Age	aldex2	228
Prevotella 11	Q3_Q5_Bleeding_gums	-0.288043284	0.261114203	-1.106807492	0.311914579	0.780489714	0.795351175	~Q3_Q5_Bleeding_gums + Q3_Q2_1_BMI + lib_size + read_conc + Q1_Q1_Age	aldex2	228
Alloprevotella 4	Q3_Q5_Bleeding_gums	-0.080910325	0.290353009	-0.27972935	0.660543707	0.780489714	0.795351175	~Q3_Q5_Bleeding_gums + Q3_Q2_1_BMI + lib_size + read_conc + Q1_Q1_Age	aldex2	228
Capnocytophaga 1	Q3_Q5_Bleeding_gums	0.316070418	0.211811828	1.501869376	0.15778678	0.780489714	0.795351175	~Q3_Q5_Bleeding_gums + Q3_Q2_1_BMI + lib_size + read_conc + Q1_Q1_Age	aldex2	228
Aggregatibacter 1	Q3_Q5_Bleeding_gums	-0.065340226	0.236734127	-0.277408173	0.714335669	0.800921811	0.797384355	~Q3_Q5_Bleeding_gums + Q3_Q2_1_BMI + lib_size + read_conc + Q1_Q1_Age	aldex2	228
Leptotrichia 2	Q3_Q5_Bleeding_gums	0.427213778	0.261797393	1.633903604	0.149054436	0.780489714	0.795351175	~Q3_Q5_Bleeding_gums + Q3_Q2_1_BMI + lib_size + read_conc + Q1_Q1_Age	aldex2	228
Streptococcus 2	Q3_Q5_Bleeding_gums	0.034428049	0.070948198	0.48503989	0.633473424	0.780489714	0.795351175	~Q3_Q5_Bleeding_gums + Q3_Q2_1_BMI + lib_size + read_conc + Q1_Q1_Age	aldex2	228
Atopobium 1	Q3_Q5_Bleeding_gums	0.413091172	0.262484282	1.578053435	0.167228082	0.780489714	0.795351175	~Q3_Q5_Bleeding_gums + Q3_Q2_1_BMI + lib_size + read_conc + Q1_Q1_Age	aldex2	228
Finegoldia	Q3_Q5_Bleeding_gums	0.397180175	0.254118185	1.565678991	0.164654939	0.780489714	0.795351175	~Q3_Q5_Bleeding_gums + Q3_Q2_1_BMI + lib_size + read_conc + Q1_Q1_Age	aldex2	228
Leptotrichia 4	Q3_Q5_Bleeding_gums	0.072515213	0.257884999	0.285133908	0.582771096	0.780489714	0.795351175	~Q3_Q5_Bleeding_gums + Q3_Q2_1_BMI + lib_size + read_conc + Q1_Q1_Age	aldex2	228
GU410548_g 1	Q3_Q5_Bleeding_gums	0.21266934	0.273580905	0.77795513	0.45096802	0.780489714	0.795351175	~Q3_Q5_Bleeding_gums + Q3_Q2_1_BMI + lib_size + read_conc + Q1_Q1_Age	aldex2	228
Lachnoanaerobaculum 1	Q3_Q5_Bleeding_gums	-0.140427955	0.264996421	-0.534933539	0.587871418	0.780489714	0.795351175	~Q3_Q5_Bleeding_gums + Q3_Q2_1_BMI + lib_size + read_conc + Q1_Q1_Age	aldex2	228
Capnocytophaga 2	Q3_Q5_Bleeding_gums	-0.378111328	0.285107909	-1.325876539	0.262133177	0.780489714	0.795351175	~Q3_Q5_Bleeding_gums + Q3_Q2_1_BMI + lib_size + read_conc + Q1_Q1_Age	aldex2	228
Pasteurellaceae 1	Q3_Q5_Bleeding_gums	-0.298631776	0.265512822	-1.12633448	0.324809626	0.780489714	0.795351175	~Q3_Q5_Bleeding_gums + Q3_Q2_1_BMI + lib_size + read_conc + Q1_Q1_Age	aldex2	228
Lactobacillus jensenii group	Q3_Q5_Bleeding_gums	0.115955419	0.270051155	0.428895627	0.571998247	0.780489714	0.795351175	~Q3_Q5_Bleeding_gums + Q3_Q2_1_BMI + lib_size + read_conc + Q1_Q1_Age	aldex2	228
Rothia 2	Q3_Q5_Bleeding_gums	0.210418874	0.248448519	0.84615193	0.417833257	0.780489714	0.795351175	~Q3_Q5_Bleeding_gums + Q3_Q2_1_BMI + lib_size + read_conc + Q1_Q1_Age	aldex2	228
Granulicatella 2	Q3_Q5_Bleeding_gums	0.11557906	0.245864538	0.47198601	0.510597197	0.780489714	0.795351175	~Q3_Q5_Bleeding_gums + Q3_Q2_1_BMI + lib_size + read_conc + Q1_Q1_Age	aldex2	228
Lachnoanaerobaculum 2	Q3_Q5_Bleeding_gums	0.195937023	0.260594166	0.754417089	0.471341471	0.780489714	0.795351175	~Q3_Q5_Bleeding_gums + Q3_Q2_1_BMI + lib_size + read_conc + Q1_Q1_Age	aldex2	228
Fusobacterium 4	Q3_Q5_Bleeding_gums	-0.027868582	0.273236389	-0.109359334	0.630502512	0.780489714	0.795351175	~Q3_Q5_Bleeding_gums + Q3_Q2_1_BMI + lib_size + read_conc + Q1_Q1_Age	aldex2	228
Actinomyces 3	Q3_Q5_Bleeding_gums	0.091023548	0.261719098	0.350860874	0.559411351	0.780489714	0.795351175	~Q3_Q5_Bleeding_gums + Q3_Q2_1_BMI + lib_size + read_conc + Q1_Q1_Age	aldex2	228
Lactobacillus crispatus group 1	Q3_Q5_Bleeding_gums	-0.051137572	0.152092785	-0.345389067	0.730690974	0.803018754	0.803036615	~Q3_Q5_Bleeding_gums + Q3_Q2_1_BMI + lib_size + read_conc + Q1_Q1_Age	aldex2	228
Prevotella 220	Q3_Q5_Bleeding_gums	-0.228404482	0.267288267	-0.864816042	0.452467403	0.780489714	0.795351175	~Q3_Q5_Bleeding_gums + Q3_Q2_1_BMI + lib_size + read_conc + Q1_Q1_Age	aldex2	228
Prevotella 14	Q3_Q5_Bleeding_gums	0.103169748	0.257332958	0.397274948	0.548428541	0.780489714	0.795351175	~Q3_Q5_Bleeding_gums + Q3_Q2_1_BMI + lib_size + read_conc + Q1_Q1_Age	aldex2	228
GU410548_g 2	Q3_Q5_Bleeding_gums	0.028754298	0.248759098	0.117059956	0.521032293	0.780489714	0.795351175	~Q3_Q5_Bleeding_gums + Q3_Q2_1_BMI + lib_size + read_conc + Q1_Q1_Age	aldex2	228
Alloprevotella 6	Q3_Q5_Bleeding_gums	0.441773376	0.271459922	1.628346324	0.16117103	0.780489714	0.795351175	~Q3_Q5_Bleeding_gums + Q3_Q2_1_BMI + lib_size + read_conc + Q1_Q1_Age	aldex2	228
Actinobacillus 3	Q3_Q5_Bleeding_gums	-0.106776014	0.251419175	-0.427845846	0.573009168	0.780489714	0.795351175	~Q3_Q5_Bleeding_gums + Q3_Q2_1_BMI + lib_size + read_conc + Q1_Q1_Age	aldex2	228
Prevotella 17	Q3_Q5_Bleeding_gums	-0.065791336	0.248358409	-0.266702684	0.588295032	0.780489714	0.795351175	~Q3_Q5_Bleeding_gums + Q3_Q2_1_BMI + lib_size + read_conc + Q1_Q1_Age	aldex2	228
Aggregatibacter 2	Q3_Q5_Bleeding_gums	0.2219748	0.256547318	0.865209261	0.419590434	0.780489714	0.795351175	~Q3_Q5_Bleeding_gums + Q3_Q2_1_BMI + lib_size + read_conc + Q1_Q1_Age	aldex2	228
Fusobacterium 6	Q3_Q5_Bleeding_gums	0.417432314	0.244390635	1.706403618	0.161412411	0.780489714	0.795351175	~Q3_Q5_Bleeding_gums + Q3_Q2_1_BMI + lib_size + read_conc + Q1_Q1_Age	aldex2	228
Veillonella 2	Q3_Q5_Bleeding_gums	0.107999245	0.106551308	1.015874766	0.315316637	0.780489714	0.795351175	~Q3_Q5_Bleeding_gums + Q3_Q2_1_BMI + lib_size + read_conc + Q1_Q1_Age	aldex2	228
Prevotella 15	Q3_Q5_Bleeding_gums	-0.151273553	0.241662605	-0.631055681	0.458167164	0.780489714	0.795351175	~Q3_Q5_Bleeding_gums + Q3_Q2_1_BMI + lib_size + read_conc + Q1_Q1_Age	aldex2	228
Mogibacterium 1	Q3_Q5_Bleeding_gums	0.305534955	0.244143281	1.259369799	0.273189504	0.780489714	0.795351175	~Q3_Q5_Bleeding_gums + Q3_Q2_1_BMI + lib_size + read_conc + Q1_Q1_Age	aldex2	228
Rothia 3	Q3_Q5_Bleeding_gums	-0.162035426	0.252868579	-0.646146058	0.512418444	0.780489714	0.795351175	~Q3_Q5_Bleeding_gums + Q3_Q2_1_BMI + lib_size + read_conc + Q1_Q1_Age	aldex2	228
Porphyromonas 2	Q3_Q5_Bleeding_gums	0.329139672	0.261279139	1.263616025	0.274829469	0.780489714	0.795351175	~Q3_Q5_Bleeding_gums + Q3_Q2_1_BMI + lib_size + read_conc + Q1_Q1_Age	aldex2	228
Bergeyella 1	Q3_Q5_Bleeding_gums	-0.010268329	0.251489978	-0.037099519	0.631634628	0.780489714	0.795351175	~Q3_Q5_Bleeding_gums + Q3_Q2_1_BMI + lib_size + read_conc + Q1_Q1_Age	aldex2	228
Neisseria 1	Q3_Q5_Bleeding_gums	0.014131379	0.105703159	0.15164533	0.757972204	0.812897726	0.813888722	~Q3_Q5_Bleeding_gums + Q3_Q2_1_BMI + lib_size + read_conc + Q1_Q1_Age	aldex2	228
Alloprevotella 7	Q3_Q5_Bleeding_gums	0.200080986	0.229389218	0.874186554	0.398295945	0.780489714	0.795351175	~Q3_Q5_Bleeding_gums + Q3_Q2_1_BMI + lib_size + read_conc + Q1_Q1_Age	aldex2	228
Oribacterium 1	Q3_Q5_Bleeding_gums	0.067288143	0.233535797	0.284807137	0.547227619	0.780489714	0.795351175	~Q3_Q5_Bleeding_gums + Q3_Q2_1_BMI + lib_size + read_conc + Q1_Q1_Age	aldex2	228
Bergeyella 2	Q3_Q5_Bleeding_gums	0.09544401	0.236407015	0.408769804	0.527854789	0.780489714	0.795351175	~Q3_Q5_Bleeding_gums + Q3_Q2_1_BMI + lib_size + read_conc + Q1_Q1_Age	aldex2	228
EU728721_g 1	Q3_Q5_Bleeding_gums	0.270475961	0.234748046	1.161038835	0.316346335	0.780489714	0.795351175	~Q3_Q5_Bleeding_gums + Q3_Q2_1_BMI + lib_size + read_conc + Q1_Q1_Age	aldex2	228
Neisseria 3	Q3_Q5_Bleeding_gums	-0.234458807	0.23483857	-0.991649062	0.414506924	0.780489714	0.795351175	~Q3_Q5_Bleeding_gums + Q3_Q2_1_BMI + lib_size + read_conc + Q1_Q1_Age	aldex2	228
Prevotella 2	Q1_Q43_Dentist_year	0.076121838	0.114319372	0.655949965	0.525785651	0.772062765	0.795351175	~Q1_Q43_Dentist_year + Q3_Q2_1_BMI + lib_size + read_conc + Q1_Q1_Age	aldex2	228
Prevotella 3	Q1_Q43_Dentist_year	-0.254583627	0.184205077	-1.381718374	0.17156127	0.772062765	0.795351175	~Q1_Q43_Dentist_year + Q3_Q2_1_BMI + lib_size + read_conc + Q1_Q1_Age	aldex2	228
Lautropia 1	Q1_Q43_Dentist_year	0.207619961	0.226919853	0.922401727	0.38460018	0.772062765	0.795351175	~Q1_Q43_Dentist_year + Q3_Q2_1_BMI + lib_size + read_conc + Q1_Q1_Age	aldex2	228
Fusobacterium 1	Q1_Q43_Dentist_year	0.187596942	0.08886295	2.077904188	0.051152687	0.763621825	0.795351175	~Q1_Q43_Dentist_year + Q3_Q2_1_BMI + lib_size + read_conc + Q1_Q1_Age	aldex2	228
Prevotella 4	Q1_Q43_Dentist_year	0.163249393	0.094921764	1.704636926	0.09909505	0.763621825	0.795351175	~Q1_Q43_Dentist_year + Q3_Q2_1_BMI + lib_size + read_conc + Q1_Q1_Age	aldex2	228
Prevotella 5	Q1_Q43_Dentist_year	0.03526139	0.078277091	0.422385198	0.665150677	0.772062765	0.795351175	~Q1_Q43_Dentist_year + Q3_Q2_1_BMI + lib_size + read_conc + Q1_Q1_Age	aldex2	228
Gemella 1	Q1_Q43_Dentist_year	-0.033859174	0.250866799	-0.141025487	0.533631074	0.772062765	0.795351175	~Q1_Q43_Dentist_year + Q3_Q2_1_BMI + lib_size + read_conc + Q1_Q1_Age	aldex2	228
Streptococcus 3	Q1_Q43_Dentist_year	-0.074020185	0.273531879	-0.27339415	0.716229125	0.779425812	0.798608065	~Q1_Q43_Dentist_year + Q3_Q2_1_BMI + lib_size + read_conc + Q1_Q1_Age	aldex2	228
Veillonella 3	Q1_Q43_Dentist_year	0.061557783	0.133434739	0.453902958	0.661457077	0.772062765	0.795351175	~Q1_Q43_Dentist_year + Q3_Q2_1_BMI + lib_size + read_conc + Q1_Q1_Age	aldex2	228
Prevotella 7	Q1_Q43_Dentist_year	0.336033626	0.19183905	1.765354759	0.103192138	0.763621825	0.795351175	~Q1_Q43_Dentist_year + Q3_Q2_1_BMI + lib_size + read_conc + Q1_Q1_Age	aldex2	228
Prevotella 6	Q1_Q43_Dentist_year	0.056444292	0.104992309	0.553852796	0.590511624	0.772062765	0.795351175	~Q1_Q43_Dentist_year + Q3_Q2_1_BMI + lib_size + read_conc + Q1_Q1_Age	aldex2	228
Veillonella 1	Q1_Q43_Dentist_year	0.093729047	0.082322634	1.116582578	0.281920202	0.772062765	0.795351175	~Q1_Q43_Dentist_year + Q3_Q2_1_BMI + lib_size + read_conc + Q1_Q1_Age	aldex2	228
Leptotrichia 1	Q1_Q43_Dentist_year	0.339837875	0.166360672	2.045830559	0.055154154	0.763621825	0.795351175	~Q1_Q43_Dentist_year + Q3_Q2_1_BMI + lib_size + read_conc + Q1_Q1_Age	aldex2	228
Prevotella 9	Q1_Q43_Dentist_year	0.017267202	0.235338058	0.073830087	0.775427736	0.79110629	0.823463083	~Q1_Q43_Dentist_year + Q3_Q2_1_BMI + lib_size + read_conc + Q1_Q1_Age	aldex2	228
Megasphaera 1	Q1_Q43_Dentist_year	-0.293773831	0.164089586	-1.797189999	0.08538323	0.763621825	0.795351175	~Q1_Q43_Dentist_year + Q3_Q2_1_BMI + lib_size + read_conc + Q1_Q1_Age	aldex2	228
Granulicatella 1	Q1_Q43_Dentist_year	0.91700714	0.285887446	3.215072821	0.003960272	0.293060116	0.676292575	~Q1_Q43_Dentist_year + Q3_Q2_1_BMI + lib_size + read_conc + Q1_Q1_Age	aldex2	228
Alloprevotella 1	Q1_Q43_Dentist_year	0.048867867	0.11466096	0.405480765	0.66002507	0.772062765	0.795351175	~Q1_Q43_Dentist_year + Q3_Q2_1_BMI + lib_size + read_conc + Q1_Q1_Age	aldex2	228
Prevotella 8	Q1_Q43_Dentist_year	-0.038382756	0.293538265	-0.129571256	0.744718272	0.79110629	0.808291562	~Q1_Q43_Dentist_year + Q3_Q2_1_BMI + lib_size + read_conc + Q1_Q1_Age	aldex2	228
Campylobacter 1	Q1_Q43_Dentist_year	0.799101655	0.353277623	2.265841764	0.046410951	0.763621825	0.795351175	~Q1_Q43_Dentist_year + Q3_Q2_1_BMI + lib_size + read_conc + Q1_Q1_Age	aldex2	228
Staphylococcus	Q1_Q43_Dentist_year	-0.055345997	0.133216491	-0.416888719	0.667729959	0.772062765	0.795351175	~Q1_Q43_Dentist_year + Q3_Q2_1_BMI + lib_size + read_conc + Q1_Q1_Age	aldex2	228
Prevotella 1	Q1_Q43_Dentist_year	-0.024154025	0.06193541	-0.390324062	0.690217686	0.773880435	0.796321419	~Q1_Q43_Dentist_year + Q3_Q2_1_BMI + lib_size + read_conc + Q1_Q1_Age	aldex2	228
Haemophilus 1	Q1_Q43_Dentist_year	0.088315349	0.153349626	0.574421687	0.57670003	0.772062765	0.795351175	~Q1_Q43_Dentist_year + Q3_Q2_1_BMI + lib_size + read_conc + Q1_Q1_Age	aldex2	228
Selenomonas 1	Q1_Q43_Dentist_year	-0.014282658	0.193403004	-0.079492038	0.79110629	0.79110629	0.83268451	~Q1_Q43_Dentist_year + Q3_Q2_1_BMI + lib_size + read_conc + Q1_Q1_Age	aldex2	228
Alloprevotella 3	Q1_Q43_Dentist_year	0.129249853	0.183851439	0.696393086	0.516714223	0.772062765	0.795351175	~Q1_Q43_Dentist_year + Q3_Q2_1_BMI + lib_size + read_conc + Q1_Q1_Age	aldex2	228
Peptostreptococcus 1	Q1_Q43_Dentist_year	0.015154723	0.195953746	0.076791765	0.775214368	0.79110629	0.823463083	~Q1_Q43_Dentist_year + Q3_Q2_1_BMI + lib_size + read_conc + Q1_Q1_Age	aldex2	228
Streptococcus 4	Q1_Q43_Dentist_year	0.001377351	0.210861131	0.00097829	0.758610086	0.79110629	0.813975056	~Q1_Q43_Dentist_year + Q3_Q2_1_BMI + lib_size + read_conc + Q1_Q1_Age	aldex2	228
Neisseria 2	Q1_Q43_Dentist_year	0.017912765	0.147179097	0.120423177	0.789015751	0.79110629	0.831469891	~Q1_Q43_Dentist_year + Q3_Q2_1_BMI + lib_size + read_conc + Q1_Q1_Age	aldex2	228
Prevotella 10	Q1_Q43_Dentist_year	-0.353629216	0.311125877	-1.139604456	0.313199893	0.772062765	0.795351175	~Q1_Q43_Dentist_year + Q3_Q2_1_BMI + lib_size + read_conc + Q1_Q1_Age	aldex2	228
Veillonella 5	Q1_Q43_Dentist_year	0.567727702	0.22918854	2.487176161	0.03019335	0.763621825	0.795351175	~Q1_Q43_Dentist_year + Q3_Q2_1_BMI + lib_size + read_conc + Q1_Q1_Age	aldex2	228
Actinomyces 1	Q1_Q43_Dentist_year	-0.22998914	0.258150629	-0.89275447	0.39987566	0.772062765	0.795351175	~Q1_Q43_Dentist_year + Q3_Q2_1_BMI + lib_size + read_conc + Q1_Q1_Age	aldex2	228
Actinobacillus 1	Q1_Q43_Dentist_year	0.065878046	0.091579165	0.717727868	0.481712687	0.772062765	0.795351175	~Q1_Q43_Dentist_year + Q3_Q2_1_BMI + lib_size + read_conc + Q1_Q1_Age	aldex2	228
Actinomyces 2	Q1_Q43_Dentist_year	-0.175703979	0.251629429	-0.697347163	0.423990154	0.772062765	0.795351175	~Q1_Q43_Dentist_year + Q3_Q2_1_BMI + lib_size + read_conc + Q1_Q1_Age	aldex2	228
t41	Q1_Q43_Dentist_year	0.228498445	0.193616476	1.18683456	0.285880979	0.772062765	0.795351175	~Q1_Q43_Dentist_year + Q3_Q2_1_BMI + lib_size + read_conc + Q1_Q1_Age	aldex2	228
Prevotella 12	Q1_Q43_Dentist_year	0.408339438	0.21189189	1.924365416	0.087285959	0.763621825	0.795351175	~Q1_Q43_Dentist_year + Q3_Q2_1_BMI + lib_size + read_conc + Q1_Q1_Age	aldex2	228
Prevotella 11	Q1_Q43_Dentist_year	-0.209679313	0.260255554	-0.808010295	0.453163531	0.772062765	0.795351175	~Q1_Q43_Dentist_year + Q3_Q2_1_BMI + lib_size + read_conc + Q1_Q1_Age	aldex2	228
Alloprevotella 4	Q1_Q43_Dentist_year	-0.085776264	0.290429509	-0.298670709	0.657049249	0.772062765	0.795351175	~Q1_Q43_Dentist_year + Q3_Q2_1_BMI + lib_size + read_conc + Q1_Q1_Age	aldex2	228
Capnocytophaga 1	Q1_Q43_Dentist_year	0.280999089	0.212348223	1.327755847	0.222246982	0.772062765	0.795351175	~Q1_Q43_Dentist_year + Q3_Q2_1_BMI + lib_size + read_conc + Q1_Q1_Age	aldex2	228
Aggregatibacter 1	Q1_Q43_Dentist_year	0.050800378	0.237656894	0.21383729	0.683416792	0.773880435	0.795351175	~Q1_Q43_Dentist_year + Q3_Q2_1_BMI + lib_size + read_conc + Q1_Q1_Age	aldex2	228
Leptotrichia 2	Q1_Q43_Dentist_year	0.282155579	0.263664578	1.073053182	0.345127725	0.772062765	0.795351175	~Q1_Q43_Dentist_year + Q3_Q2_1_BMI + lib_size + read_conc + Q1_Q1_Age	aldex2	228
Streptococcus 2	Q1_Q43_Dentist_year	-0.04821943	0.071061829	-0.679938276	0.505176683	0.772062765	0.795351175	~Q1_Q43_Dentist_year + Q3_Q2_1_BMI + lib_size + read_conc + Q1_Q1_Age	aldex2	228
Atopobium 1	Q1_Q43_Dentist_year	-0.068351151	0.263675805	-0.256730653	0.625555394	0.772062765	0.795351175	~Q1_Q43_Dentist_year + Q3_Q2_1_BMI + lib_size + read_conc + Q1_Q1_Age	aldex2	228
Finegoldia	Q1_Q43_Dentist_year	0.33423348	0.252726782	1.325490946	0.27578862	0.772062765	0.795351175	~Q1_Q43_Dentist_year + Q3_Q2_1_BMI + lib_size + read_conc + Q1_Q1_Age	aldex2	228
Leptotrichia 4	Q1_Q43_Dentist_year	0.144156022	0.254821317	0.563106097	0.510662027	0.772062765	0.795351175	~Q1_Q43_Dentist_year + Q3_Q2_1_BMI + lib_size + read_conc + Q1_Q1_Age	aldex2	228
GU410548_g 1	Q1_Q43_Dentist_year	-0.176734931	0.275305424	-0.644686598	0.483752619	0.772062765	0.795351175	~Q1_Q43_Dentist_year + Q3_Q2_1_BMI + lib_size + read_conc + Q1_Q1_Age	aldex2	228
Lachnoanaerobaculum 1	Q1_Q43_Dentist_year	0.32094329	0.264782896	1.212654725	0.297542052	0.772062765	0.795351175	~Q1_Q43_Dentist_year + Q3_Q2_1_BMI + lib_size + read_conc + Q1_Q1_Age	aldex2	228
Capnocytophaga 2	Q1_Q43_Dentist_year	-0.055273281	0.287877174	-0.189306894	0.650073841	0.772062765	0.795351175	~Q1_Q43_Dentist_year + Q3_Q2_1_BMI + lib_size + read_conc + Q1_Q1_Age	aldex2	228
Pasteurellaceae 1	Q1_Q43_Dentist_year	-0.292690628	0.266422268	-1.102060968	0.315164381	0.772062765	0.795351175	~Q1_Q43_Dentist_year + Q3_Q2_1_BMI + lib_size + read_conc + Q1_Q1_Age	aldex2	228
Lactobacillus jensenii group	Q1_Q43_Dentist_year	0.216278953	0.270848371	0.800527487	0.461033149	0.772062765	0.795351175	~Q1_Q43_Dentist_year + Q3_Q2_1_BMI + lib_size + read_conc + Q1_Q1_Age	aldex2	228
Rothia 2	Q1_Q43_Dentist_year	0.028840626	0.25117419	0.116560637	0.705521515	0.779232718	0.796905755	~Q1_Q43_Dentist_year + Q3_Q2_1_BMI + lib_size + read_conc + Q1_Q1_Age	aldex2	228
Granulicatella 2	Q1_Q43_Dentist_year	-0.062146142	0.246233295	-0.250251892	0.527876466	0.772062765	0.795351175	~Q1_Q43_Dentist_year + Q3_Q2_1_BMI + lib_size + read_conc + Q1_Q1_Age	aldex2	228
Lachnoanaerobaculum 2	Q1_Q43_Dentist_year	-0.208993879	0.258257674	-0.814049166	0.452313127	0.772062765	0.795351175	~Q1_Q43_Dentist_year + Q3_Q2_1_BMI + lib_size + read_conc + Q1_Q1_Age	aldex2	228
Fusobacterium 4	Q1_Q43_Dentist_year	0.19619271	0.273082907	0.720734275	0.444589533	0.772062765	0.795351175	~Q1_Q43_Dentist_year + Q3_Q2_1_BMI + lib_size + read_conc + Q1_Q1_Age	aldex2	228
Actinomyces 3	Q1_Q43_Dentist_year	0.078931915	0.263324615	0.297340416	0.596682719	0.772062765	0.795351175	~Q1_Q43_Dentist_year + Q3_Q2_1_BMI + lib_size + read_conc + Q1_Q1_Age	aldex2	228
Lactobacillus crispatus group 1	Q1_Q43_Dentist_year	0.19299204	0.150947124	1.283538863	0.211849669	0.772062765	0.795351175	~Q1_Q43_Dentist_year + Q3_Q2_1_BMI + lib_size + read_conc + Q1_Q1_Age	aldex2	228
Prevotella 220	Q1_Q43_Dentist_year	0.029855319	0.265766197	0.104933031	0.597033614	0.772062765	0.795351175	~Q1_Q43_Dentist_year + Q3_Q2_1_BMI + lib_size + read_conc + Q1_Q1_Age	aldex2	228
Prevotella 14	Q1_Q43_Dentist_year	-0.155404248	0.261480578	-0.596902549	0.528556731	0.772062765	0.795351175	~Q1_Q43_Dentist_year + Q3_Q2_1_BMI + lib_size + read_conc + Q1_Q1_Age	aldex2	228
GU410548_g 2	Q1_Q43_Dentist_year	0.04715164	0.246531181	0.204372063	0.55956855	0.772062765	0.795351175	~Q1_Q43_Dentist_year + Q3_Q2_1_BMI + lib_size + read_conc + Q1_Q1_Age	aldex2	228
Alloprevotella 6	Q1_Q43_Dentist_year	0.116901036	0.265067452	0.44246541	0.556664975	0.772062765	0.795351175	~Q1_Q43_Dentist_year + Q3_Q2_1_BMI + lib_size + read_conc + Q1_Q1_Age	aldex2	228
Actinobacillus 3	Q1_Q43_Dentist_year	0.15848444	0.249689473	0.638287212	0.517240732	0.772062765	0.795351175	~Q1_Q43_Dentist_year + Q3_Q2_1_BMI + lib_size + read_conc + Q1_Q1_Age	aldex2	228
Prevotella 17	Q1_Q43_Dentist_year	-0.119030927	0.243070075	-0.49401277	0.533763037	0.772062765	0.795351175	~Q1_Q43_Dentist_year + Q3_Q2_1_BMI + lib_size + read_conc + Q1_Q1_Age	aldex2	228
Aggregatibacter 2	Q1_Q43_Dentist_year	-0.003680253	0.257423795	-0.011752746	0.601963552	0.772062765	0.795351175	~Q1_Q43_Dentist_year + Q3_Q2_1_BMI + lib_size + read_conc + Q1_Q1_Age	aldex2	228
Fusobacterium 6	Q1_Q43_Dentist_year	-0.054176799	0.241098968	-0.224829151	0.562043862	0.772062765	0.795351175	~Q1_Q43_Dentist_year + Q3_Q2_1_BMI + lib_size + read_conc + Q1_Q1_Age	aldex2	228
Veillonella 2	Q1_Q43_Dentist_year	0.187871787	0.106534368	1.766978852	0.090765873	0.763621825	0.795351175	~Q1_Q43_Dentist_year + Q3_Q2_1_BMI + lib_size + read_conc + Q1_Q1_Age	aldex2	228
Prevotella 15	Q1_Q43_Dentist_year	0.126484644	0.242938239	0.52146736	0.514531878	0.772062765	0.795351175	~Q1_Q43_Dentist_year + Q3_Q2_1_BMI + lib_size + read_conc + Q1_Q1_Age	aldex2	228
Mogibacterium 1	Q1_Q43_Dentist_year	-0.060336539	0.245320554	-0.255355727	0.563317207	0.772062765	0.795351175	~Q1_Q43_Dentist_year + Q3_Q2_1_BMI + lib_size + read_conc + Q1_Q1_Age	aldex2	228
Rothia 3	Q1_Q43_Dentist_year	-0.11405817	0.249296111	-0.459332085	0.551930413	0.772062765	0.795351175	~Q1_Q43_Dentist_year + Q3_Q2_1_BMI + lib_size + read_conc + Q1_Q1_Age	aldex2	228
Porphyromonas 2	Q1_Q43_Dentist_year	-0.090890031	0.264809076	-0.344211316	0.580300911	0.772062765	0.795351175	~Q1_Q43_Dentist_year + Q3_Q2_1_BMI + lib_size + read_conc + Q1_Q1_Age	aldex2	228
Bergeyella 1	Q1_Q43_Dentist_year	0.121967633	0.253855532	0.481594441	0.518930017	0.772062765	0.795351175	~Q1_Q43_Dentist_year + Q3_Q2_1_BMI + lib_size + read_conc + Q1_Q1_Age	aldex2	228
Neisseria 1	Q1_Q43_Dentist_year	0.090598592	0.103315128	0.872201081	0.403231659	0.772062765	0.795351175	~Q1_Q43_Dentist_year + Q3_Q2_1_BMI + lib_size + read_conc + Q1_Q1_Age	aldex2	228
Alloprevotella 7	Q1_Q43_Dentist_year	-0.126241125	0.224825564	-0.57000265	0.464794133	0.772062765	0.795351175	~Q1_Q43_Dentist_year + Q3_Q2_1_BMI + lib_size + read_conc + Q1_Q1_Age	aldex2	228
Oribacterium 1	Q1_Q43_Dentist_year	-0.064934032	0.232465556	-0.279849957	0.517731071	0.772062765	0.795351175	~Q1_Q43_Dentist_year + Q3_Q2_1_BMI + lib_size + read_conc + Q1_Q1_Age	aldex2	228
Bergeyella 2	Q1_Q43_Dentist_year	-0.10972102	0.23314107	-0.479509683	0.515859727	0.772062765	0.795351175	~Q1_Q43_Dentist_year + Q3_Q2_1_BMI + lib_size + read_conc + Q1_Q1_Age	aldex2	228
EU728721_g 1	Q1_Q43_Dentist_year	0.040036999	0.235298355	0.178263768	0.520274524	0.772062765	0.795351175	~Q1_Q43_Dentist_year + Q3_Q2_1_BMI + lib_size + read_conc + Q1_Q1_Age	aldex2	228
Neisseria 3	Q1_Q43_Dentist_year	-0.143542502	0.234944664	-0.613973531	0.481094978	0.772062765	0.795351175	~Q1_Q43_Dentist_year + Q3_Q2_1_BMI + lib_size + read_conc + Q1_Q1_Age	aldex2	228
Prevotella 2	Q3_Q1_4_Dentist_last_week	-0.018529478	0.115001977	-0.163435571	0.856103422	0.856103422	0.87155654	~Q3_Q1_4_Dentist_last_week + Q3_Q2_1_BMI + lib_size + read_conc + Q1_Q1_Age	aldex2	228
Prevotella 3	Q3_Q1_4_Dentist_last_week	0.118418583	0.180385138	0.655099493	0.516110208	0.724659906	0.795351175	~Q3_Q1_4_Dentist_last_week + Q3_Q2_1_BMI + lib_size + read_conc + Q1_Q1_Age	aldex2	228
Lautropia 1	Q3_Q1_4_Dentist_last_week	-0.011229096	0.223552772	-0.059371463	0.528964068	0.724659906	0.795351175	~Q3_Q1_4_Dentist_last_week + Q3_Q2_1_BMI + lib_size + read_conc + Q1_Q1_Age	aldex2	228
Fusobacterium 1	Q3_Q1_4_Dentist_last_week	0.190789202	0.086864623	2.215271892	0.032827222	0.723535255	0.795351175	~Q3_Q1_4_Dentist_last_week + Q3_Q2_1_BMI + lib_size + read_conc + Q1_Q1_Age	aldex2	228
Prevotella 4	Q3_Q1_4_Dentist_last_week	0.117202859	0.09435385	1.252203484	0.220099644	0.724659906	0.795351175	~Q3_Q1_4_Dentist_last_week + Q3_Q2_1_BMI + lib_size + read_conc + Q1_Q1_Age	aldex2	228
Prevotella 5	Q3_Q1_4_Dentist_last_week	-0.078657611	0.076533933	-1.043016411	0.317583997	0.724659906	0.795351175	~Q3_Q1_4_Dentist_last_week + Q3_Q2_1_BMI + lib_size + read_conc + Q1_Q1_Age	aldex2	228
Gemella 1	Q3_Q1_4_Dentist_last_week	0.06581141	0.247010891	0.26722918	0.531636261	0.724659906	0.795351175	~Q3_Q1_4_Dentist_last_week + Q3_Q2_1_BMI + lib_size + read_conc + Q1_Q1_Age	aldex2	228
Streptococcus 3	Q3_Q1_4_Dentist_last_week	0.359455036	0.266495454	1.352786245	0.190917186	0.724659906	0.795351175	~Q3_Q1_4_Dentist_last_week + Q3_Q2_1_BMI + lib_size + read_conc + Q1_Q1_Age	aldex2	228
Veillonella 3	Q3_Q1_4_Dentist_last_week	0.049447896	0.131748667	0.374205498	0.711802454	0.73878103	0.797384355	~Q3_Q1_4_Dentist_last_week + Q3_Q2_1_BMI + lib_size + read_conc + Q1_Q1_Age	aldex2	228
Prevotella 7	Q3_Q1_4_Dentist_last_week	-0.241603413	0.1899189	-1.26870382	0.238257789	0.724659906	0.795351175	~Q3_Q1_4_Dentist_last_week + Q3_Q2_1_BMI + lib_size + read_conc + Q1_Q1_Age	aldex2	228
Prevotella 6	Q3_Q1_4_Dentist_last_week	-0.165939776	0.101234082	-1.633249951	0.134970684	0.724659906	0.795351175	~Q3_Q1_4_Dentist_last_week + Q3_Q2_1_BMI + lib_size + read_conc + Q1_Q1_Age	aldex2	228
Veillonella 1	Q3_Q1_4_Dentist_last_week	0.04962818	0.082878993	0.603879794	0.552593757	0.724659906	0.795351175	~Q3_Q1_4_Dentist_last_week + Q3_Q2_1_BMI + lib_size + read_conc + Q1_Q1_Age	aldex2	228
Leptotrichia 1	Q3_Q1_4_Dentist_last_week	0.177775701	0.166145376	1.07247392	0.291277902	0.724659906	0.795351175	~Q3_Q1_4_Dentist_last_week + Q3_Q2_1_BMI + lib_size + read_conc + Q1_Q1_Age	aldex2	228
Prevotella 9	Q3_Q1_4_Dentist_last_week	-0.199984416	0.230849315	-0.864242976	0.42919905	0.724659906	0.795351175	~Q3_Q1_4_Dentist_last_week + Q3_Q2_1_BMI + lib_size + read_conc + Q1_Q1_Age	aldex2	228
Megasphaera 1	Q3_Q1_4_Dentist_last_week	-0.069417323	0.161284319	-0.436394741	0.670526208	0.73878103	0.795351175	~Q3_Q1_4_Dentist_last_week + Q3_Q2_1_BMI + lib_size + read_conc + Q1_Q1_Age	aldex2	228
Granulicatella 1	Q3_Q1_4_Dentist_last_week	0.10642191	0.291013842	0.368976239	0.67169192	0.73878103	0.795351175	~Q3_Q1_4_Dentist_last_week + Q3_Q2_1_BMI + lib_size + read_conc + Q1_Q1_Age	aldex2	228
Alloprevotella 1	Q3_Q1_4_Dentist_last_week	-0.195264693	0.110829748	-1.764735657	0.116711537	0.724659906	0.795351175	~Q3_Q1_4_Dentist_last_week + Q3_Q2_1_BMI + lib_size + read_conc + Q1_Q1_Age	aldex2	228
Prevotella 8	Q3_Q1_4_Dentist_last_week	0.072491541	0.288867943	0.252757001	0.708057478	0.73878103	0.797305402	~Q3_Q1_4_Dentist_last_week + Q3_Q2_1_BMI + lib_size + read_conc + Q1_Q1_Age	aldex2	228
Campylobacter 1	Q3_Q1_4_Dentist_last_week	-0.013606171	0.354613137	-0.038650961	0.718782317	0.73878103	0.798627654	~Q3_Q1_4_Dentist_last_week + Q3_Q2_1_BMI + lib_size + read_conc + Q1_Q1_Age	aldex2	228
Staphylococcus	Q3_Q1_4_Dentist_last_week	-0.133105299	0.129964491	-1.016000424	0.347694345	0.724659906	0.795351175	~Q3_Q1_4_Dentist_last_week + Q3_Q2_1_BMI + lib_size + read_conc + Q1_Q1_Age	aldex2	228
Prevotella 1	Q3_Q1_4_Dentist_last_week	0.020317436	0.0610775	0.332898733	0.730669351	0.74067852	0.803036615	~Q3_Q1_4_Dentist_last_week + Q3_Q2_1_BMI + lib_size + read_conc + Q1_Q1_Age	aldex2	228
Haemophilus 1	Q3_Q1_4_Dentist_last_week	-0.20806078	0.150336546	-1.395934609	0.218451117	0.724659906	0.795351175	~Q3_Q1_4_Dentist_last_week + Q3_Q2_1_BMI + lib_size + read_conc + Q1_Q1_Age	aldex2	228
Selenomonas 1	Q3_Q1_4_Dentist_last_week	0.107493815	0.193145188	0.556674904	0.565432376	0.724659906	0.795351175	~Q3_Q1_4_Dentist_last_week + Q3_Q2_1_BMI + lib_size + read_conc + Q1_Q1_Age	aldex2	228
Alloprevotella 3	Q3_Q1_4_Dentist_last_week	-0.159424659	0.181783888	-0.877950284	0.442135613	0.724659906	0.795351175	~Q3_Q1_4_Dentist_last_week + Q3_Q2_1_BMI + lib_size + read_conc + Q1_Q1_Age	aldex2	228
Peptostreptococcus 1	Q3_Q1_4_Dentist_last_week	0.203551745	0.196349	1.037184766	0.303718661	0.724659906	0.795351175	~Q3_Q1_4_Dentist_last_week + Q3_Q2_1_BMI + lib_size + read_conc + Q1_Q1_Age	aldex2	228
Streptococcus 4	Q3_Q1_4_Dentist_last_week	-0.460665885	0.20728044	-2.231507437	0.048887517	0.723535255	0.795351175	~Q3_Q1_4_Dentist_last_week + Q3_Q2_1_BMI + lib_size + read_conc + Q1_Q1_Age	aldex2	228
Neisseria 2	Q3_Q1_4_Dentist_last_week	-0.140232793	0.144622721	-0.971083832	0.36454242	0.724659906	0.795351175	~Q3_Q1_4_Dentist_last_week + Q3_Q2_1_BMI + lib_size + read_conc + Q1_Q1_Age	aldex2	228
Prevotella 10	Q3_Q1_4_Dentist_last_week	0.089246073	0.306458132	0.290641442	0.60797561	0.72498543	0.795351175	~Q3_Q1_4_Dentist_last_week + Q3_Q2_1_BMI + lib_size + read_conc + Q1_Q1_Age	aldex2	228
Veillonella 5	Q3_Q1_4_Dentist_last_week	-0.446788227	0.229411453	-1.95862564	0.101263818	0.724659906	0.795351175	~Q3_Q1_4_Dentist_last_week + Q3_Q2_1_BMI + lib_size + read_conc + Q1_Q1_Age	aldex2	228
Actinomyces 1	Q3_Q1_4_Dentist_last_week	-0.261163171	0.256618669	-1.020510189	0.381862538	0.724659906	0.795351175	~Q3_Q1_4_Dentist_last_week + Q3_Q2_1_BMI + lib_size + read_conc + Q1_Q1_Age	aldex2	228
Actinobacillus 1	Q3_Q1_4_Dentist_last_week	0.184693303	0.089559611	2.063067839	0.043232878	0.723535255	0.795351175	~Q3_Q1_4_Dentist_last_week + Q3_Q2_1_BMI + lib_size + read_conc + Q1_Q1_Age	aldex2	228
Actinomyces 2	Q3_Q1_4_Dentist_last_week	0.051771239	0.249644504	0.212147984	0.546089478	0.724659906	0.795351175	~Q3_Q1_4_Dentist_last_week + Q3_Q2_1_BMI + lib_size + read_conc + Q1_Q1_Age	aldex2	228
t41	Q3_Q1_4_Dentist_last_week	-0.195229904	0.192844462	-1.019728719	0.378139748	0.724659906	0.795351175	~Q3_Q1_4_Dentist_last_week + Q3_Q2_1_BMI + lib_size + read_conc + Q1_Q1_Age	aldex2	228
Prevotella 12	Q3_Q1_4_Dentist_last_week	-0.288655766	0.209976389	-1.379595443	0.25018475	0.724659906	0.795351175	~Q3_Q1_4_Dentist_last_week + Q3_Q2_1_BMI + lib_size + read_conc + Q1_Q1_Age	aldex2	228
Prevotella 11	Q3_Q1_4_Dentist_last_week	0.057581111	0.258898965	0.223860981	0.687858174	0.73878103	0.796321419	~Q3_Q1_4_Dentist_last_week + Q3_Q2_1_BMI + lib_size + read_conc + Q1_Q1_Age	aldex2	228
Alloprevotella 4	Q3_Q1_4_Dentist_last_week	0.223820611	0.286519047	0.788796034	0.431598257	0.724659906	0.795351175	~Q3_Q1_4_Dentist_last_week + Q3_Q2_1_BMI + lib_size + read_conc + Q1_Q1_Age	aldex2	228
Capnocytophaga 1	Q3_Q1_4_Dentist_last_week	0.062707347	0.209163788	0.299639677	0.718813975	0.73878103	0.798627654	~Q3_Q1_4_Dentist_last_week + Q3_Q2_1_BMI + lib_size + read_conc + Q1_Q1_Age	aldex2	228
Aggregatibacter 1	Q3_Q1_4_Dentist_last_week	0.013978301	0.232025357	0.061847254	0.701725027	0.73878103	0.796905755	~Q3_Q1_4_Dentist_last_week + Q3_Q2_1_BMI + lib_size + read_conc + Q1_Q1_Age	aldex2	228
Leptotrichia 2	Q3_Q1_4_Dentist_last_week	0.335946984	0.263691167	1.278872804	0.226054128	0.724659906	0.795351175	~Q3_Q1_4_Dentist_last_week + Q3_Q2_1_BMI + lib_size + read_conc + Q1_Q1_Age	aldex2	228
Streptococcus 2	Q3_Q1_4_Dentist_last_week	0.147461409	0.069229217	2.130572944	0.038150983	0.723535255	0.795351175	~Q3_Q1_4_Dentist_last_week + Q3_Q2_1_BMI + lib_size + read_conc + Q1_Q1_Age	aldex2	228
Atopobium 1	Q3_Q1_4_Dentist_last_week	-0.205663164	0.261796745	-0.79237079	0.445663118	0.724659906	0.795351175	~Q3_Q1_4_Dentist_last_week + Q3_Q2_1_BMI + lib_size + read_conc + Q1_Q1_Age	aldex2	228
Finegoldia	Q3_Q1_4_Dentist_last_week	-0.277741845	0.250374984	-1.115155876	0.344600312	0.724659906	0.795351175	~Q3_Q1_4_Dentist_last_week + Q3_Q2_1_BMI + lib_size + read_conc + Q1_Q1_Age	aldex2	228
Leptotrichia 4	Q3_Q1_4_Dentist_last_week	-0.041483827	0.254599836	-0.160691197	0.594101623	0.72498543	0.795351175	~Q3_Q1_4_Dentist_last_week + Q3_Q2_1_BMI + lib_size + read_conc + Q1_Q1_Age	aldex2	228
GU410548_g 1	Q3_Q1_4_Dentist_last_week	-0.216743253	0.270450042	-0.804556996	0.463330202	0.724659906	0.795351175	~Q3_Q1_4_Dentist_last_week + Q3_Q2_1_BMI + lib_size + read_conc + Q1_Q1_Age	aldex2	228
Lachnoanaerobaculum 1	Q3_Q1_4_Dentist_last_week	-0.276640149	0.259969585	-1.068003169	0.377948098	0.724659906	0.795351175	~Q3_Q1_4_Dentist_last_week + Q3_Q2_1_BMI + lib_size + read_conc + Q1_Q1_Age	aldex2	228
Capnocytophaga 2	Q3_Q1_4_Dentist_last_week	0.124467532	0.280557229	0.447121156	0.609203562	0.72498543	0.795351175	~Q3_Q1_4_Dentist_last_week + Q3_Q2_1_BMI + lib_size + read_conc + Q1_Q1_Age	aldex2	228
Pasteurellaceae 1	Q3_Q1_4_Dentist_last_week	-0.166580959	0.263610991	-0.632342495	0.528150918	0.724659906	0.795351175	~Q3_Q1_4_Dentist_last_week + Q3_Q2_1_BMI + lib_size + read_conc + Q1_Q1_Age	aldex2	228
Lactobacillus jensenii group	Q3_Q1_4_Dentist_last_week	0.219274973	0.267737325	0.825221852	0.429799858	0.724659906	0.795351175	~Q3_Q1_4_Dentist_last_week + Q3_Q2_1_BMI + lib_size + read_conc + Q1_Q1_Age	aldex2	228
Rothia 2	Q3_Q1_4_Dentist_last_week	0.070644878	0.246757681	0.287395226	0.661671015	0.73878103	0.795351175	~Q3_Q1_4_Dentist_last_week + Q3_Q2_1_BMI + lib_size + read_conc + Q1_Q1_Age	aldex2	228
Granulicatella 2	Q3_Q1_4_Dentist_last_week	0.201460994	0.244797157	0.831867427	0.409690684	0.724659906	0.795351175	~Q3_Q1_4_Dentist_last_week + Q3_Q2_1_BMI + lib_size + read_conc + Q1_Q1_Age	aldex2	228
Lachnoanaerobaculum 2	Q3_Q1_4_Dentist_last_week	0.08943193	0.255255874	0.352045069	0.551740198	0.724659906	0.795351175	~Q3_Q1_4_Dentist_last_week + Q3_Q2_1_BMI + lib_size + read_conc + Q1_Q1_Age	aldex2	228
Fusobacterium 4	Q3_Q1_4_Dentist_last_week	-0.123315005	0.269752337	-0.459888103	0.571627963	0.724659906	0.795351175	~Q3_Q1_4_Dentist_last_week + Q3_Q2_1_BMI + lib_size + read_conc + Q1_Q1_Age	aldex2	228
Actinomyces 3	Q3_Q1_4_Dentist_last_week	0.30572202	0.259279341	1.19200741	0.286705481	0.724659906	0.795351175	~Q3_Q1_4_Dentist_last_week + Q3_Q2_1_BMI + lib_size + read_conc + Q1_Q1_Age	aldex2	228
Lactobacillus crispatus group 1	Q3_Q1_4_Dentist_last_week	-0.207252526	0.150785059	-1.366228415	0.205425047	0.724659906	0.795351175	~Q3_Q1_4_Dentist_last_week + Q3_Q2_1_BMI + lib_size + read_conc + Q1_Q1_Age	aldex2	228
Prevotella 220	Q3_Q1_4_Dentist_last_week	0.080070331	0.263148435	0.303785962	0.546274018	0.724659906	0.795351175	~Q3_Q1_4_Dentist_last_week + Q3_Q2_1_BMI + lib_size + read_conc + Q1_Q1_Age	aldex2	228
Prevotella 14	Q3_Q1_4_Dentist_last_week	-0.094041312	0.25757623	-0.373186236	0.577769384	0.724659906	0.795351175	~Q3_Q1_4_Dentist_last_week + Q3_Q2_1_BMI + lib_size + read_conc + Q1_Q1_Age	aldex2	228
GU410548_g 2	Q3_Q1_4_Dentist_last_week	-0.144580239	0.246311889	-0.586527476	0.513809319	0.724659906	0.795351175	~Q3_Q1_4_Dentist_last_week + Q3_Q2_1_BMI + lib_size + read_conc + Q1_Q1_Age	aldex2	228
Alloprevotella 6	Q3_Q1_4_Dentist_last_week	-0.114329771	0.263657192	-0.439033703	0.572300702	0.724659906	0.795351175	~Q3_Q1_4_Dentist_last_week + Q3_Q2_1_BMI + lib_size + read_conc + Q1_Q1_Age	aldex2	228
Actinobacillus 3	Q3_Q1_4_Dentist_last_week	-0.018954899	0.247108798	-0.077990859	0.56575137	0.724659906	0.795351175	~Q3_Q1_4_Dentist_last_week + Q3_Q2_1_BMI + lib_size + read_conc + Q1_Q1_Age	aldex2	228
Prevotella 17	Q3_Q1_4_Dentist_last_week	0.065857627	0.242563723	0.265435867	0.561233519	0.724659906	0.795351175	~Q3_Q1_4_Dentist_last_week + Q3_Q2_1_BMI + lib_size + read_conc + Q1_Q1_Age	aldex2	228
Aggregatibacter 2	Q3_Q1_4_Dentist_last_week	-0.047009956	0.254411967	-0.188120165	0.617217326	0.72498543	0.795351175	~Q3_Q1_4_Dentist_last_week + Q3_Q2_1_BMI + lib_size + read_conc + Q1_Q1_Age	aldex2	228
Fusobacterium 6	Q3_Q1_4_Dentist_last_week	-0.107189364	0.239667444	-0.450663603	0.576421547	0.724659906	0.795351175	~Q3_Q1_4_Dentist_last_week + Q3_Q2_1_BMI + lib_size + read_conc + Q1_Q1_Age	aldex2	228
Veillonella 2	Q3_Q1_4_Dentist_last_week	0.075595142	0.104425285	0.728539787	0.471961454	0.724659906	0.795351175	~Q3_Q1_4_Dentist_last_week + Q3_Q2_1_BMI + lib_size + read_conc + Q1_Q1_Age	aldex2	228
Prevotella 15	Q3_Q1_4_Dentist_last_week	-0.121909735	0.239082625	-0.509835042	0.484536431	0.724659906	0.795351175	~Q3_Q1_4_Dentist_last_week + Q3_Q2_1_BMI + lib_size + read_conc + Q1_Q1_Age	aldex2	228
Mogibacterium 1	Q3_Q1_4_Dentist_last_week	0.060295471	0.242917751	0.247344513	0.532936591	0.724659906	0.795351175	~Q3_Q1_4_Dentist_last_week + Q3_Q2_1_BMI + lib_size + read_conc + Q1_Q1_Age	aldex2	228
Rothia 3	Q3_Q1_4_Dentist_last_week	0.309051738	0.246200983	1.256664622	0.280450964	0.724659906	0.795351175	~Q3_Q1_4_Dentist_last_week + Q3_Q2_1_BMI + lib_size + read_conc + Q1_Q1_Age	aldex2	228
Porphyromonas 2	Q3_Q1_4_Dentist_last_week	-0.100119514	0.258712296	-0.383131745	0.526925413	0.724659906	0.795351175	~Q3_Q1_4_Dentist_last_week + Q3_Q2_1_BMI + lib_size + read_conc + Q1_Q1_Age	aldex2	228
Bergeyella 1	Q3_Q1_4_Dentist_last_week	-0.241382164	0.247076507	-0.982357244	0.387232456	0.724659906	0.795351175	~Q3_Q1_4_Dentist_last_week + Q3_Q2_1_BMI + lib_size + read_conc + Q1_Q1_Age	aldex2	228
Neisseria 1	Q3_Q1_4_Dentist_last_week	0.228824149	0.102861688	2.242369507	0.029899767	0.723535255	0.795351175	~Q3_Q1_4_Dentist_last_week + Q3_Q2_1_BMI + lib_size + read_conc + Q1_Q1_Age	aldex2	228
Alloprevotella 7	Q3_Q1_4_Dentist_last_week	0.003258408	0.226470809	0.013618965	0.492850401	0.724659906	0.795351175	~Q3_Q1_4_Dentist_last_week + Q3_Q2_1_BMI + lib_size + read_conc + Q1_Q1_Age	aldex2	228
Oribacterium 1	Q3_Q1_4_Dentist_last_week	0.077881072	0.229058942	0.346140133	0.55059618	0.724659906	0.795351175	~Q3_Q1_4_Dentist_last_week + Q3_Q2_1_BMI + lib_size + read_conc + Q1_Q1_Age	aldex2	228
Bergeyella 2	Q3_Q1_4_Dentist_last_week	-0.025075981	0.230732805	-0.101605615	0.551217443	0.724659906	0.795351175	~Q3_Q1_4_Dentist_last_week + Q3_Q2_1_BMI + lib_size + read_conc + Q1_Q1_Age	aldex2	228
EU728721_g 1	Q3_Q1_4_Dentist_last_week	0.173896599	0.232815003	0.754636378	0.430228886	0.724659906	0.795351175	~Q3_Q1_4_Dentist_last_week + Q3_Q2_1_BMI + lib_size + read_conc + Q1_Q1_Age	aldex2	228
Neisseria 3	Q3_Q1_4_Dentist_last_week	0.108412655	0.232633973	0.468626272	0.506183102	0.724659906	0.795351175	~Q3_Q1_4_Dentist_last_week + Q3_Q2_1_BMI + lib_size + read_conc + Q1_Q1_Age	aldex2	228
Prevotella 2	Q2_Q25_hormonal_contraception_flow2	0.082161018	0.115845503	0.710368024	0.487672356	0.793508568	0.795351175	~Q2_Q25_hormonal_contraception_flow2 + Q3_Q2_1_BMI + lib_size + read_conc + Q1_Q1_Age	aldex2	225
Prevotella 3	Q2_Q25_hormonal_contraception_flow2	-0.006385289	0.186493766	-0.035046498	0.830445672	0.84182164	0.853711226	~Q2_Q25_hormonal_contraception_flow2 + Q3_Q2_1_BMI + lib_size + read_conc + Q1_Q1_Age	aldex2	225
Lautropia 1	Q2_Q25_hormonal_contraception_flow2	0.041892588	0.226173985	0.189740617	0.517702015	0.793508568	0.795351175	~Q2_Q25_hormonal_contraception_flow2 + Q3_Q2_1_BMI + lib_size + read_conc + Q1_Q1_Age	aldex2	225
Fusobacterium 1	Q2_Q25_hormonal_contraception_flow2	-0.063222349	0.089615261	-0.724304871	0.486988131	0.793508568	0.795351175	~Q2_Q25_hormonal_contraception_flow2 + Q3_Q2_1_BMI + lib_size + read_conc + Q1_Q1_Age	aldex2	225
Prevotella 4	Q2_Q25_hormonal_contraception_flow2	0.093044287	0.095268474	0.969376239	0.342953399	0.793508568	0.795351175	~Q2_Q25_hormonal_contraception_flow2 + Q3_Q2_1_BMI + lib_size + read_conc + Q1_Q1_Age	aldex2	225
Prevotella 5	Q2_Q25_hormonal_contraception_flow2	0.212952538	0.078961151	2.70980122	0.00919157	0.509481288	0.795351175	~Q2_Q25_hormonal_contraception_flow2 + Q3_Q2_1_BMI + lib_size + read_conc + Q1_Q1_Age	aldex2	225
Gemella 1	Q2_Q25_hormonal_contraception_flow2	0.093564689	0.25126532	0.369400116	0.534705312	0.793508568	0.795351175	~Q2_Q25_hormonal_contraception_flow2 + Q3_Q2_1_BMI + lib_size + read_conc + Q1_Q1_Age	aldex2	225
Streptococcus 3	Q2_Q25_hormonal_contraception_flow2	0.124134929	0.271503503	0.455138097	0.645739702	0.793508568	0.795351175	~Q2_Q25_hormonal_contraception_flow2 + Q3_Q2_1_BMI + lib_size + read_conc + Q1_Q1_Age	aldex2	225
Veillonella 3	Q2_Q25_hormonal_contraception_flow2	0.048710847	0.135406233	0.353108851	0.713286209	0.79818452	0.797384355	~Q2_Q25_hormonal_contraception_flow2 + Q3_Q2_1_BMI + lib_size + read_conc + Q1_Q1_Age	aldex2	225
Prevotella 7	Q2_Q25_hormonal_contraception_flow2	0.201391226	0.194826815	1.039246314	0.329181983	0.793508568	0.795351175	~Q2_Q25_hormonal_contraception_flow2 + Q3_Q2_1_BMI + lib_size + read_conc + Q1_Q1_Age	aldex2	225
Prevotella 6	Q2_Q25_hormonal_contraception_flow2	0.013704324	0.106012929	0.128066286	0.804917947	0.827276779	0.840111821	~Q2_Q25_hormonal_contraception_flow2 + Q3_Q2_1_BMI + lib_size + read_conc + Q1_Q1_Age	aldex2	225
Veillonella 1	Q2_Q25_hormonal_contraception_flow2	0.141264324	0.082341149	1.714336258	0.093222312	0.793508568	0.795351175	~Q2_Q25_hormonal_contraception_flow2 + Q3_Q2_1_BMI + lib_size + read_conc + Q1_Q1_Age	aldex2	225
Leptotrichia 1	Q2_Q25_hormonal_contraception_flow2	-0.151235976	0.169105159	-0.89630812	0.388786347	0.793508568	0.795351175	~Q2_Q25_hormonal_contraception_flow2 + Q3_Q2_1_BMI + lib_size + read_conc + Q1_Q1_Age	aldex2	225
Prevotella 9	Q2_Q25_hormonal_contraception_flow2	-0.018881869	0.235811034	-0.08688502	0.775672188	0.808447069	0.823478979	~Q2_Q25_hormonal_contraception_flow2 + Q3_Q2_1_BMI + lib_size + read_conc + Q1_Q1_Age	aldex2	225
Megasphaera 1	Q2_Q25_hormonal_contraception_flow2	0.111646886	0.164633981	0.67716457	0.513154591	0.793508568	0.795351175	~Q2_Q25_hormonal_contraception_flow2 + Q3_Q2_1_BMI + lib_size + read_conc + Q1_Q1_Age	aldex2	225
Granulicatella 1	Q2_Q25_hormonal_contraception_flow2	0.335198886	0.294721683	1.136948549	0.294186533	0.793508568	0.795351175	~Q2_Q25_hormonal_contraception_flow2 + Q3_Q2_1_BMI + lib_size + read_conc + Q1_Q1_Age	aldex2	225
Alloprevotella 1	Q2_Q25_hormonal_contraception_flow2	0.20982451	0.113245103	1.849356359	0.087905684	0.793508568	0.795351175	~Q2_Q25_hormonal_contraception_flow2 + Q3_Q2_1_BMI + lib_size + read_conc + Q1_Q1_Age	aldex2	225
Prevotella 8	Q2_Q25_hormonal_contraception_flow2	0.054194495	0.294895096	0.185413646	0.738871762	0.79818452	0.806455711	~Q2_Q25_hormonal_contraception_flow2 + Q3_Q2_1_BMI + lib_size + read_conc + Q1_Q1_Age	aldex2	225
Campylobacter 1	Q2_Q25_hormonal_contraception_flow2	-0.11370972	0.357338146	-0.317274122	0.659089977	0.793508568	0.795351175	~Q2_Q25_hormonal_contraception_flow2 + Q3_Q2_1_BMI + lib_size + read_conc + Q1_Q1_Age	aldex2	225
Staphylococcus	Q2_Q25_hormonal_contraception_flow2	-0.051713161	0.13204794	-0.396745851	0.68627768	0.793508568	0.795996055	~Q2_Q25_hormonal_contraception_flow2 + Q3_Q2_1_BMI + lib_size + read_conc + Q1_Q1_Age	aldex2	225
Prevotella 1	Q2_Q25_hormonal_contraception_flow2	0.104667725	0.061963097	1.689998763	0.101336217	0.793508568	0.795351175	~Q2_Q25_hormonal_contraception_flow2 + Q3_Q2_1_BMI + lib_size + read_conc + Q1_Q1_Age	aldex2	225
Haemophilus 1	Q2_Q25_hormonal_contraception_flow2	0.164126589	0.151365075	1.074063041	0.32277346	0.793508568	0.795351175	~Q2_Q25_hormonal_contraception_flow2 + Q3_Q2_1_BMI + lib_size + read_conc + Q1_Q1_Age	aldex2	225
Selenomonas 1	Q2_Q25_hormonal_contraception_flow2	-0.135941163	0.195711787	-0.691750053	0.504187694	0.793508568	0.795351175	~Q2_Q25_hormonal_contraception_flow2 + Q3_Q2_1_BMI + lib_size + read_conc + Q1_Q1_Age	aldex2	225
Alloprevotella 3	Q2_Q25_hormonal_contraception_flow2	0.062138892	0.184151069	0.34092741	0.664555283	0.793508568	0.795351175	~Q2_Q25_hormonal_contraception_flow2 + Q3_Q2_1_BMI + lib_size + read_conc + Q1_Q1_Age	aldex2	225
Peptostreptococcus 1	Q2_Q25_hormonal_contraception_flow2	0.031698988	0.197766534	0.159574368	0.762200794	0.805755125	0.815266569	~Q2_Q25_hormonal_contraception_flow2 + Q3_Q2_1_BMI + lib_size + read_conc + Q1_Q1_Age	aldex2	225
Streptococcus 4	Q2_Q25_hormonal_contraception_flow2	-0.016935706	0.208441315	-0.086060907	0.724683756	0.79818452	0.799800118	~Q2_Q25_hormonal_contraception_flow2 + Q3_Q2_1_BMI + lib_size + read_conc + Q1_Q1_Age	aldex2	225
Neisseria 2	Q2_Q25_hormonal_contraception_flow2	0.337315632	0.151099968	2.252782022	0.037512818	0.793508568	0.795351175	~Q2_Q25_hormonal_contraception_flow2 + Q3_Q2_1_BMI + lib_size + read_conc + Q1_Q1_Age	aldex2	225
Prevotella 10	Q2_Q25_hormonal_contraception_flow2	-0.415325031	0.311691952	-1.334705132	0.237638027	0.793508568	0.795351175	~Q2_Q25_hormonal_contraception_flow2 + Q3_Q2_1_BMI + lib_size + read_conc + Q1_Q1_Age	aldex2	225
Veillonella 5	Q2_Q25_hormonal_contraception_flow2	0.167449651	0.233295142	0.720225286	0.502357962	0.793508568	0.795351175	~Q2_Q25_hormonal_contraception_flow2 + Q3_Q2_1_BMI + lib_size + read_conc + Q1_Q1_Age	aldex2	225
Actinomyces 1	Q2_Q25_hormonal_contraception_flow2	0.13982828	0.261584072	0.537328087	0.587460469	0.793508568	0.795351175	~Q2_Q25_hormonal_contraception_flow2 + Q3_Q2_1_BMI + lib_size + read_conc + Q1_Q1_Age	aldex2	225
Actinobacillus 1	Q2_Q25_hormonal_contraception_flow2	0.004660364	0.091245252	0.049844608	0.887222194	0.887222194	0.893055213	~Q2_Q25_hormonal_contraception_flow2 + Q3_Q2_1_BMI + lib_size + read_conc + Q1_Q1_Age	aldex2	225
Actinomyces 2	Q2_Q25_hormonal_contraception_flow2	0.058476189	0.254253271	0.234409486	0.561750773	0.793508568	0.795351175	~Q2_Q25_hormonal_contraception_flow2 + Q3_Q2_1_BMI + lib_size + read_conc + Q1_Q1_Age	aldex2	225
t41	Q2_Q25_hormonal_contraception_flow2	0.259066428	0.194729786	1.331362561	0.219729094	0.793508568	0.795351175	~Q2_Q25_hormonal_contraception_flow2 + Q3_Q2_1_BMI + lib_size + read_conc + Q1_Q1_Age	aldex2	225
Prevotella 12	Q2_Q25_hormonal_contraception_flow2	0.062715029	0.214137347	0.290793745	0.683215205	0.793508568	0.795351175	~Q2_Q25_hormonal_contraception_flow2 + Q3_Q2_1_BMI + lib_size + read_conc + Q1_Q1_Age	aldex2	225
Prevotella 11	Q2_Q25_hormonal_contraception_flow2	-0.522009626	0.260230706	-2.010424226	0.065315141	0.793508568	0.795351175	~Q2_Q25_hormonal_contraception_flow2 + Q3_Q2_1_BMI + lib_size + read_conc + Q1_Q1_Age	aldex2	225
Alloprevotella 4	Q2_Q25_hormonal_contraception_flow2	-0.341874735	0.287667537	-1.193205582	0.287404518	0.793508568	0.795351175	~Q2_Q25_hormonal_contraception_flow2 + Q3_Q2_1_BMI + lib_size + read_conc + Q1_Q1_Age	aldex2	225
Capnocytophaga 1	Q2_Q25_hormonal_contraception_flow2	0.089906633	0.213712415	0.417934683	0.671838119	0.793508568	0.795351175	~Q2_Q25_hormonal_contraception_flow2 + Q3_Q2_1_BMI + lib_size + read_conc + Q1_Q1_Age	aldex2	225
Aggregatibacter 1	Q2_Q25_hormonal_contraception_flow2	0.400244621	0.235554636	1.699057429	0.12635333	0.793508568	0.795351175	~Q2_Q25_hormonal_contraception_flow2 + Q3_Q2_1_BMI + lib_size + read_conc + Q1_Q1_Age	aldex2	225
Leptotrichia 2	Q2_Q25_hormonal_contraception_flow2	-0.241122881	0.264706983	-0.910083831	0.402091396	0.793508568	0.795351175	~Q2_Q25_hormonal_contraception_flow2 + Q3_Q2_1_BMI + lib_size + read_conc + Q1_Q1_Age	aldex2	225
Streptococcus 2	Q2_Q25_hormonal_contraception_flow2	0.026696277	0.071225171	0.375241934	0.705686833	0.79818452	0.796905755	~Q2_Q25_hormonal_contraception_flow2 + Q3_Q2_1_BMI + lib_size + read_conc + Q1_Q1_Age	aldex2	225
Atopobium 1	Q2_Q25_hormonal_contraception_flow2	0.027828616	0.260987186	0.107483732	0.62200221	0.793508568	0.795351175	~Q2_Q25_hormonal_contraception_flow2 + Q3_Q2_1_BMI + lib_size + read_conc + Q1_Q1_Age	aldex2	225
Finegoldia	Q2_Q25_hormonal_contraception_flow2	-0.306389161	0.252149455	-1.211959178	0.288809804	0.793508568	0.795351175	~Q2_Q25_hormonal_contraception_flow2 + Q3_Q2_1_BMI + lib_size + read_conc + Q1_Q1_Age	aldex2	225
Leptotrichia 4	Q2_Q25_hormonal_contraception_flow2	-0.080965381	0.256708223	-0.321185534	0.587827578	0.793508568	0.795351175	~Q2_Q25_hormonal_contraception_flow2 + Q3_Q2_1_BMI + lib_size + read_conc + Q1_Q1_Age	aldex2	225
GU410548_g 1	Q2_Q25_hormonal_contraception_flow2	0.110179275	0.274797907	0.399334246	0.607536197	0.793508568	0.795351175	~Q2_Q25_hormonal_contraception_flow2 + Q3_Q2_1_BMI + lib_size + read_conc + Q1_Q1_Age	aldex2	225
Lachnoanaerobaculum 1	Q2_Q25_hormonal_contraception_flow2	-0.01896182	0.265862708	-0.069703211	0.65622333	0.793508568	0.795351175	~Q2_Q25_hormonal_contraception_flow2 + Q3_Q2_1_BMI + lib_size + read_conc + Q1_Q1_Age	aldex2	225
Capnocytophaga 2	Q2_Q25_hormonal_contraception_flow2	-0.816629017	0.281905229	-2.902011441	0.013769765	0.509481288	0.795351175	~Q2_Q25_hormonal_contraception_flow2 + Q3_Q2_1_BMI + lib_size + read_conc + Q1_Q1_Age	aldex2	225
Pasteurellaceae 1	Q2_Q25_hormonal_contraception_flow2	0.143429157	0.266603884	0.540623592	0.55563161	0.793508568	0.795351175	~Q2_Q25_hormonal_contraception_flow2 + Q3_Q2_1_BMI + lib_size + read_conc + Q1_Q1_Age	aldex2	225
Lactobacillus jensenii group	Q2_Q25_hormonal_contraception_flow2	0.018880879	0.270522815	0.066069098	0.655177675	0.793508568	0.795351175	~Q2_Q25_hormonal_contraception_flow2 + Q3_Q2_1_BMI + lib_size + read_conc + Q1_Q1_Age	aldex2	225
Rothia 2	Q2_Q25_hormonal_contraception_flow2	-0.072795436	0.24647647	-0.294908718	0.666551023	0.793508568	0.795351175	~Q2_Q25_hormonal_contraception_flow2 + Q3_Q2_1_BMI + lib_size + read_conc + Q1_Q1_Age	aldex2	225
Granulicatella 2	Q2_Q25_hormonal_contraception_flow2	0.074203011	0.246165709	0.307748455	0.571946718	0.793508568	0.795351175	~Q2_Q25_hormonal_contraception_flow2 + Q3_Q2_1_BMI + lib_size + read_conc + Q1_Q1_Age	aldex2	225
Lachnoanaerobaculum 2	Q2_Q25_hormonal_contraception_flow2	-0.26677907	0.258322897	-1.035400244	0.353283756	0.793508568	0.795351175	~Q2_Q25_hormonal_contraception_flow2 + Q3_Q2_1_BMI + lib_size + read_conc + Q1_Q1_Age	aldex2	225
Fusobacterium 4	Q2_Q25_hormonal_contraception_flow2	-0.126316179	0.272627383	-0.466662199	0.555614897	0.793508568	0.795351175	~Q2_Q25_hormonal_contraception_flow2 + Q3_Q2_1_BMI + lib_size + read_conc + Q1_Q1_Age	aldex2	225
Actinomyces 3	Q2_Q25_hormonal_contraception_flow2	-0.16228174	0.262587998	-0.622417486	0.509961713	0.793508568	0.795351175	~Q2_Q25_hormonal_contraception_flow2 + Q3_Q2_1_BMI + lib_size + read_conc + Q1_Q1_Age	aldex2	225
Lactobacillus crispatus group 1	Q2_Q25_hormonal_contraception_flow2	-0.128191553	0.152146598	-0.847547849	0.408912367	0.793508568	0.795351175	~Q2_Q25_hormonal_contraception_flow2 + Q3_Q2_1_BMI + lib_size + read_conc + Q1_Q1_Age	aldex2	225
Prevotella 220	Q2_Q25_hormonal_contraception_flow2	0.347081085	0.265725986	1.311016749	0.267818788	0.793508568	0.795351175	~Q2_Q25_hormonal_contraception_flow2 + Q3_Q2_1_BMI + lib_size + read_conc + Q1_Q1_Age	aldex2	225
Prevotella 14	Q2_Q25_hormonal_contraception_flow2	0.088895791	0.26026247	0.339070004	0.556718429	0.793508568	0.795351175	~Q2_Q25_hormonal_contraception_flow2 + Q3_Q2_1_BMI + lib_size + read_conc + Q1_Q1_Age	aldex2	225
GU410548_g 2	Q2_Q25_hormonal_contraception_flow2	-0.101391854	0.24659466	-0.420123612	0.522219173	0.793508568	0.795351175	~Q2_Q25_hormonal_contraception_flow2 + Q3_Q2_1_BMI + lib_size + read_conc + Q1_Q1_Age	aldex2	225
Alloprevotella 6	Q2_Q25_hormonal_contraception_flow2	-0.083008598	0.267186123	-0.31074921	0.600672096	0.793508568	0.795351175	~Q2_Q25_hormonal_contraception_flow2 + Q3_Q2_1_BMI + lib_size + read_conc + Q1_Q1_Age	aldex2	225
Actinobacillus 3	Q2_Q25_hormonal_contraception_flow2	0.076826927	0.248791316	0.305430357	0.559072491	0.793508568	0.795351175	~Q2_Q25_hormonal_contraception_flow2 + Q3_Q2_1_BMI + lib_size + read_conc + Q1_Q1_Age	aldex2	225
Prevotella 17	Q2_Q25_hormonal_contraception_flow2	0.155584986	0.244895893	0.65465529	0.485397188	0.793508568	0.795351175	~Q2_Q25_hormonal_contraception_flow2 + Q3_Q2_1_BMI + lib_size + read_conc + Q1_Q1_Age	aldex2	225
Aggregatibacter 2	Q2_Q25_hormonal_contraception_flow2	0.043230111	0.254602474	0.166308834	0.630591573	0.793508568	0.795351175	~Q2_Q25_hormonal_contraception_flow2 + Q3_Q2_1_BMI + lib_size + read_conc + Q1_Q1_Age	aldex2	225
Fusobacterium 6	Q2_Q25_hormonal_contraception_flow2	-0.379579481	0.241373841	-1.576571927	0.191384393	0.793508568	0.795351175	~Q2_Q25_hormonal_contraception_flow2 + Q3_Q2_1_BMI + lib_size + read_conc + Q1_Q1_Age	aldex2	225
Veillonella 2	Q2_Q25_hormonal_contraception_flow2	0.164562267	0.10968308	1.496867605	0.1478437	0.793508568	0.795351175	~Q2_Q25_hormonal_contraception_flow2 + Q3_Q2_1_BMI + lib_size + read_conc + Q1_Q1_Age	aldex2	225
Prevotella 15	Q2_Q25_hormonal_contraception_flow2	0.215032725	0.242610611	0.891114873	0.420875633	0.793508568	0.795351175	~Q2_Q25_hormonal_contraception_flow2 + Q3_Q2_1_BMI + lib_size + read_conc + Q1_Q1_Age	aldex2	225
Mogibacterium 1	Q2_Q25_hormonal_contraception_flow2	-0.146196916	0.245675015	-0.594838063	0.465125293	0.793508568	0.795351175	~Q2_Q25_hormonal_contraception_flow2 + Q3_Q2_1_BMI + lib_size + read_conc + Q1_Q1_Age	aldex2	225
Rothia 3	Q2_Q25_hormonal_contraception_flow2	-0.191708624	0.249926726	-0.775079434	0.443322027	0.793508568	0.795351175	~Q2_Q25_hormonal_contraception_flow2 + Q3_Q2_1_BMI + lib_size + read_conc + Q1_Q1_Age	aldex2	225
Porphyromonas 2	Q2_Q25_hormonal_contraception_flow2	0.161796304	0.262122997	0.627126714	0.477400955	0.793508568	0.795351175	~Q2_Q25_hormonal_contraception_flow2 + Q3_Q2_1_BMI + lib_size + read_conc + Q1_Q1_Age	aldex2	225
Bergeyella 1	Q2_Q25_hormonal_contraception_flow2	-0.186034116	0.251366955	-0.741983655	0.467785678	0.793508568	0.795351175	~Q2_Q25_hormonal_contraception_flow2 + Q3_Q2_1_BMI + lib_size + read_conc + Q1_Q1_Age	aldex2	225
Neisseria 1	Q2_Q25_hormonal_contraception_flow2	0.034507534	0.10378555	0.31583273	0.744253134	0.79818452	0.808177987	~Q2_Q25_hormonal_contraception_flow2 + Q3_Q2_1_BMI + lib_size + read_conc + Q1_Q1_Age	aldex2	225
Alloprevotella 7	Q2_Q25_hormonal_contraception_flow2	-0.150527846	0.230509284	-0.655791869	0.446456308	0.793508568	0.795351175	~Q2_Q25_hormonal_contraception_flow2 + Q3_Q2_1_BMI + lib_size + read_conc + Q1_Q1_Age	aldex2	225
Oribacterium 1	Q2_Q25_hormonal_contraception_flow2	0.029327942	0.235656377	0.116760348	0.516769016	0.793508568	0.795351175	~Q2_Q25_hormonal_contraception_flow2 + Q3_Q2_1_BMI + lib_size + read_conc + Q1_Q1_Age	aldex2	225
Bergeyella 2	Q2_Q25_hormonal_contraception_flow2	-0.070903324	0.236702592	-0.301765832	0.535825038	0.793508568	0.795351175	~Q2_Q25_hormonal_contraception_flow2 + Q3_Q2_1_BMI + lib_size + read_conc + Q1_Q1_Age	aldex2	225
EU728721_g 1	Q2_Q25_hormonal_contraception_flow2	0.080639314	0.234764712	0.342286876	0.549718901	0.793508568	0.795351175	~Q2_Q25_hormonal_contraception_flow2 + Q3_Q2_1_BMI + lib_size + read_conc + Q1_Q1_Age	aldex2	225
Neisseria 3	Q2_Q25_hormonal_contraception_flow2	-0.04513071	0.235572348	-0.188633741	0.534815713	0.793508568	0.795351175	~Q2_Q25_hormonal_contraception_flow2 + Q3_Q2_1_BMI + lib_size + read_conc + Q1_Q1_Age	aldex2	225
Prevotella 2	Q3_Q28_Pill_vs_nothing	0.023981753	0.151266222	0.165936197	0.793640393	0.863667486	0.834292208	~Q3_Q28_Pill_vs_nothing + Q3_Q2_1_BMI + lib_size + read_conc + Q1_Q1_Age	aldex2	152
Prevotella 3	Q3_Q28_Pill_vs_nothing	-0.156671303	0.242891434	-0.644009247	0.532779221	0.814138357	0.795351175	~Q3_Q28_Pill_vs_nothing + Q3_Q2_1_BMI + lib_size + read_conc + Q1_Q1_Age	aldex2	152
Lautropia 1	Q3_Q28_Pill_vs_nothing	0.01196495	0.28708528	0.030476922	0.578636052	0.814138357	0.795351175	~Q3_Q28_Pill_vs_nothing + Q3_Q2_1_BMI + lib_size + read_conc + Q1_Q1_Age	aldex2	152
Fusobacterium 1	Q3_Q28_Pill_vs_nothing	0.013764117	0.103167666	0.120456466	0.851485434	0.89613682	0.86870297	~Q3_Q28_Pill_vs_nothing + Q3_Q2_1_BMI + lib_size + read_conc + Q1_Q1_Age	aldex2	152
Prevotella 4	Q3_Q28_Pill_vs_nothing	0.010094157	0.131174987	0.06826567	0.884026863	0.89613682	0.891050913	~Q3_Q28_Pill_vs_nothing + Q3_Q2_1_BMI + lib_size + read_conc + Q1_Q1_Age	aldex2	152
Prevotella 5	Q3_Q28_Pill_vs_nothing	0.230712667	0.105825591	2.193023761	0.033002403	0.814138357	0.795351175	~Q3_Q28_Pill_vs_nothing + Q3_Q2_1_BMI + lib_size + read_conc + Q1_Q1_Age	aldex2	152
Gemella 1	Q3_Q28_Pill_vs_nothing	-0.116050832	0.2960088	-0.396770574	0.506570746	0.814138357	0.795351175	~Q3_Q28_Pill_vs_nothing + Q3_Q2_1_BMI + lib_size + read_conc + Q1_Q1_Age	aldex2	152
Streptococcus 3	Q3_Q28_Pill_vs_nothing	0.154994282	0.345759356	0.450985257	0.631308681	0.814138357	0.795351175	~Q3_Q28_Pill_vs_nothing + Q3_Q2_1_BMI + lib_size + read_conc + Q1_Q1_Age	aldex2	152
Veillonella 3	Q3_Q28_Pill_vs_nothing	0.053666824	0.165884828	0.327035891	0.695431154	0.814138357	0.796321419	~Q3_Q28_Pill_vs_nothing + Q3_Q2_1_BMI + lib_size + read_conc + Q1_Q1_Age	aldex2	152
Prevotella 7	Q3_Q28_Pill_vs_nothing	0.169744924	0.24878011	0.690042123	0.506281122	0.814138357	0.795351175	~Q3_Q28_Pill_vs_nothing + Q3_Q2_1_BMI + lib_size + read_conc + Q1_Q1_Age	aldex2	152
Prevotella 6	Q3_Q28_Pill_vs_nothing	-0.045751895	0.14895561	-0.306276934	0.731342254	0.814138357	0.803520614	~Q3_Q28_Pill_vs_nothing + Q3_Q2_1_BMI + lib_size + read_conc + Q1_Q1_Age	aldex2	152
Veillonella 1	Q3_Q28_Pill_vs_nothing	0.107062669	0.115859497	0.92316872	0.362282923	0.814138357	0.795351175	~Q3_Q28_Pill_vs_nothing + Q3_Q2_1_BMI + lib_size + read_conc + Q1_Q1_Age	aldex2	152
Leptotrichia 1	Q3_Q28_Pill_vs_nothing	-0.083953923	0.221242626	-0.369541182	0.711127714	0.814138357	0.797384355	~Q3_Q28_Pill_vs_nothing + Q3_Q2_1_BMI + lib_size + read_conc + Q1_Q1_Age	aldex2	152
Prevotella 9	Q3_Q28_Pill_vs_nothing	0.091546887	0.297353228	0.301629709	0.713295325	0.814138357	0.797384355	~Q3_Q28_Pill_vs_nothing + Q3_Q2_1_BMI + lib_size + read_conc + Q1_Q1_Age	aldex2	152
Megasphaera 1	Q3_Q28_Pill_vs_nothing	-0.048259125	0.221873512	-0.222586953	0.729023546	0.814138357	0.802395772	~Q3_Q28_Pill_vs_nothing + Q3_Q2_1_BMI + lib_size + read_conc + Q1_Q1_Age	aldex2	152
Granulicatella 1	Q3_Q28_Pill_vs_nothing	0.697305675	0.367424192	1.901581625	0.085176364	0.814138357	0.795351175	~Q3_Q28_Pill_vs_nothing + Q3_Q2_1_BMI + lib_size + read_conc + Q1_Q1_Age	aldex2	152
Alloprevotella 1	Q3_Q28_Pill_vs_nothing	0.152130182	0.149112855	1.015292702	0.336980681	0.814138357	0.795351175	~Q3_Q28_Pill_vs_nothing + Q3_Q2_1_BMI + lib_size + read_conc + Q1_Q1_Age	aldex2	152
Prevotella 8	Q3_Q28_Pill_vs_nothing	0.002626811	0.377311387	0.007303995	0.717243748	0.814138357	0.798627654	~Q3_Q28_Pill_vs_nothing + Q3_Q2_1_BMI + lib_size + read_conc + Q1_Q1_Age	aldex2	152
Campylobacter 1	Q3_Q28_Pill_vs_nothing	-0.167871061	0.445738889	-0.376185372	0.654939255	0.814138357	0.795351175	~Q3_Q28_Pill_vs_nothing + Q3_Q2_1_BMI + lib_size + read_conc + Q1_Q1_Age	aldex2	152
Staphylococcus	Q3_Q28_Pill_vs_nothing	-0.001385777	0.173649371	-0.009221607	0.860633239	0.89613682	0.87381925	~Q3_Q28_Pill_vs_nothing + Q3_Q2_1_BMI + lib_size + read_conc + Q1_Q1_Age	aldex2	152
Prevotella 1	Q3_Q28_Pill_vs_nothing	0.085570456	0.075883917	1.128899933	0.271339008	0.814138357	0.795351175	~Q3_Q28_Pill_vs_nothing + Q3_Q2_1_BMI + lib_size + read_conc + Q1_Q1_Age	aldex2	152
Haemophilus 1	Q3_Q28_Pill_vs_nothing	0.04709789	0.208086482	0.221813057	0.737125269	0.814138357	0.806351632	~Q3_Q28_Pill_vs_nothing + Q3_Q2_1_BMI + lib_size + read_conc + Q1_Q1_Age	aldex2	152
Selenomonas 1	Q3_Q28_Pill_vs_nothing	-0.151891489	0.248226003	-0.610093449	0.558349989	0.814138357	0.795351175	~Q3_Q28_Pill_vs_nothing + Q3_Q2_1_BMI + lib_size + read_conc + Q1_Q1_Age	aldex2	152
Alloprevotella 3	Q3_Q28_Pill_vs_nothing	0.037086213	0.23680908	0.155652554	0.719725746	0.814138357	0.798627654	~Q3_Q28_Pill_vs_nothing + Q3_Q2_1_BMI + lib_size + read_conc + Q1_Q1_Age	aldex2	152
Peptostreptococcus 1	Q3_Q28_Pill_vs_nothing	0.196782988	0.242312194	0.809617264	0.438069822	0.814138357	0.795351175	~Q3_Q28_Pill_vs_nothing + Q3_Q2_1_BMI + lib_size + read_conc + Q1_Q1_Age	aldex2	152
Streptococcus 4	Q3_Q28_Pill_vs_nothing	-0.097402217	0.274799536	-0.368584818	0.662008703	0.814138357	0.795351175	~Q3_Q28_Pill_vs_nothing + Q3_Q2_1_BMI + lib_size + read_conc + Q1_Q1_Age	aldex2	152
Neisseria 2	Q3_Q28_Pill_vs_nothing	0.216713196	0.198358007	1.101416748	0.301533725	0.814138357	0.795351175	~Q3_Q28_Pill_vs_nothing + Q3_Q2_1_BMI + lib_size + read_conc + Q1_Q1_Age	aldex2	152
Prevotella 10	Q3_Q28_Pill_vs_nothing	-0.808527242	0.375516586	-2.155007159	0.068945135	0.814138357	0.795351175	~Q3_Q28_Pill_vs_nothing + Q3_Q2_1_BMI + lib_size + read_conc + Q1_Q1_Age	aldex2	152
Veillonella 5	Q3_Q28_Pill_vs_nothing	-0.021341861	0.297125544	-0.069025499	0.718001082	0.814138357	0.798627654	~Q3_Q28_Pill_vs_nothing + Q3_Q2_1_BMI + lib_size + read_conc + Q1_Q1_Age	aldex2	152
Actinomyces 1	Q3_Q28_Pill_vs_nothing	-0.006478348	0.330583008	-0.020253507	0.683028065	0.814138357	0.795351175	~Q3_Q28_Pill_vs_nothing + Q3_Q2_1_BMI + lib_size + read_conc + Q1_Q1_Age	aldex2	152
Actinobacillus 1	Q3_Q28_Pill_vs_nothing	0.002873444	0.117348661	0.0227013	0.902831656	0.902831656	0.904869651	~Q3_Q28_Pill_vs_nothing + Q3_Q2_1_BMI + lib_size + read_conc + Q1_Q1_Age	aldex2	152
Actinomyces 2	Q3_Q28_Pill_vs_nothing	0.091249962	0.323368887	0.269012743	0.544776716	0.814138357	0.795351175	~Q3_Q28_Pill_vs_nothing + Q3_Q2_1_BMI + lib_size + read_conc + Q1_Q1_Age	aldex2	152
t41	Q3_Q28_Pill_vs_nothing	0.265937797	0.230740223	1.160814502	0.280231052	0.814138357	0.795351175	~Q3_Q28_Pill_vs_nothing + Q3_Q2_1_BMI + lib_size + read_conc + Q1_Q1_Age	aldex2	152
Prevotella 12	Q3_Q28_Pill_vs_nothing	-0.060510053	0.261939225	-0.231620874	0.7124457	0.814138357	0.797384355	~Q3_Q28_Pill_vs_nothing + Q3_Q2_1_BMI + lib_size + read_conc + Q1_Q1_Age	aldex2	152
Prevotella 11	Q3_Q28_Pill_vs_nothing	-0.625887273	0.323429273	-1.935466835	0.075424847	0.814138357	0.795351175	~Q3_Q28_Pill_vs_nothing + Q3_Q2_1_BMI + lib_size + read_conc + Q1_Q1_Age	aldex2	152
Alloprevotella 4	Q3_Q28_Pill_vs_nothing	-0.164148052	0.364082599	-0.457033266	0.619755565	0.814138357	0.795351175	~Q3_Q28_Pill_vs_nothing + Q3_Q2_1_BMI + lib_size + read_conc + Q1_Q1_Age	aldex2	152
Capnocytophaga 1	Q3_Q28_Pill_vs_nothing	-0.067077833	0.287231416	-0.238373369	0.735080596	0.814138357	0.805071003	~Q3_Q28_Pill_vs_nothing + Q3_Q2_1_BMI + lib_size + read_conc + Q1_Q1_Age	aldex2	152
Aggregatibacter 1	Q3_Q28_Pill_vs_nothing	0.480741595	0.30079918	1.603313999	0.144767148	0.814138357	0.795351175	~Q3_Q28_Pill_vs_nothing + Q3_Q2_1_BMI + lib_size + read_conc + Q1_Q1_Age	aldex2	152
Leptotrichia 2	Q3_Q28_Pill_vs_nothing	-0.235595462	0.335626878	-0.703063342	0.489757422	0.814138357	0.795351175	~Q3_Q28_Pill_vs_nothing + Q3_Q2_1_BMI + lib_size + read_conc + Q1_Q1_Age	aldex2	152
Streptococcus 2	Q3_Q28_Pill_vs_nothing	0.007911818	0.095426801	0.082582152	0.881032496	0.89613682	0.889041882	~Q3_Q28_Pill_vs_nothing + Q3_Q2_1_BMI + lib_size + read_conc + Q1_Q1_Age	aldex2	152
Atopobium 1	Q3_Q28_Pill_vs_nothing	0.031056555	0.328160875	0.092242194	0.639897868	0.814138357	0.795351175	~Q3_Q28_Pill_vs_nothing + Q3_Q2_1_BMI + lib_size + read_conc + Q1_Q1_Age	aldex2	152
Finegoldia	Q3_Q28_Pill_vs_nothing	-0.393178723	0.309645199	-1.27204291	0.265762569	0.814138357	0.795351175	~Q3_Q28_Pill_vs_nothing + Q3_Q2_1_BMI + lib_size + read_conc + Q1_Q1_Age	aldex2	152
Leptotrichia 4	Q3_Q28_Pill_vs_nothing	-0.071745491	0.319555824	-0.238076796	0.61522721	0.814138357	0.795351175	~Q3_Q28_Pill_vs_nothing + Q3_Q2_1_BMI + lib_size + read_conc + Q1_Q1_Age	aldex2	152
GU410548_g 1	Q3_Q28_Pill_vs_nothing	-0.061698292	0.346939977	-0.178859353	0.648230421	0.814138357	0.795351175	~Q3_Q28_Pill_vs_nothing + Q3_Q2_1_BMI + lib_size + read_conc + Q1_Q1_Age	aldex2	152
Lachnoanaerobaculum 1	Q3_Q28_Pill_vs_nothing	-0.206130992	0.332351409	-0.625562656	0.51938367	0.814138357	0.795351175	~Q3_Q28_Pill_vs_nothing + Q3_Q2_1_BMI + lib_size + read_conc + Q1_Q1_Age	aldex2	152
Capnocytophaga 2	Q3_Q28_Pill_vs_nothing	-0.856049923	0.356219518	-2.406538758	0.040169359	0.814138357	0.795351175	~Q3_Q28_Pill_vs_nothing + Q3_Q2_1_BMI + lib_size + read_conc + Q1_Q1_Age	aldex2	152
Pasteurellaceae 1	Q3_Q28_Pill_vs_nothing	0.062334331	0.342828278	0.189474956	0.57230691	0.814138357	0.795351175	~Q3_Q28_Pill_vs_nothing + Q3_Q2_1_BMI + lib_size + read_conc + Q1_Q1_Age	aldex2	152
Lactobacillus jensenii group	Q3_Q28_Pill_vs_nothing	-0.016590847	0.343799559	-0.052850358	0.625569895	0.814138357	0.795351175	~Q3_Q28_Pill_vs_nothing + Q3_Q2_1_BMI + lib_size + read_conc + Q1_Q1_Age	aldex2	152
Rothia 2	Q3_Q28_Pill_vs_nothing	-0.204130725	0.313983452	-0.648154005	0.523140239	0.814138357	0.795351175	~Q3_Q28_Pill_vs_nothing + Q3_Q2_1_BMI + lib_size + read_conc + Q1_Q1_Age	aldex2	152
Granulicatella 2	Q3_Q28_Pill_vs_nothing	0.097540049	0.313796532	0.312599224	0.54131388	0.814138357	0.795351175	~Q3_Q28_Pill_vs_nothing + Q3_Q2_1_BMI + lib_size + read_conc + Q1_Q1_Age	aldex2	152
Lachnoanaerobaculum 2	Q3_Q28_Pill_vs_nothing	-0.401181953	0.324301574	-1.243453268	0.279469283	0.814138357	0.795351175	~Q3_Q28_Pill_vs_nothing + Q3_Q2_1_BMI + lib_size + read_conc + Q1_Q1_Age	aldex2	152
Fusobacterium 4	Q3_Q28_Pill_vs_nothing	-0.277318666	0.351781789	-0.794959075	0.471725178	0.814138357	0.795351175	~Q3_Q28_Pill_vs_nothing + Q3_Q2_1_BMI + lib_size + read_conc + Q1_Q1_Age	aldex2	152
Actinomyces 3	Q3_Q28_Pill_vs_nothing	-0.162368033	0.328996527	-0.504662576	0.572885638	0.814138357	0.795351175	~Q3_Q28_Pill_vs_nothing + Q3_Q2_1_BMI + lib_size + read_conc + Q1_Q1_Age	aldex2	152
Lactobacillus crispatus group 1	Q3_Q28_Pill_vs_nothing	-0.018866481	0.191637353	-0.10563728	0.869085708	0.89613682	0.880187168	~Q3_Q28_Pill_vs_nothing + Q3_Q2_1_BMI + lib_size + read_conc + Q1_Q1_Age	aldex2	152
Prevotella 220	Q3_Q28_Pill_vs_nothing	0.289561136	0.330277503	0.881058015	0.422398536	0.814138357	0.795351175	~Q3_Q28_Pill_vs_nothing + Q3_Q2_1_BMI + lib_size + read_conc + Q1_Q1_Age	aldex2	152
Prevotella 14	Q3_Q28_Pill_vs_nothing	0.093132033	0.329323232	0.281245112	0.561694944	0.814138357	0.795351175	~Q3_Q28_Pill_vs_nothing + Q3_Q2_1_BMI + lib_size + read_conc + Q1_Q1_Age	aldex2	152
GU410548_g 2	Q3_Q28_Pill_vs_nothing	-0.079425245	0.312497697	-0.260365366	0.547791388	0.814138357	0.795351175	~Q3_Q28_Pill_vs_nothing + Q3_Q2_1_BMI + lib_size + read_conc + Q1_Q1_Age	aldex2	152
Alloprevotella 6	Q3_Q28_Pill_vs_nothing	-0.182246641	0.331130106	-0.549927974	0.557857944	0.814138357	0.795351175	~Q3_Q28_Pill_vs_nothing + Q3_Q2_1_BMI + lib_size + read_conc + Q1_Q1_Age	aldex2	152
Actinobacillus 3	Q3_Q28_Pill_vs_nothing	0.235444991	0.313450412	0.755589315	0.448213747	0.814138357	0.795351175	~Q3_Q28_Pill_vs_nothing + Q3_Q2_1_BMI + lib_size + read_conc + Q1_Q1_Age	aldex2	152
Prevotella 17	Q3_Q28_Pill_vs_nothing	0.220626362	0.314544419	0.701662174	0.455391377	0.814138357	0.795351175	~Q3_Q28_Pill_vs_nothing + Q3_Q2_1_BMI + lib_size + read_conc + Q1_Q1_Age	aldex2	152
Aggregatibacter 2	Q3_Q28_Pill_vs_nothing	0.008949728	0.324900135	0.021018963	0.615558286	0.814138357	0.795351175	~Q3_Q28_Pill_vs_nothing + Q3_Q2_1_BMI + lib_size + read_conc + Q1_Q1_Age	aldex2	152
Fusobacterium 6	Q3_Q28_Pill_vs_nothing	-0.438029	0.303582415	-1.458532003	0.253886094	0.814138357	0.795351175	~Q3_Q28_Pill_vs_nothing + Q3_Q2_1_BMI + lib_size + read_conc + Q1_Q1_Age	aldex2	152
Veillonella 2	Q3_Q28_Pill_vs_nothing	0.152439484	0.154744118	0.992484201	0.33272369	0.814138357	0.795351175	~Q3_Q28_Pill_vs_nothing + Q3_Q2_1_BMI + lib_size + read_conc + Q1_Q1_Age	aldex2	152
Prevotella 15	Q3_Q28_Pill_vs_nothing	0.199936631	0.30496951	0.658738612	0.489748579	0.814138357	0.795351175	~Q3_Q28_Pill_vs_nothing + Q3_Q2_1_BMI + lib_size + read_conc + Q1_Q1_Age	aldex2	152
Mogibacterium 1	Q3_Q28_Pill_vs_nothing	-0.296240726	0.305185104	-0.988179682	0.374246451	0.814138357	0.795351175	~Q3_Q28_Pill_vs_nothing + Q3_Q2_1_BMI + lib_size + read_conc + Q1_Q1_Age	aldex2	152
Rothia 3	Q3_Q28_Pill_vs_nothing	-0.095839995	0.315342432	-0.314492357	0.614804969	0.814138357	0.795351175	~Q3_Q28_Pill_vs_nothing + Q3_Q2_1_BMI + lib_size + read_conc + Q1_Q1_Age	aldex2	152
Porphyromonas 2	Q3_Q28_Pill_vs_nothing	0.199141859	0.328409641	0.612577019	0.50301853	0.814138357	0.795351175	~Q3_Q28_Pill_vs_nothing + Q3_Q2_1_BMI + lib_size + read_conc + Q1_Q1_Age	aldex2	152
Bergeyella 1	Q3_Q28_Pill_vs_nothing	-0.17462082	0.320672857	-0.549372621	0.543740943	0.814138357	0.795351175	~Q3_Q28_Pill_vs_nothing + Q3_Q2_1_BMI + lib_size + read_conc + Q1_Q1_Age	aldex2	152
Neisseria 1	Q3_Q28_Pill_vs_nothing	0.072926827	0.145915631	0.484258619	0.634868968	0.814138357	0.795351175	~Q3_Q28_Pill_vs_nothing + Q3_Q2_1_BMI + lib_size + read_conc + Q1_Q1_Age	aldex2	152
Alloprevotella 7	Q3_Q28_Pill_vs_nothing	-0.151163842	0.28737611	-0.536970749	0.503161737	0.814138357	0.795351175	~Q3_Q28_Pill_vs_nothing + Q3_Q2_1_BMI + lib_size + read_conc + Q1_Q1_Age	aldex2	152
Oribacterium 1	Q3_Q28_Pill_vs_nothing	0.011452348	0.293763082	0.038586673	0.547599253	0.814138357	0.795351175	~Q3_Q28_Pill_vs_nothing + Q3_Q2_1_BMI + lib_size + read_conc + Q1_Q1_Age	aldex2	152
Bergeyella 2	Q3_Q28_Pill_vs_nothing	-0.078039688	0.297026999	-0.26182018	0.530428052	0.814138357	0.795351175	~Q3_Q28_Pill_vs_nothing + Q3_Q2_1_BMI + lib_size + read_conc + Q1_Q1_Age	aldex2	152
EU728721_g 1	Q3_Q28_Pill_vs_nothing	-0.010298158	0.289169179	-0.032322844	0.548222457	0.814138357	0.795351175	~Q3_Q28_Pill_vs_nothing + Q3_Q2_1_BMI + lib_size + read_conc + Q1_Q1_Age	aldex2	152
Neisseria 3	Q3_Q28_Pill_vs_nothing	-0.103332901	0.296450963	-0.358328501	0.51635614	0.814138357	0.795351175	~Q3_Q28_Pill_vs_nothing + Q3_Q2_1_BMI + lib_size + read_conc + Q1_Q1_Age	aldex2	152
Prevotella 2	Q3_Q28_Spiral_vs_nothing	0.10103848	0.14106465	0.711547062	0.482570176	0.741223888	0.795351175	~Q3_Q28_Spiral_vs_nothing + Q3_Q2_1_BMI + lib_size + read_conc + Q1_Q1_Age	aldex2	152
Prevotella 3	Q3_Q28_Spiral_vs_nothing	0.123797975	0.213352397	0.588252876	0.562421824	0.741223888	0.795351175	~Q3_Q28_Spiral_vs_nothing + Q3_Q2_1_BMI + lib_size + read_conc + Q1_Q1_Age	aldex2	152
Lautropia 1	Q3_Q28_Spiral_vs_nothing	0.051223768	0.272695662	0.186634346	0.568541814	0.741223888	0.795351175	~Q3_Q28_Spiral_vs_nothing + Q3_Q2_1_BMI + lib_size + read_conc + Q1_Q1_Age	aldex2	152
Fusobacterium 1	Q3_Q28_Spiral_vs_nothing	-0.162020977	0.120507336	-1.3649218	0.1936354	0.741223888	0.795351175	~Q3_Q28_Spiral_vs_nothing + Q3_Q2_1_BMI + lib_size + read_conc + Q1_Q1_Age	aldex2	152
Prevotella 4	Q3_Q28_Spiral_vs_nothing	0.127678533	0.117132092	1.089968813	0.283209641	0.741223888	0.795351175	~Q3_Q28_Spiral_vs_nothing + Q3_Q2_1_BMI + lib_size + read_conc + Q1_Q1_Age	aldex2	152
Prevotella 5	Q3_Q28_Spiral_vs_nothing	0.215457499	0.099798925	2.184596861	0.036591567	0.741223888	0.795351175	~Q3_Q28_Spiral_vs_nothing + Q3_Q2_1_BMI + lib_size + read_conc + Q1_Q1_Age	aldex2	152
Gemella 1	Q3_Q28_Spiral_vs_nothing	0.247023304	0.311754547	0.80119295	0.431652397	0.741223888	0.795351175	~Q3_Q28_Spiral_vs_nothing + Q3_Q2_1_BMI + lib_size + read_conc + Q1_Q1_Age	aldex2	152
Streptococcus 3	Q3_Q28_Spiral_vs_nothing	0.177934214	0.33538499	0.532729007	0.598876231	0.741223888	0.795351175	~Q3_Q28_Spiral_vs_nothing + Q3_Q2_1_BMI + lib_size + read_conc + Q1_Q1_Age	aldex2	152
Veillonella 3	Q3_Q28_Spiral_vs_nothing	0.02327851	0.167619897	0.130136957	0.802252665	0.824537461	0.83890862	~Q3_Q28_Spiral_vs_nothing + Q3_Q2_1_BMI + lib_size + read_conc + Q1_Q1_Age	aldex2	152
Prevotella 7	Q3_Q28_Spiral_vs_nothing	0.183880517	0.247280379	0.74527085	0.480380239	0.741223888	0.795351175	~Q3_Q28_Spiral_vs_nothing + Q3_Q2_1_BMI + lib_size + read_conc + Q1_Q1_Age	aldex2	152
Prevotella 6	Q3_Q28_Spiral_vs_nothing	0.074912672	0.110234383	0.667155965	0.516015902	0.741223888	0.795351175	~Q3_Q28_Spiral_vs_nothing + Q3_Q2_1_BMI + lib_size + read_conc + Q1_Q1_Age	aldex2	152
Veillonella 1	Q3_Q28_Spiral_vs_nothing	0.189193439	0.112890537	1.689544572	0.098154584	0.741223888	0.795351175	~Q3_Q28_Spiral_vs_nothing + Q3_Q2_1_BMI + lib_size + read_conc + Q1_Q1_Age	aldex2	152
Leptotrichia 1	Q3_Q28_Spiral_vs_nothing	-0.238783037	0.19269224	-1.252705228	0.234022121	0.741223888	0.795351175	~Q3_Q28_Spiral_vs_nothing + Q3_Q2_1_BMI + lib_size + read_conc + Q1_Q1_Age	aldex2	152
Prevotella 9	Q3_Q28_Spiral_vs_nothing	-0.112736896	0.299283654	-0.383244172	0.664722095	0.747125497	0.795351175	~Q3_Q28_Spiral_vs_nothing + Q3_Q2_1_BMI + lib_size + read_conc + Q1_Q1_Age	aldex2	152
Megasphaera 1	Q3_Q28_Spiral_vs_nothing	0.232494191	0.196766059	1.180776885	0.27295856	0.741223888	0.795351175	~Q3_Q28_Spiral_vs_nothing + Q3_Q2_1_BMI + lib_size + read_conc + Q1_Q1_Age	aldex2	152
Granulicatella 1	Q3_Q28_Spiral_vs_nothing	-0.066292473	0.359442075	-0.188306464	0.713726472	0.754510841	0.797384355	~Q3_Q28_Spiral_vs_nothing + Q3_Q2_1_BMI + lib_size + read_conc + Q1_Q1_Age	aldex2	152
Alloprevotella 1	Q3_Q28_Spiral_vs_nothing	0.27306747	0.147378797	1.851356724	0.085469361	0.741223888	0.795351175	~Q3_Q28_Spiral_vs_nothing + Q3_Q2_1_BMI + lib_size + read_conc + Q1_Q1_Age	aldex2	152
Prevotella 8	Q3_Q28_Spiral_vs_nothing	0.098519876	0.354573499	0.275495005	0.728225201	0.75899528	0.801914656	~Q3_Q28_Spiral_vs_nothing + Q3_Q2_1_BMI + lib_size + read_conc + Q1_Q1_Age	aldex2	152
Campylobacter 1	Q3_Q28_Spiral_vs_nothing	-0.088765696	0.435869975	-0.207151749	0.694919167	0.747125497	0.796321419	~Q3_Q28_Spiral_vs_nothing + Q3_Q2_1_BMI + lib_size + read_conc + Q1_Q1_Age	aldex2	152
Staphylococcus	Q3_Q28_Spiral_vs_nothing	-0.074058474	0.162719372	-0.462060194	0.647321399	0.747125497	0.795351175	~Q3_Q28_Spiral_vs_nothing + Q3_Q2_1_BMI + lib_size + read_conc + Q1_Q1_Age	aldex2	152
Prevotella 1	Q3_Q28_Spiral_vs_nothing	0.152865602	0.076898352	1.98835928	0.053870978	0.741223888	0.795351175	~Q3_Q28_Spiral_vs_nothing + Q3_Q2_1_BMI + lib_size + read_conc + Q1_Q1_Age	aldex2	152
Haemophilus 1	Q3_Q28_Spiral_vs_nothing	0.249037039	0.192058418	1.300272963	0.224745682	0.741223888	0.795351175	~Q3_Q28_Spiral_vs_nothing + Q3_Q2_1_BMI + lib_size + read_conc + Q1_Q1_Age	aldex2	152
Selenomonas 1	Q3_Q28_Spiral_vs_nothing	-0.171437995	0.215302467	-0.799903655	0.443928492	0.741223888	0.795351175	~Q3_Q28_Spiral_vs_nothing + Q3_Q2_1_BMI + lib_size + read_conc + Q1_Q1_Age	aldex2	152
Alloprevotella 3	Q3_Q28_Spiral_vs_nothing	0.134816786	0.215978028	0.626604907	0.55164134	0.741223888	0.795351175	~Q3_Q28_Spiral_vs_nothing + Q3_Q2_1_BMI + lib_size + read_conc + Q1_Q1_Age	aldex2	152
Peptostreptococcus 1	Q3_Q28_Spiral_vs_nothing	-0.088216857	0.250430566	-0.359173395	0.689723381	0.747125497	0.796321419	~Q3_Q28_Spiral_vs_nothing + Q3_Q2_1_BMI + lib_size + read_conc + Q1_Q1_Age	aldex2	152
Streptococcus 4	Q3_Q28_Spiral_vs_nothing	0.126574415	0.253678518	0.499043298	0.619810847	0.741223888	0.795351175	~Q3_Q28_Spiral_vs_nothing + Q3_Q2_1_BMI + lib_size + read_conc + Q1_Q1_Age	aldex2	152
Neisseria 2	Q3_Q28_Spiral_vs_nothing	0.491755359	0.172650294	2.865028155	0.010859424	0.741223888	0.795351175	~Q3_Q28_Spiral_vs_nothing + Q3_Q2_1_BMI + lib_size + read_conc + Q1_Q1_Age	aldex2	152
Prevotella 10	Q3_Q28_Spiral_vs_nothing	-0.060245687	0.387540951	-0.151197307	0.696644044	0.747125497	0.796321419	~Q3_Q28_Spiral_vs_nothing + Q3_Q2_1_BMI + lib_size + read_conc + Q1_Q1_Age	aldex2	152
Veillonella 5	Q3_Q28_Spiral_vs_nothing	0.298883418	0.273082721	1.095861665	0.31898232	0.741223888	0.795351175	~Q3_Q28_Spiral_vs_nothing + Q3_Q2_1_BMI + lib_size + read_conc + Q1_Q1_Age	aldex2	152
Actinomyces 1	Q3_Q28_Spiral_vs_nothing	0.289387226	0.319601556	0.907207976	0.394931679	0.741223888	0.795351175	~Q3_Q28_Spiral_vs_nothing + Q3_Q2_1_BMI + lib_size + read_conc + Q1_Q1_Age	aldex2	152
Actinobacillus 1	Q3_Q28_Spiral_vs_nothing	0.00867089	0.113808891	0.075584815	0.892090506	0.892090506	0.896938824	~Q3_Q28_Spiral_vs_nothing + Q3_Q2_1_BMI + lib_size + read_conc + Q1_Q1_Age	aldex2	152
Actinomyces 2	Q3_Q28_Spiral_vs_nothing	0.087192086	0.309617827	0.282306051	0.597825845	0.741223888	0.795351175	~Q3_Q28_Spiral_vs_nothing + Q3_Q2_1_BMI + lib_size + read_conc + Q1_Q1_Age	aldex2	152
t41	Q3_Q28_Spiral_vs_nothing	0.222341774	0.251522921	0.894684826	0.422871412	0.741223888	0.795351175	~Q3_Q28_Spiral_vs_nothing + Q3_Q2_1_BMI + lib_size + read_conc + Q1_Q1_Age	aldex2	152
Prevotella 12	Q3_Q28_Spiral_vs_nothing	0.151975375	0.262532224	0.583069465	0.574203314	0.741223888	0.795351175	~Q3_Q28_Spiral_vs_nothing + Q3_Q2_1_BMI + lib_size + read_conc + Q1_Q1_Age	aldex2	152
Prevotella 11	Q3_Q28_Spiral_vs_nothing	-0.450644759	0.296984855	-1.5187173	0.166752423	0.741223888	0.795351175	~Q3_Q28_Spiral_vs_nothing + Q3_Q2_1_BMI + lib_size + read_conc + Q1_Q1_Age	aldex2	152
Alloprevotella 4	Q3_Q28_Spiral_vs_nothing	-0.562992305	0.354847039	-1.592125648	0.15927725	0.741223888	0.795351175	~Q3_Q28_Spiral_vs_nothing + Q3_Q2_1_BMI + lib_size + read_conc + Q1_Q1_Age	aldex2	152
Capnocytophaga 1	Q3_Q28_Spiral_vs_nothing	0.183814329	0.258556949	0.703357778	0.499878851	0.741223888	0.795351175	~Q3_Q28_Spiral_vs_nothing + Q3_Q2_1_BMI + lib_size + read_conc + Q1_Q1_Age	aldex2	152
Aggregatibacter 1	Q3_Q28_Spiral_vs_nothing	0.326908763	0.294850972	1.113354686	0.322592004	0.741223888	0.795351175	~Q3_Q28_Spiral_vs_nothing + Q3_Q2_1_BMI + lib_size + read_conc + Q1_Q1_Age	aldex2	152
Leptotrichia 2	Q3_Q28_Spiral_vs_nothing	-0.337462872	0.317801575	-1.06626554	0.344036921	0.741223888	0.795351175	~Q3_Q28_Spiral_vs_nothing + Q3_Q2_1_BMI + lib_size + read_conc + Q1_Q1_Age	aldex2	152
Streptococcus 2	Q3_Q28_Spiral_vs_nothing	0.048591286	0.087389478	0.556831379	0.584131158	0.741223888	0.795351175	~Q3_Q28_Spiral_vs_nothing + Q3_Q2_1_BMI + lib_size + read_conc + Q1_Q1_Age	aldex2	152
Atopobium 1	Q3_Q28_Spiral_vs_nothing	0.001440999	0.322776576	0.008326665	0.644670558	0.747125497	0.795351175	~Q3_Q28_Spiral_vs_nothing + Q3_Q2_1_BMI + lib_size + read_conc + Q1_Q1_Age	aldex2	152
Finegoldia	Q3_Q28_Spiral_vs_nothing	-0.304850984	0.303019486	-1.009380018	0.365859555	0.741223888	0.795351175	~Q3_Q28_Spiral_vs_nothing + Q3_Q2_1_BMI + lib_size + read_conc + Q1_Q1_Age	aldex2	152
Leptotrichia 4	Q3_Q28_Spiral_vs_nothing	-0.114141248	0.311418433	-0.378312828	0.582112688	0.741223888	0.795351175	~Q3_Q28_Spiral_vs_nothing + Q3_Q2_1_BMI + lib_size + read_conc + Q1_Q1_Age	aldex2	152
GU410548_g 1	Q3_Q28_Spiral_vs_nothing	0.268127869	0.335685718	0.803131507	0.445317324	0.741223888	0.795351175	~Q3_Q28_Spiral_vs_nothing + Q3_Q2_1_BMI + lib_size + read_conc + Q1_Q1_Age	aldex2	152
Lachnoanaerobaculum 1	Q3_Q28_Spiral_vs_nothing	0.168623759	0.321601284	0.527723206	0.536494757	0.741223888	0.795351175	~Q3_Q28_Spiral_vs_nothing + Q3_Q2_1_BMI + lib_size + read_conc + Q1_Q1_Age	aldex2	152
Capnocytophaga 2	Q3_Q28_Spiral_vs_nothing	-0.7721729	0.340021342	-2.279874938	0.050969429	0.741223888	0.795351175	~Q3_Q28_Spiral_vs_nothing + Q3_Q2_1_BMI + lib_size + read_conc + Q1_Q1_Age	aldex2	152
Pasteurellaceae 1	Q3_Q28_Spiral_vs_nothing	0.176775779	0.316786078	0.567086083	0.5485554	0.741223888	0.795351175	~Q3_Q28_Spiral_vs_nothing + Q3_Q2_1_BMI + lib_size + read_conc + Q1_Q1_Age	aldex2	152
Lactobacillus jensenii group	Q3_Q28_Spiral_vs_nothing	0.013679268	0.324551907	0.043043944	0.62102542	0.741223888	0.795351175	~Q3_Q28_Spiral_vs_nothing + Q3_Q2_1_BMI + lib_size + read_conc + Q1_Q1_Age	aldex2	152
Rothia 2	Q3_Q28_Spiral_vs_nothing	-0.038988305	0.294223022	-0.139992752	0.674299699	0.747125497	0.795351175	~Q3_Q28_Spiral_vs_nothing + Q3_Q2_1_BMI + lib_size + read_conc + Q1_Q1_Age	aldex2	152
Granulicatella 2	Q3_Q28_Spiral_vs_nothing	-0.012050888	0.297697817	-0.02910695	0.566277909	0.741223888	0.795351175	~Q3_Q28_Spiral_vs_nothing + Q3_Q2_1_BMI + lib_size + read_conc + Q1_Q1_Age	aldex2	152
Lachnoanaerobaculum 2	Q3_Q28_Spiral_vs_nothing	-0.172806322	0.306428881	-0.565422679	0.571512402	0.741223888	0.795351175	~Q3_Q28_Spiral_vs_nothing + Q3_Q2_1_BMI + lib_size + read_conc + Q1_Q1_Age	aldex2	152
Fusobacterium 4	Q3_Q28_Spiral_vs_nothing	-0.081744213	0.334715038	-0.238269417	0.610687554	0.741223888	0.795351175	~Q3_Q28_Spiral_vs_nothing + Q3_Q2_1_BMI + lib_size + read_conc + Q1_Q1_Age	aldex2	152
Actinomyces 3	Q3_Q28_Spiral_vs_nothing	-0.208944798	0.325612459	-0.647593003	0.513356322	0.741223888	0.795351175	~Q3_Q28_Spiral_vs_nothing + Q3_Q2_1_BMI + lib_size + read_conc + Q1_Q1_Age	aldex2	152
Lactobacillus crispatus group 1	Q3_Q28_Spiral_vs_nothing	-0.239432625	0.183782174	-1.323654417	0.206935527	0.741223888	0.795351175	~Q3_Q28_Spiral_vs_nothing + Q3_Q2_1_BMI + lib_size + read_conc + Q1_Q1_Age	aldex2	152
Prevotella 220	Q3_Q28_Spiral_vs_nothing	0.537963692	0.319827793	1.693506866	0.175775454	0.741223888	0.795351175	~Q3_Q28_Spiral_vs_nothing + Q3_Q2_1_BMI + lib_size + read_conc + Q1_Q1_Age	aldex2	152
Prevotella 14	Q3_Q28_Spiral_vs_nothing	0.096430894	0.309088209	0.31678343	0.584767541	0.741223888	0.795351175	~Q3_Q28_Spiral_vs_nothing + Q3_Q2_1_BMI + lib_size + read_conc + Q1_Q1_Age	aldex2	152
GU410548_g 2	Q3_Q28_Spiral_vs_nothing	-0.064060822	0.308984572	-0.206227261	0.514618852	0.741223888	0.795351175	~Q3_Q28_Spiral_vs_nothing + Q3_Q2_1_BMI + lib_size + read_conc + Q1_Q1_Age	aldex2	152
Alloprevotella 6	Q3_Q28_Spiral_vs_nothing	0.060871099	0.329177867	0.184514403	0.61857754	0.741223888	0.795351175	~Q3_Q28_Spiral_vs_nothing + Q3_Q2_1_BMI + lib_size + read_conc + Q1_Q1_Age	aldex2	152
Actinobacillus 3	Q3_Q28_Spiral_vs_nothing	-0.062097989	0.296164959	-0.211793175	0.550751895	0.741223888	0.795351175	~Q3_Q28_Spiral_vs_nothing + Q3_Q2_1_BMI + lib_size + read_conc + Q1_Q1_Age	aldex2	152
Prevotella 17	Q3_Q28_Spiral_vs_nothing	-0.035542651	0.289308904	-0.125914662	0.538833549	0.741223888	0.795351175	~Q3_Q28_Spiral_vs_nothing + Q3_Q2_1_BMI + lib_size + read_conc + Q1_Q1_Age	aldex2	152
Aggregatibacter 2	Q3_Q28_Spiral_vs_nothing	0.075439983	0.314560884	0.240050156	0.607258324	0.741223888	0.795351175	~Q3_Q28_Spiral_vs_nothing + Q3_Q2_1_BMI + lib_size + read_conc + Q1_Q1_Age	aldex2	152
Fusobacterium 6	Q3_Q28_Spiral_vs_nothing	-0.278490572	0.306470851	-0.919815293	0.398538706	0.741223888	0.795351175	~Q3_Q28_Spiral_vs_nothing + Q3_Q2_1_BMI + lib_size + read_conc + Q1_Q1_Age	aldex2	152
Veillonella 2	Q3_Q28_Spiral_vs_nothing	0.169980022	0.126579813	1.333129874	0.191703187	0.741223888	0.795351175	~Q3_Q28_Spiral_vs_nothing + Q3_Q2_1_BMI + lib_size + read_conc + Q1_Q1_Age	aldex2	152
Prevotella 15	Q3_Q28_Spiral_vs_nothing	0.217374712	0.295413684	0.740661827	0.472806994	0.741223888	0.795351175	~Q3_Q28_Spiral_vs_nothing + Q3_Q2_1_BMI + lib_size + read_conc + Q1_Q1_Age	aldex2	152
Mogibacterium 1	Q3_Q28_Spiral_vs_nothing	-0.016789037	0.302548907	-0.057517237	0.597804079	0.741223888	0.795351175	~Q3_Q28_Spiral_vs_nothing + Q3_Q2_1_BMI + lib_size + read_conc + Q1_Q1_Age	aldex2	152
Rothia 3	Q3_Q28_Spiral_vs_nothing	-0.283786891	0.304102927	-0.937466544	0.411779597	0.741223888	0.795351175	~Q3_Q28_Spiral_vs_nothing + Q3_Q2_1_BMI + lib_size + read_conc + Q1_Q1_Age	aldex2	152
Porphyromonas 2	Q3_Q28_Spiral_vs_nothing	0.202689992	0.314087837	0.653182097	0.502865399	0.741223888	0.795351175	~Q3_Q28_Spiral_vs_nothing + Q3_Q2_1_BMI + lib_size + read_conc + Q1_Q1_Age	aldex2	152
Bergeyella 1	Q3_Q28_Spiral_vs_nothing	-0.157177751	0.300853974	-0.529719775	0.489718217	0.741223888	0.795351175	~Q3_Q28_Spiral_vs_nothing + Q3_Q2_1_BMI + lib_size + read_conc + Q1_Q1_Age	aldex2	152
Neisseria 1	Q3_Q28_Spiral_vs_nothing	0.011092041	0.138406792	0.05934768	0.852004179	0.863675469	0.869032519	~Q3_Q28_Spiral_vs_nothing + Q3_Q2_1_BMI + lib_size + read_conc + Q1_Q1_Age	aldex2	152
Alloprevotella 7	Q3_Q28_Spiral_vs_nothing	-0.111737522	0.275248894	-0.401896053	0.485539827	0.741223888	0.795351175	~Q3_Q28_Spiral_vs_nothing + Q3_Q2_1_BMI + lib_size + read_conc + Q1_Q1_Age	aldex2	152
Oribacterium 1	Q3_Q28_Spiral_vs_nothing	0.096436735	0.282791733	0.339761662	0.546832694	0.741223888	0.795351175	~Q3_Q28_Spiral_vs_nothing + Q3_Q2_1_BMI + lib_size + read_conc + Q1_Q1_Age	aldex2	152
Bergeyella 2	Q3_Q28_Spiral_vs_nothing	-0.08456025	0.286182691	-0.304357463	0.5303134	0.741223888	0.795351175	~Q3_Q28_Spiral_vs_nothing + Q3_Q2_1_BMI + lib_size + read_conc + Q1_Q1_Age	aldex2	152
EU728721_g 1	Q3_Q28_Spiral_vs_nothing	0.157017218	0.288166075	0.550018732	0.482121512	0.741223888	0.795351175	~Q3_Q28_Spiral_vs_nothing + Q3_Q2_1_BMI + lib_size + read_conc + Q1_Q1_Age	aldex2	152
Neisseria 3	Q3_Q28_Spiral_vs_nothing	-0.027641032	0.284651043	-0.096086389	0.506750123	0.741223888	0.795351175	~Q3_Q28_Spiral_vs_nothing + Q3_Q2_1_BMI + lib_size + read_conc + Q1_Q1_Age	aldex2	152
Prevotella 2	Q3_Q28_Pill_vs_spiral	-0.012027201	0.131117177	-0.068211679	0.782876839	0.804623418	0.828204233	~Q3_Q28_Pill_vs_spiral + Q3_Q2_1_BMI + lib_size + read_conc + Q1_Q1_Age	aldex2	146
Prevotella 3	Q3_Q28_Pill_vs_spiral	-0.182461932	0.246302514	-0.745007068	0.4726944	0.737095312	0.795351175	~Q3_Q28_Pill_vs_spiral + Q3_Q2_1_BMI + lib_size + read_conc + Q1_Q1_Age	aldex2	146
Lautropia 1	Q3_Q28_Pill_vs_spiral	0.010975117	0.292289453	0.045998226	0.489853512	0.737095312	0.795351175	~Q3_Q28_Pill_vs_spiral + Q3_Q2_1_BMI + lib_size + read_conc + Q1_Q1_Age	aldex2	146
Fusobacterium 1	Q3_Q28_Pill_vs_spiral	0.233909187	0.109281708	2.151432477	0.036892602	0.737095312	0.795351175	~Q3_Q28_Pill_vs_spiral + Q3_Q2_1_BMI + lib_size + read_conc + Q1_Q1_Age	aldex2	146
Prevotella 4	Q3_Q28_Pill_vs_spiral	-0.066739175	0.102982369	-0.646876334	0.527533699	0.737095312	0.795351175	~Q3_Q28_Pill_vs_spiral + Q3_Q2_1_BMI + lib_size + read_conc + Q1_Q1_Age	aldex2	146
Prevotella 5	Q3_Q28_Pill_vs_spiral	0.050917836	0.076210168	0.668889038	0.522823131	0.737095312	0.795351175	~Q3_Q28_Pill_vs_spiral + Q3_Q2_1_BMI + lib_size + read_conc + Q1_Q1_Age	aldex2	146
Gemella 1	Q3_Q28_Pill_vs_spiral	-0.356428116	0.333442883	-1.077157976	0.364383363	0.737095312	0.795351175	~Q3_Q28_Pill_vs_spiral + Q3_Q2_1_BMI + lib_size + read_conc + Q1_Q1_Age	aldex2	146
Streptococcus 3	Q3_Q28_Pill_vs_spiral	-0.039705022	0.343952065	-0.115921103	0.768144795	0.800601617	0.818273246	~Q3_Q28_Pill_vs_spiral + Q3_Q2_1_BMI + lib_size + read_conc + Q1_Q1_Age	aldex2	146
Veillonella 3	Q3_Q28_Pill_vs_spiral	0.088268062	0.166575893	0.53365187	0.587950513	0.737095312	0.795351175	~Q3_Q28_Pill_vs_spiral + Q3_Q2_1_BMI + lib_size + read_conc + Q1_Q1_Age	aldex2	146
Prevotella 7	Q3_Q28_Pill_vs_spiral	0.142870148	0.238951646	0.602463111	0.561447032	0.737095312	0.795351175	~Q3_Q28_Pill_vs_spiral + Q3_Q2_1_BMI + lib_size + read_conc + Q1_Q1_Age	aldex2	146
Prevotella 6	Q3_Q28_Pill_vs_spiral	-0.119584875	0.138708232	-0.847274109	0.407806816	0.737095312	0.795351175	~Q3_Q28_Pill_vs_spiral + Q3_Q2_1_BMI + lib_size + read_conc + Q1_Q1_Age	aldex2	146
Veillonella 1	Q3_Q28_Pill_vs_spiral	-0.063330171	0.070363182	-0.900434083	0.385023713	0.737095312	0.795351175	~Q3_Q28_Pill_vs_spiral + Q3_Q2_1_BMI + lib_size + read_conc + Q1_Q1_Age	aldex2	146
Leptotrichia 1	Q3_Q28_Pill_vs_spiral	0.162682939	0.217542152	0.758997599	0.471475443	0.737095312	0.795351175	~Q3_Q28_Pill_vs_spiral + Q3_Q2_1_BMI + lib_size + read_conc + Q1_Q1_Age	aldex2	146
Prevotella 9	Q3_Q28_Pill_vs_spiral	0.251375332	0.287281277	0.882049516	0.411234607	0.737095312	0.795351175	~Q3_Q28_Pill_vs_spiral + Q3_Q2_1_BMI + lib_size + read_conc + Q1_Q1_Age	aldex2	146
Megasphaera 1	Q3_Q28_Pill_vs_spiral	-0.206337314	0.204553881	-1.011857587	0.350872406	0.737095312	0.795351175	~Q3_Q28_Pill_vs_spiral + Q3_Q2_1_BMI + lib_size + read_conc + Q1_Q1_Age	aldex2	146
Granulicatella 1	Q3_Q28_Pill_vs_spiral	0.832507812	0.367808293	2.269157744	0.036924855	0.737095312	0.795351175	~Q3_Q28_Pill_vs_spiral + Q3_Q2_1_BMI + lib_size + read_conc + Q1_Q1_Age	aldex2	146
Alloprevotella 1	Q3_Q28_Pill_vs_spiral	-0.028498667	0.120079045	-0.242900961	0.718980365	0.771080391	0.798627654	~Q3_Q28_Pill_vs_spiral + Q3_Q2_1_BMI + lib_size + read_conc + Q1_Q1_Age	aldex2	146
Prevotella 8	Q3_Q28_Pill_vs_spiral	0.119389754	0.368681889	0.322158573	0.688670368	0.7494354	0.796321419	~Q3_Q28_Pill_vs_spiral + Q3_Q2_1_BMI + lib_size + read_conc + Q1_Q1_Age	aldex2	146
Campylobacter 1	Q3_Q28_Pill_vs_spiral	-0.24005009	0.461074475	-0.518631876	0.578129649	0.737095312	0.795351175	~Q3_Q28_Pill_vs_spiral + Q3_Q2_1_BMI + lib_size + read_conc + Q1_Q1_Age	aldex2	146
Staphylococcus	Q3_Q28_Pill_vs_spiral	0.064639355	0.161751768	0.406343716	0.683851773	0.7494354	0.795351175	~Q3_Q28_Pill_vs_spiral + Q3_Q2_1_BMI + lib_size + read_conc + Q1_Q1_Age	aldex2	146
Prevotella 1	Q3_Q28_Pill_vs_spiral	-0.056798841	0.082869973	-0.685505254	0.504482226	0.737095312	0.795351175	~Q3_Q28_Pill_vs_spiral + Q3_Q2_1_BMI + lib_size + read_conc + Q1_Q1_Age	aldex2	146
Haemophilus 1	Q3_Q28_Pill_vs_spiral	-0.183318276	0.170852429	-1.065582017	0.329999805	0.737095312	0.795351175	~Q3_Q28_Pill_vs_spiral + Q3_Q2_1_BMI + lib_size + read_conc + Q1_Q1_Age	aldex2	146
Selenomonas 1	Q3_Q28_Pill_vs_spiral	-0.031460872	0.269595348	-0.117133382	0.767084887	0.800601617	0.817732749	~Q3_Q28_Pill_vs_spiral + Q3_Q2_1_BMI + lib_size + read_conc + Q1_Q1_Age	aldex2	146
Alloprevotella 3	Q3_Q28_Pill_vs_spiral	-0.105722372	0.232324114	-0.455436438	0.630236075	0.737095312	0.795351175	~Q3_Q28_Pill_vs_spiral + Q3_Q2_1_BMI + lib_size + read_conc + Q1_Q1_Age	aldex2	146
Peptostreptococcus 1	Q3_Q28_Pill_vs_spiral	0.248921983	0.23961982	1.040321775	0.324163596	0.737095312	0.795351175	~Q3_Q28_Pill_vs_spiral + Q3_Q2_1_BMI + lib_size + read_conc + Q1_Q1_Age	aldex2	146
Streptococcus 4	Q3_Q28_Pill_vs_spiral	-0.305380344	0.254857273	-1.195368438	0.269250954	0.737095312	0.795351175	~Q3_Q28_Pill_vs_spiral + Q3_Q2_1_BMI + lib_size + read_conc + Q1_Q1_Age	aldex2	146
Neisseria 2	Q3_Q28_Pill_vs_spiral	-0.236451494	0.179381247	-1.328186461	0.214833235	0.737095312	0.795351175	~Q3_Q28_Pill_vs_spiral + Q3_Q2_1_BMI + lib_size + read_conc + Q1_Q1_Age	aldex2	146
Prevotella 10	Q3_Q28_Pill_vs_spiral	-0.805640314	0.396114195	-2.049702576	0.087698016	0.737095312	0.795351175	~Q3_Q28_Pill_vs_spiral + Q3_Q2_1_BMI + lib_size + read_conc + Q1_Q1_Age	aldex2	146
Veillonella 5	Q3_Q28_Pill_vs_spiral	-0.294700768	0.300552191	-0.982253227	0.367230401	0.737095312	0.795351175	~Q3_Q28_Pill_vs_spiral + Q3_Q2_1_BMI + lib_size + read_conc + Q1_Q1_Age	aldex2	146
Actinomyces 1	Q3_Q28_Pill_vs_spiral	-0.219857644	0.332875536	-0.661978696	0.507043166	0.737095312	0.795351175	~Q3_Q28_Pill_vs_spiral + Q3_Q2_1_BMI + lib_size + read_conc + Q1_Q1_Age	aldex2	146
Actinobacillus 1	Q3_Q28_Pill_vs_spiral	0.019437662	0.112648644	0.172250509	0.842531721	0.842531721	0.863010991	~Q3_Q28_Pill_vs_spiral + Q3_Q2_1_BMI + lib_size + read_conc + Q1_Q1_Age	aldex2	146
Actinomyces 2	Q3_Q28_Pill_vs_spiral	0.047708345	0.324592169	0.142187247	0.567955178	0.737095312	0.795351175	~Q3_Q28_Pill_vs_spiral + Q3_Q2_1_BMI + lib_size + read_conc + Q1_Q1_Age	aldex2	146
t41	Q3_Q28_Pill_vs_spiral	0.110720145	0.249807954	0.438136517	0.632474969	0.737095312	0.795351175	~Q3_Q28_Pill_vs_spiral + Q3_Q2_1_BMI + lib_size + read_conc + Q1_Q1_Age	aldex2	146
Prevotella 12	Q3_Q28_Pill_vs_spiral	-0.178272302	0.275696444	-0.65380301	0.51332222	0.737095312	0.795351175	~Q3_Q28_Pill_vs_spiral + Q3_Q2_1_BMI + lib_size + read_conc + Q1_Q1_Age	aldex2	146
Prevotella 11	Q3_Q28_Pill_vs_spiral	-0.273609443	0.351201612	-0.782419997	0.461328252	0.737095312	0.795351175	~Q3_Q28_Pill_vs_spiral + Q3_Q2_1_BMI + lib_size + read_conc + Q1_Q1_Age	aldex2	146
Alloprevotella 4	Q3_Q28_Pill_vs_spiral	0.525842461	0.369500465	1.42635045	0.210443968	0.737095312	0.795351175	~Q3_Q28_Pill_vs_spiral + Q3_Q2_1_BMI + lib_size + read_conc + Q1_Q1_Age	aldex2	146
Capnocytophaga 1	Q3_Q28_Pill_vs_spiral	-0.175881412	0.25699553	-0.682907517	0.517295384	0.737095312	0.795351175	~Q3_Q28_Pill_vs_spiral + Q3_Q2_1_BMI + lib_size + read_conc + Q1_Q1_Age	aldex2	146
Aggregatibacter 1	Q3_Q28_Pill_vs_spiral	0.114186056	0.282768744	0.408761572	0.644811823	0.737095312	0.795351175	~Q3_Q28_Pill_vs_spiral + Q3_Q2_1_BMI + lib_size + read_conc + Q1_Q1_Age	aldex2	146
Leptotrichia 2	Q3_Q28_Pill_vs_spiral	0.334296757	0.341640205	0.990490022	0.372263014	0.737095312	0.795351175	~Q3_Q28_Pill_vs_spiral + Q3_Q2_1_BMI + lib_size + read_conc + Q1_Q1_Age	aldex2	146
Streptococcus 2	Q3_Q28_Pill_vs_spiral	-0.017461368	0.087653229	-0.198984708	0.814550395	0.82570862	0.84486941	~Q3_Q28_Pill_vs_spiral + Q3_Q2_1_BMI + lib_size + read_conc + Q1_Q1_Age	aldex2	146
Atopobium 1	Q3_Q28_Pill_vs_spiral	0.032515178	0.335973871	0.104733723	0.626906081	0.737095312	0.795351175	~Q3_Q28_Pill_vs_spiral + Q3_Q2_1_BMI + lib_size + read_conc + Q1_Q1_Age	aldex2	146
Finegoldia	Q3_Q28_Pill_vs_spiral	0.035054264	0.332290855	0.110104787	0.6510977	0.737095312	0.795351175	~Q3_Q28_Pill_vs_spiral + Q3_Q2_1_BMI + lib_size + read_conc + Q1_Q1_Age	aldex2	146
Leptotrichia 4	Q3_Q28_Pill_vs_spiral	0.079463544	0.326337382	0.247877061	0.622638009	0.737095312	0.795351175	~Q3_Q28_Pill_vs_spiral + Q3_Q2_1_BMI + lib_size + read_conc + Q1_Q1_Age	aldex2	146
GU410548_g 1	Q3_Q28_Pill_vs_spiral	-0.313253686	0.353450949	-0.885071295	0.431280929	0.737095312	0.795351175	~Q3_Q28_Pill_vs_spiral + Q3_Q2_1_BMI + lib_size + read_conc + Q1_Q1_Age	aldex2	146
Lachnoanaerobaculum 1	Q3_Q28_Pill_vs_spiral	-0.363409175	0.346963239	-1.051905292	0.358513333	0.737095312	0.795351175	~Q3_Q28_Pill_vs_spiral + Q3_Q2_1_BMI + lib_size + read_conc + Q1_Q1_Age	aldex2	146
Capnocytophaga 2	Q3_Q28_Pill_vs_spiral	-0.134214558	0.356270629	-0.381566349	0.60537928	0.737095312	0.795351175	~Q3_Q28_Pill_vs_spiral + Q3_Q2_1_BMI + lib_size + read_conc + Q1_Q1_Age	aldex2	146
Pasteurellaceae 1	Q3_Q28_Pill_vs_spiral	-0.182733663	0.341305658	-0.531151915	0.566528464	0.737095312	0.795351175	~Q3_Q28_Pill_vs_spiral + Q3_Q2_1_BMI + lib_size + read_conc + Q1_Q1_Age	aldex2	146
Lactobacillus jensenii group	Q3_Q28_Pill_vs_spiral	-0.142324769	0.350831838	-0.406031113	0.598701535	0.737095312	0.795351175	~Q3_Q28_Pill_vs_spiral + Q3_Q2_1_BMI + lib_size + read_conc + Q1_Q1_Age	aldex2	146
Rothia 2	Q3_Q28_Pill_vs_spiral	-0.102200097	0.329926641	-0.309476132	0.647243385	0.737095312	0.795351175	~Q3_Q28_Pill_vs_spiral + Q3_Q2_1_BMI + lib_size + read_conc + Q1_Q1_Age	aldex2	146
Granulicatella 2	Q3_Q28_Pill_vs_spiral	0.203151034	0.314791944	0.652606917	0.487606216	0.737095312	0.795351175	~Q3_Q28_Pill_vs_spiral + Q3_Q2_1_BMI + lib_size + read_conc + Q1_Q1_Age	aldex2	146
Lachnoanaerobaculum 2	Q3_Q28_Pill_vs_spiral	-0.129222299	0.324406653	-0.390389682	0.553860823	0.737095312	0.795351175	~Q3_Q28_Pill_vs_spiral + Q3_Q2_1_BMI + lib_size + read_conc + Q1_Q1_Age	aldex2	146
Fusobacterium 4	Q3_Q28_Pill_vs_spiral	-0.029205885	0.343704752	-0.081668462	0.598874938	0.737095312	0.795351175	~Q3_Q28_Pill_vs_spiral + Q3_Q2_1_BMI + lib_size + read_conc + Q1_Q1_Age	aldex2	146
Actinomyces 3	Q3_Q28_Pill_vs_spiral	0.156039042	0.335297464	0.468723317	0.533462831	0.737095312	0.795351175	~Q3_Q28_Pill_vs_spiral + Q3_Q2_1_BMI + lib_size + read_conc + Q1_Q1_Age	aldex2	146
Lactobacillus crispatus group 1	Q3_Q28_Pill_vs_spiral	0.250975198	0.194273206	1.295426808	0.205504393	0.737095312	0.795351175	~Q3_Q28_Pill_vs_spiral + Q3_Q2_1_BMI + lib_size + read_conc + Q1_Q1_Age	aldex2	146
Prevotella 220	Q3_Q28_Pill_vs_spiral	-0.375592811	0.354282398	-1.065379836	0.351823355	0.737095312	0.795351175	~Q3_Q28_Pill_vs_spiral + Q3_Q2_1_BMI + lib_size + read_conc + Q1_Q1_Age	aldex2	146
Prevotella 14	Q3_Q28_Pill_vs_spiral	0.057149791	0.338436431	0.179148147	0.58317002	0.737095312	0.795351175	~Q3_Q28_Pill_vs_spiral + Q3_Q2_1_BMI + lib_size + read_conc + Q1_Q1_Age	aldex2	146
GU410548_g 2	Q3_Q28_Pill_vs_spiral	-0.067649101	0.31461529	-0.222849306	0.577884249	0.737095312	0.795351175	~Q3_Q28_Pill_vs_spiral + Q3_Q2_1_BMI + lib_size + read_conc + Q1_Q1_Age	aldex2	146
Alloprevotella 6	Q3_Q28_Pill_vs_spiral	-0.228099231	0.336099403	-0.681187192	0.498100119	0.737095312	0.795351175	~Q3_Q28_Pill_vs_spiral + Q3_Q2_1_BMI + lib_size + read_conc + Q1_Q1_Age	aldex2	146
Actinobacillus 3	Q3_Q28_Pill_vs_spiral	0.363562738	0.325355227	1.124445329	0.362586008	0.737095312	0.795351175	~Q3_Q28_Pill_vs_spiral + Q3_Q2_1_BMI + lib_size + read_conc + Q1_Q1_Age	aldex2	146
Prevotella 17	Q3_Q28_Pill_vs_spiral	0.341216556	0.322716203	1.066580175	0.369833525	0.737095312	0.795351175	~Q3_Q28_Pill_vs_spiral + Q3_Q2_1_BMI + lib_size + read_conc + Q1_Q1_Age	aldex2	146
Aggregatibacter 2	Q3_Q28_Pill_vs_spiral	-0.020719931	0.336973538	-0.046105922	0.657409333	0.737095312	0.795351175	~Q3_Q28_Pill_vs_spiral + Q3_Q2_1_BMI + lib_size + read_conc + Q1_Q1_Age	aldex2	146
Fusobacterium 6	Q3_Q28_Pill_vs_spiral	-0.198613911	0.305167008	-0.659826155	0.475588605	0.737095312	0.795351175	~Q3_Q28_Pill_vs_spiral + Q3_Q2_1_BMI + lib_size + read_conc + Q1_Q1_Age	aldex2	146
Veillonella 2	Q3_Q28_Pill_vs_spiral	0.064941644	0.114330936	0.600255474	0.559818644	0.737095312	0.795351175	~Q3_Q28_Pill_vs_spiral + Q3_Q2_1_BMI + lib_size + read_conc + Q1_Q1_Age	aldex2	146
Prevotella 15	Q3_Q28_Pill_vs_spiral	-0.066705103	0.316675789	-0.204916069	0.525252225	0.737095312	0.795351175	~Q3_Q28_Pill_vs_spiral + Q3_Q2_1_BMI + lib_size + read_conc + Q1_Q1_Age	aldex2	146
Mogibacterium 1	Q3_Q28_Pill_vs_spiral	-0.297433837	0.308339644	-0.975507713	0.400927112	0.737095312	0.795351175	~Q3_Q28_Pill_vs_spiral + Q3_Q2_1_BMI + lib_size + read_conc + Q1_Q1_Age	aldex2	146
Rothia 3	Q3_Q28_Pill_vs_spiral	0.274558272	0.322115134	0.847990385	0.43921379	0.737095312	0.795351175	~Q3_Q28_Pill_vs_spiral + Q3_Q2_1_BMI + lib_size + read_conc + Q1_Q1_Age	aldex2	146
Porphyromonas 2	Q3_Q28_Pill_vs_spiral	-0.035083817	0.344034037	-0.101419689	0.640684072	0.737095312	0.795351175	~Q3_Q28_Pill_vs_spiral + Q3_Q2_1_BMI + lib_size + read_conc + Q1_Q1_Age	aldex2	146
Bergeyella 1	Q3_Q28_Pill_vs_spiral	-0.019257826	0.323450658	-0.063452656	0.582569266	0.737095312	0.795351175	~Q3_Q28_Pill_vs_spiral + Q3_Q2_1_BMI + lib_size + read_conc + Q1_Q1_Age	aldex2	146
Neisseria 1	Q3_Q28_Pill_vs_spiral	0.083621531	0.102470807	0.816558538	0.425359787	0.737095312	0.795351175	~Q3_Q28_Pill_vs_spiral + Q3_Q2_1_BMI + lib_size + read_conc + Q1_Q1_Age	aldex2	146
Alloprevotella 7	Q3_Q28_Pill_vs_spiral	-0.050192207	0.298536335	-0.18102184	0.551725033	0.737095312	0.795351175	~Q3_Q28_Pill_vs_spiral + Q3_Q2_1_BMI + lib_size + read_conc + Q1_Q1_Age	aldex2	146
Oribacterium 1	Q3_Q28_Pill_vs_spiral	-0.059827717	0.303104172	-0.195610632	0.508208661	0.737095312	0.795351175	~Q3_Q28_Pill_vs_spiral + Q3_Q2_1_BMI + lib_size + read_conc + Q1_Q1_Age	aldex2	146
Bergeyella 2	Q3_Q28_Pill_vs_spiral	-0.074516362	0.301561911	-0.253638184	0.553860301	0.737095312	0.795351175	~Q3_Q28_Pill_vs_spiral + Q3_Q2_1_BMI + lib_size + read_conc + Q1_Q1_Age	aldex2	146
EU728721_g 1	Q3_Q28_Pill_vs_spiral	-0.220594474	0.30010367	-0.732781948	0.433420869	0.737095312	0.795351175	~Q3_Q28_Pill_vs_spiral + Q3_Q2_1_BMI + lib_size + read_conc + Q1_Q1_Age	aldex2	146
Neisseria 3	Q3_Q28_Pill_vs_spiral	-0.030872244	0.304386911	-0.102556222	0.535104552	0.737095312	0.795351175	~Q3_Q28_Pill_vs_spiral + Q3_Q2_1_BMI + lib_size + read_conc + Q1_Q1_Age	aldex2	146
Prevotella 2	Q3_Q28_1_Contraception_pill	0.026173075	0.117700151	0.228306457	0.748768589	0.839528418	0.810071281	~Q3_Q28_1_Contraception_pill + Q3_Q2_1_BMI + lib_size + read_conc + Q1_Q1_Age	aldex2	228
Prevotella 3	Q3_Q28_1_Contraception_pill	-0.172042251	0.187498999	-0.921424809	0.380403454	0.804335833	0.795351175	~Q3_Q28_1_Contraception_pill + Q3_Q2_1_BMI + lib_size + read_conc + Q1_Q1_Age	aldex2	228
Lautropia 1	Q3_Q28_1_Contraception_pill	0.019236354	0.231634314	0.088004226	0.527871841	0.804335833	0.795351175	~Q3_Q28_1_Contraception_pill + Q3_Q2_1_BMI + lib_size + read_conc + Q1_Q1_Age	aldex2	228
Fusobacterium 1	Q3_Q28_1_Contraception_pill	0.106254618	0.091192827	1.161974807	0.254368237	0.804335833	0.795351175	~Q3_Q28_1_Contraception_pill + Q3_Q2_1_BMI + lib_size + read_conc + Q1_Q1_Age	aldex2	228
Prevotella 4	Q3_Q28_1_Contraception_pill	-0.007634389	0.097802402	-0.088105053	0.856159488	0.879941696	0.87155654	~Q3_Q28_1_Contraception_pill + Q3_Q2_1_BMI + lib_size + read_conc + Q1_Q1_Age	aldex2	228
Prevotella 5	Q3_Q28_1_Contraception_pill	0.137011084	0.079319365	1.734458859	0.09160268	0.804335833	0.795351175	~Q3_Q28_1_Contraception_pill + Q3_Q2_1_BMI + lib_size + read_conc + Q1_Q1_Age	aldex2	228
Gemella 1	Q3_Q28_1_Contraception_pill	-0.218742676	0.255922187	-0.858867913	0.430331025	0.804335833	0.795351175	~Q3_Q28_1_Contraception_pill + Q3_Q2_1_BMI + lib_size + read_conc + Q1_Q1_Age	aldex2	228
Streptococcus 3	Q3_Q28_1_Contraception_pill	0.02054046	0.278762514	0.073588821	0.775813642	0.841819183	0.823478979	~Q3_Q28_1_Contraception_pill + Q3_Q2_1_BMI + lib_size + read_conc + Q1_Q1_Age	aldex2	228
Veillonella 3	Q3_Q28_1_Contraception_pill	0.088724132	0.135677741	0.660292864	0.509729012	0.804335833	0.795351175	~Q3_Q28_1_Contraception_pill + Q3_Q2_1_BMI + lib_size + read_conc + Q1_Q1_Age	aldex2	228
Prevotella 7	Q3_Q28_1_Contraception_pill	0.138307705	0.1990082	0.695554022	0.501064633	0.804335833	0.795351175	~Q3_Q28_1_Contraception_pill + Q3_Q2_1_BMI + lib_size + read_conc + Q1_Q1_Age	aldex2	228
Prevotella 6	Q3_Q28_1_Contraception_pill	-0.083722465	0.107065112	-0.774458436	0.458999777	0.804335833	0.795351175	~Q3_Q28_1_Contraception_pill + Q3_Q2_1_BMI + lib_size + read_conc + Q1_Q1_Age	aldex2	228
Veillonella 1	Q3_Q28_1_Contraception_pill	0.022317714	0.085891525	0.250997022	0.784939509	0.841819183	0.829200908	~Q3_Q28_1_Contraception_pill + Q3_Q2_1_BMI + lib_size + read_conc + Q1_Q1_Age	aldex2	228
Leptotrichia 1	Q3_Q28_1_Contraception_pill	0.033481981	0.172467775	0.202175102	0.768684677	0.841819183	0.818651947	~Q3_Q28_1_Contraception_pill + Q3_Q2_1_BMI + lib_size + read_conc + Q1_Q1_Age	aldex2	228
Prevotella 9	Q3_Q28_1_Contraception_pill	0.148919214	0.240851063	0.615762129	0.542660489	0.804335833	0.795351175	~Q3_Q28_1_Contraception_pill + Q3_Q2_1_BMI + lib_size + read_conc + Q1_Q1_Age	aldex2	228
Megasphaera 1	Q3_Q28_1_Contraception_pill	-0.120394707	0.168735405	-0.717295677	0.499392449	0.804335833	0.795351175	~Q3_Q28_1_Contraception_pill + Q3_Q2_1_BMI + lib_size + read_conc + Q1_Q1_Age	aldex2	228
Granulicatella 1	Q3_Q28_1_Contraception_pill	0.738784951	0.296626544	2.495862029	0.01968917	0.804335833	0.795351175	~Q3_Q28_1_Contraception_pill + Q3_Q2_1_BMI + lib_size + read_conc + Q1_Q1_Age	aldex2	228
Alloprevotella 1	Q3_Q28_1_Contraception_pill	0.044836572	0.115100041	0.379650317	0.649867794	0.804335833	0.795351175	~Q3_Q28_1_Contraception_pill + Q3_Q2_1_BMI + lib_size + read_conc + Q1_Q1_Age	aldex2	228
Prevotella 8	Q3_Q28_1_Contraception_pill	0.084567093	0.300625174	0.281352818	0.710409208	0.821410647	0.797330742	~Q3_Q28_1_Contraception_pill + Q3_Q2_1_BMI + lib_size + read_conc + Q1_Q1_Age	aldex2	228
Campylobacter 1	Q3_Q28_1_Contraception_pill	-0.191985865	0.366069472	-0.524572125	0.589822469	0.804335833	0.795351175	~Q3_Q28_1_Contraception_pill + Q3_Q2_1_BMI + lib_size + read_conc + Q1_Q1_Age	aldex2	228
Staphylococcus	Q3_Q28_1_Contraception_pill	0.01287128	0.134958447	0.092511354	0.86991924	0.881835942	0.880830428	~Q3_Q28_1_Contraception_pill + Q3_Q2_1_BMI + lib_size + read_conc + Q1_Q1_Age	aldex2	228
Prevotella 1	Q3_Q28_1_Contraception_pill	0.004571026	0.063530998	0.071984281	0.853226215	0.879941696	0.86987931	~Q3_Q28_1_Contraception_pill + Q3_Q2_1_BMI + lib_size + read_conc + Q1_Q1_Age	aldex2	228
Haemophilus 1	Q3_Q28_1_Contraception_pill	-0.053436701	0.158870621	-0.343744283	0.697228455	0.818966756	0.796321419	~Q3_Q28_1_Contraception_pill + Q3_Q2_1_BMI + lib_size + read_conc + Q1_Q1_Age	aldex2	228
Selenomonas 1	Q3_Q28_1_Contraception_pill	-0.088364916	0.199680503	-0.437685437	0.63492763	0.804335833	0.795351175	~Q3_Q28_1_Contraception_pill + Q3_Q2_1_BMI + lib_size + read_conc + Q1_Q1_Age	aldex2	228
Alloprevotella 3	Q3_Q28_1_Contraception_pill	-0.073046654	0.189883465	-0.38415403	0.663057841	0.80436525	0.795351175	~Q3_Q28_1_Contraception_pill + Q3_Q2_1_BMI + lib_size + read_conc + Q1_Q1_Age	aldex2	228
Peptostreptococcus 1	Q3_Q28_1_Contraception_pill	0.191510606	0.201465529	0.953219442	0.36893144	0.804335833	0.795351175	~Q3_Q28_1_Contraception_pill + Q3_Q2_1_BMI + lib_size + read_conc + Q1_Q1_Age	aldex2	228
Streptococcus 4	Q3_Q28_1_Contraception_pill	-0.199784923	0.214312714	-0.93810419	0.385372967	0.804335833	0.795351175	~Q3_Q28_1_Contraception_pill + Q3_Q2_1_BMI + lib_size + read_conc + Q1_Q1_Age	aldex2	228
Neisseria 2	Q3_Q28_1_Contraception_pill	-0.036980967	0.153769129	-0.236081298	0.7450609	0.839528418	0.80842385	~Q3_Q28_1_Contraception_pill + Q3_Q2_1_BMI + lib_size + read_conc + Q1_Q1_Age	aldex2	228
Prevotella 10	Q3_Q28_1_Contraception_pill	-0.699856751	0.315093328	-2.230216394	0.059295728	0.804335833	0.795351175	~Q3_Q28_1_Contraception_pill + Q3_Q2_1_BMI + lib_size + read_conc + Q1_Q1_Age	aldex2	228
Veillonella 5	Q3_Q28_1_Contraception_pill	-0.103564267	0.240429268	-0.432032059	0.620526753	0.804335833	0.795351175	~Q3_Q28_1_Contraception_pill + Q3_Q2_1_BMI + lib_size + read_conc + Q1_Q1_Age	aldex2	228
Actinomyces 1	Q3_Q28_1_Contraception_pill	-0.114278319	0.26579475	-0.434632483	0.62498038	0.804335833	0.795351175	~Q3_Q28_1_Contraception_pill + Q3_Q2_1_BMI + lib_size + read_conc + Q1_Q1_Age	aldex2	228
Actinobacillus 1	Q3_Q28_1_Contraception_pill	-0.007391493	0.093761921	-0.079370511	0.88480535	0.88480535	0.891456461	~Q3_Q28_1_Contraception_pill + Q3_Q2_1_BMI + lib_size + read_conc + Q1_Q1_Age	aldex2	228
Actinomyces 2	Q3_Q28_1_Contraception_pill	0.096435274	0.259453324	0.369132666	0.562797734	0.804335833	0.795351175	~Q3_Q28_1_Contraception_pill + Q3_Q2_1_BMI + lib_size + read_conc + Q1_Q1_Age	aldex2	228
t41	Q3_Q28_1_Contraception_pill	0.157372967	0.197454585	0.799336413	0.449864316	0.804335833	0.795351175	~Q3_Q28_1_Contraception_pill + Q3_Q2_1_BMI + lib_size + read_conc + Q1_Q1_Age	aldex2	228
Prevotella 12	Q3_Q28_1_Contraception_pill	-0.133867683	0.218264288	-0.622710888	0.533002656	0.804335833	0.795351175	~Q3_Q28_1_Contraception_pill + Q3_Q2_1_BMI + lib_size + read_conc + Q1_Q1_Age	aldex2	228
Prevotella 11	Q3_Q28_1_Contraception_pill	-0.427703044	0.267030814	-1.604803123	0.144352178	0.804335833	0.795351175	~Q3_Q28_1_Contraception_pill + Q3_Q2_1_BMI + lib_size + read_conc + Q1_Q1_Age	aldex2	228
Alloprevotella 4	Q3_Q28_1_Contraception_pill	0.125384597	0.297475448	0.424168738	0.615382651	0.804335833	0.795351175	~Q3_Q28_1_Contraception_pill + Q3_Q2_1_BMI + lib_size + read_conc + Q1_Q1_Age	aldex2	228
Capnocytophaga 1	Q3_Q28_1_Contraception_pill	-0.085690556	0.217396452	-0.394305192	0.676049088	0.806897299	0.795351175	~Q3_Q28_1_Contraception_pill + Q3_Q2_1_BMI + lib_size + read_conc + Q1_Q1_Age	aldex2	228
Aggregatibacter 1	Q3_Q28_1_Contraception_pill	0.331231562	0.241095685	1.370187926	0.212533276	0.804335833	0.795351175	~Q3_Q28_1_Contraception_pill + Q3_Q2_1_BMI + lib_size + read_conc + Q1_Q1_Age	aldex2	228
Leptotrichia 2	Q3_Q28_1_Contraception_pill	0.065737118	0.268261175	0.250335576	0.652164189	0.804335833	0.795351175	~Q3_Q28_1_Contraception_pill + Q3_Q2_1_BMI + lib_size + read_conc + Q1_Q1_Age	aldex2	228
Streptococcus 2	Q3_Q28_1_Contraception_pill	-0.011359222	0.072834234	-0.156280011	0.842953637	0.879941696	0.863010991	~Q3_Q28_1_Contraception_pill + Q3_Q2_1_BMI + lib_size + read_conc + Q1_Q1_Age	aldex2	228
Atopobium 1	Q3_Q28_1_Contraception_pill	0.05899842	0.271875665	0.217482848	0.641803519	0.804335833	0.795351175	~Q3_Q28_1_Contraception_pill + Q3_Q2_1_BMI + lib_size + read_conc + Q1_Q1_Age	aldex2	228
Finegoldia	Q3_Q28_1_Contraception_pill	-0.134670023	0.258487535	-0.519610532	0.534186056	0.804335833	0.795351175	~Q3_Q28_1_Contraception_pill + Q3_Q2_1_BMI + lib_size + read_conc + Q1_Q1_Age	aldex2	228
Leptotrichia 4	Q3_Q28_1_Contraception_pill	0.006035714	0.262412339	0.024566682	0.628204811	0.804335833	0.795351175	~Q3_Q28_1_Contraception_pill + Q3_Q2_1_BMI + lib_size + read_conc + Q1_Q1_Age	aldex2	228
GU410548_g 1	Q3_Q28_1_Contraception_pill	-0.209065051	0.282051438	-0.743444329	0.456807539	0.804335833	0.795351175	~Q3_Q28_1_Contraception_pill + Q3_Q2_1_BMI + lib_size + read_conc + Q1_Q1_Age	aldex2	228
Lachnoanaerobaculum 1	Q3_Q28_1_Contraception_pill	-0.257545389	0.271078218	-0.953811992	0.412179065	0.804335833	0.795351175	~Q3_Q28_1_Contraception_pill + Q3_Q2_1_BMI + lib_size + read_conc + Q1_Q1_Age	aldex2	228
Capnocytophaga 2	Q3_Q28_1_Contraception_pill	-0.495748479	0.291034917	-1.709123851	0.138369326	0.804335833	0.795351175	~Q3_Q28_1_Contraception_pill + Q3_Q2_1_BMI + lib_size + read_conc + Q1_Q1_Age	aldex2	228
Pasteurellaceae 1	Q3_Q28_1_Contraception_pill	-0.053177983	0.272373597	-0.194090742	0.617311466	0.804335833	0.795351175	~Q3_Q28_1_Contraception_pill + Q3_Q2_1_BMI + lib_size + read_conc + Q1_Q1_Age	aldex2	228
Lactobacillus jensenii group	Q3_Q28_1_Contraception_pill	-0.082365492	0.277347879	-0.297023824	0.584309216	0.804335833	0.795351175	~Q3_Q28_1_Contraception_pill + Q3_Q2_1_BMI + lib_size + read_conc + Q1_Q1_Age	aldex2	228
Rothia 2	Q3_Q28_1_Contraception_pill	-0.071559499	0.256647572	-0.277497845	0.620685141	0.804335833	0.795351175	~Q3_Q28_1_Contraception_pill + Q3_Q2_1_BMI + lib_size + read_conc + Q1_Q1_Age	aldex2	228
Granulicatella 2	Q3_Q28_1_Contraception_pill	0.12626539	0.252456298	0.507223984	0.510488324	0.804335833	0.795351175	~Q3_Q28_1_Contraception_pill + Q3_Q2_1_BMI + lib_size + read_conc + Q1_Q1_Age	aldex2	228
Lachnoanaerobaculum 2	Q3_Q28_1_Contraception_pill	-0.214924016	0.261781093	-0.825614133	0.441077503	0.804335833	0.795351175	~Q3_Q28_1_Contraception_pill + Q3_Q2_1_BMI + lib_size + read_conc + Q1_Q1_Age	aldex2	228
Fusobacterium 4	Q3_Q28_1_Contraception_pill	-0.129622634	0.283059221	-0.458871452	0.570877481	0.804335833	0.795351175	~Q3_Q28_1_Contraception_pill + Q3_Q2_1_BMI + lib_size + read_conc + Q1_Q1_Age	aldex2	228
Actinomyces 3	Q3_Q28_1_Contraception_pill	0.022267004	0.270312836	0.079848284	0.641930046	0.804335833	0.795351175	~Q3_Q28_1_Contraception_pill + Q3_Q2_1_BMI + lib_size + read_conc + Q1_Q1_Age	aldex2	228
Lactobacillus crispatus group 1	Q3_Q28_1_Contraception_pill	0.09749473	0.154753608	0.629176024	0.5347784	0.804335833	0.795351175	~Q3_Q28_1_Contraception_pill + Q3_Q2_1_BMI + lib_size + read_conc + Q1_Q1_Age	aldex2	228
Prevotella 220	Q3_Q28_1_Contraception_pill	-0.01430746	0.273991999	-0.050386199	0.641781673	0.804335833	0.795351175	~Q3_Q28_1_Contraception_pill + Q3_Q2_1_BMI + lib_size + read_conc + Q1_Q1_Age	aldex2	228
Prevotella 14	Q3_Q28_1_Contraception_pill	0.054885641	0.267014458	0.198258198	0.614033009	0.804335833	0.795351175	~Q3_Q28_1_Contraception_pill + Q3_Q2_1_BMI + lib_size + read_conc + Q1_Q1_Age	aldex2	228
GU410548_g 2	Q3_Q28_1_Contraception_pill	-0.070193273	0.254107542	-0.287388718	0.545521281	0.804335833	0.795351175	~Q3_Q28_1_Contraception_pill + Q3_Q2_1_BMI + lib_size + read_conc + Q1_Q1_Age	aldex2	228
Alloprevotella 6	Q3_Q28_1_Contraception_pill	-0.18230361	0.271346861	-0.675689629	0.499485008	0.804335833	0.795351175	~Q3_Q28_1_Contraception_pill + Q3_Q2_1_BMI + lib_size + read_conc + Q1_Q1_Age	aldex2	228
Actinobacillus 3	Q3_Q28_1_Contraception_pill	0.303653561	0.253131847	1.204283019	0.308244262	0.804335833	0.795351175	~Q3_Q28_1_Contraception_pill + Q3_Q2_1_BMI + lib_size + read_conc + Q1_Q1_Age	aldex2	228
Prevotella 17	Q3_Q28_1_Contraception_pill	0.279225889	0.251671099	1.116442434	0.341395148	0.804335833	0.795351175	~Q3_Q28_1_Contraception_pill + Q3_Q2_1_BMI + lib_size + read_conc + Q1_Q1_Age	aldex2	228
Aggregatibacter 2	Q3_Q28_1_Contraception_pill	0.022936897	0.262747484	0.092584953	0.581140083	0.804335833	0.795351175	~Q3_Q28_1_Contraception_pill + Q3_Q2_1_BMI + lib_size + read_conc + Q1_Q1_Age	aldex2	228
Fusobacterium 6	Q3_Q28_1_Contraception_pill	-0.329678553	0.248597555	-1.329987844	0.28203303	0.804335833	0.795351175	~Q3_Q28_1_Contraception_pill + Q3_Q2_1_BMI + lib_size + read_conc + Q1_Q1_Age	aldex2	228
Veillonella 2	Q3_Q28_1_Contraception_pill	0.092423928	0.110219892	0.85799302	0.409924548	0.804335833	0.795351175	~Q3_Q28_1_Contraception_pill + Q3_Q2_1_BMI + lib_size + read_conc + Q1_Q1_Age	aldex2	228
Prevotella 15	Q3_Q28_1_Contraception_pill	0.132725112	0.246073704	0.535491693	0.48291654	0.804335833	0.795351175	~Q3_Q28_1_Contraception_pill + Q3_Q2_1_BMI + lib_size + read_conc + Q1_Q1_Age	aldex2	228
Mogibacterium 1	Q3_Q28_1_Contraception_pill	-0.262011672	0.249224305	-1.060725947	0.355209894	0.804335833	0.795351175	~Q3_Q28_1_Contraception_pill + Q3_Q2_1_BMI + lib_size + read_conc + Q1_Q1_Age	aldex2	228
Rothia 3	Q3_Q28_1_Contraception_pill	0.045627304	0.253573167	0.185295059	0.587900112	0.804335833	0.795351175	~Q3_Q28_1_Contraception_pill + Q3_Q2_1_BMI + lib_size + read_conc + Q1_Q1_Age	aldex2	228
Porphyromonas 2	Q3_Q28_1_Contraception_pill	0.029904267	0.270739954	0.114306688	0.626413515	0.804335833	0.795351175	~Q3_Q28_1_Contraception_pill + Q3_Q2_1_BMI + lib_size + read_conc + Q1_Q1_Age	aldex2	228
Bergeyella 1	Q3_Q28_1_Contraception_pill	-0.100753737	0.258646406	-0.38756337	0.534260089	0.804335833	0.795351175	~Q3_Q28_1_Contraception_pill + Q3_Q2_1_BMI + lib_size + read_conc + Q1_Q1_Age	aldex2	228
Neisseria 1	Q3_Q28_1_Contraception_pill	0.055958007	0.106251085	0.519445901	0.609278723	0.804335833	0.795351175	~Q3_Q28_1_Contraception_pill + Q3_Q2_1_BMI + lib_size + read_conc + Q1_Q1_Age	aldex2	228
Alloprevotella 7	Q3_Q28_1_Contraception_pill	-0.094248877	0.236331929	-0.402022848	0.504865492	0.804335833	0.795351175	~Q3_Q28_1_Contraception_pill + Q3_Q2_1_BMI + lib_size + read_conc + Q1_Q1_Age	aldex2	228
Oribacterium 1	Q3_Q28_1_Contraception_pill	-0.020511781	0.237646465	-0.0837876	0.535149118	0.804335833	0.795351175	~Q3_Q28_1_Contraception_pill + Q3_Q2_1_BMI + lib_size + read_conc + Q1_Q1_Age	aldex2	228
Bergeyella 2	Q3_Q28_1_Contraception_pill	-0.107064666	0.239816932	-0.454812529	0.512530744	0.804335833	0.795351175	~Q3_Q28_1_Contraception_pill + Q3_Q2_1_BMI + lib_size + read_conc + Q1_Q1_Age	aldex2	228
EU728721_g 1	Q3_Q28_1_Contraception_pill	-0.090323473	0.242056518	-0.36634203	0.545269236	0.804335833	0.795351175	~Q3_Q28_1_Contraception_pill + Q3_Q2_1_BMI + lib_size + read_conc + Q1_Q1_Age	aldex2	228
Neisseria 3	Q3_Q28_1_Contraception_pill	-0.05832659	0.240037353	-0.243498577	0.549395524	0.804335833	0.795351175	~Q3_Q28_1_Contraception_pill + Q3_Q2_1_BMI + lib_size + read_conc + Q1_Q1_Age	aldex2	228
Prevotella 2	Q3_Q16_2_Portions_alcohol_48h	-0.180653353	0.115333318	-1.562840002	0.125005139	0.755403031	0.795351175	~Q3_Q16_2_Portions_alcohol_48h + Q3_Q2_1_BMI + lib_size + read_conc + Q1_Q1_Age	aldex2	228
Prevotella 3	Q3_Q16_2_Portions_alcohol_48h	0.049365671	0.186040746	0.267667998	0.767608181	0.811471506	0.817897846	~Q3_Q16_2_Portions_alcohol_48h + Q3_Q2_1_BMI + lib_size + read_conc + Q1_Q1_Age	aldex2	228
Lautropia 1	Q3_Q16_2_Portions_alcohol_48h	-0.0353712	0.228369793	-0.155392931	0.523755422	0.755403031	0.795351175	~Q3_Q16_2_Portions_alcohol_48h + Q3_Q2_1_BMI + lib_size + read_conc + Q1_Q1_Age	aldex2	228
Fusobacterium 1	Q3_Q16_2_Portions_alcohol_48h	-0.137124007	0.089078648	-1.518549717	0.146713693	0.755403031	0.795351175	~Q3_Q16_2_Portions_alcohol_48h + Q3_Q2_1_BMI + lib_size + read_conc + Q1_Q1_Age	aldex2	228
Prevotella 4	Q3_Q16_2_Portions_alcohol_48h	0.006965167	0.097260207	0.090570263	0.832784595	0.844192603	0.855356161	~Q3_Q16_2_Portions_alcohol_48h + Q3_Q2_1_BMI + lib_size + read_conc + Q1_Q1_Age	aldex2	228
Prevotella 5	Q3_Q16_2_Portions_alcohol_48h	-0.168773986	0.078184022	-2.159299715	0.036450518	0.755403031	0.795351175	~Q3_Q16_2_Portions_alcohol_48h + Q3_Q2_1_BMI + lib_size + read_conc + Q1_Q1_Age	aldex2	228
Gemella 1	Q3_Q16_2_Portions_alcohol_48h	0.112745246	0.253827139	0.446246702	0.531232473	0.755403031	0.795351175	~Q3_Q16_2_Portions_alcohol_48h + Q3_Q2_1_BMI + lib_size + read_conc + Q1_Q1_Age	aldex2	228
Streptococcus 3	Q3_Q16_2_Portions_alcohol_48h	0.074671214	0.268717466	0.274983769	0.742160956	0.795940736	0.807843748	~Q3_Q16_2_Portions_alcohol_48h + Q3_Q2_1_BMI + lib_size + read_conc + Q1_Q1_Age	aldex2	228
Veillonella 3	Q3_Q16_2_Portions_alcohol_48h	-0.223741737	0.131695414	-1.700964534	0.106484301	0.755403031	0.795351175	~Q3_Q16_2_Portions_alcohol_48h + Q3_Q2_1_BMI + lib_size + read_conc + Q1_Q1_Age	aldex2	228
Prevotella 7	Q3_Q16_2_Portions_alcohol_48h	0.168728904	0.197675589	0.856843182	0.415688328	0.755403031	0.795351175	~Q3_Q16_2_Portions_alcohol_48h + Q3_Q2_1_BMI + lib_size + read_conc + Q1_Q1_Age	aldex2	228
Prevotella 6	Q3_Q16_2_Portions_alcohol_48h	-0.213631648	0.104008031	-2.06476318	0.047427888	0.755403031	0.795351175	~Q3_Q16_2_Portions_alcohol_48h + Q3_Q2_1_BMI + lib_size + read_conc + Q1_Q1_Age	aldex2	228
Veillonella 1	Q3_Q16_2_Portions_alcohol_48h	0.005493199	0.082482032	0.087535173	0.825901435	0.844192603	0.850615256	~Q3_Q16_2_Portions_alcohol_48h + Q3_Q2_1_BMI + lib_size + read_conc + Q1_Q1_Age	aldex2	228
Leptotrichia 1	Q3_Q16_2_Portions_alcohol_48h	-0.119347891	0.169827618	-0.702205875	0.502257793	0.755403031	0.795351175	~Q3_Q16_2_Portions_alcohol_48h + Q3_Q2_1_BMI + lib_size + read_conc + Q1_Q1_Age	aldex2	228
Prevotella 9	Q3_Q16_2_Portions_alcohol_48h	0.156762635	0.237572393	0.658865086	0.519115948	0.755403031	0.795351175	~Q3_Q16_2_Portions_alcohol_48h + Q3_Q2_1_BMI + lib_size + read_conc + Q1_Q1_Age	aldex2	228
Megasphaera 1	Q3_Q16_2_Portions_alcohol_48h	0.12058608	0.167274254	0.721886402	0.487564365	0.755403031	0.795351175	~Q3_Q16_2_Portions_alcohol_48h + Q3_Q2_1_BMI + lib_size + read_conc + Q1_Q1_Age	aldex2	228
Granulicatella 1	Q3_Q16_2_Portions_alcohol_48h	0.12971304	0.295882852	0.433922513	0.65332154	0.755403031	0.795351175	~Q3_Q16_2_Portions_alcohol_48h + Q3_Q2_1_BMI + lib_size + read_conc + Q1_Q1_Age	aldex2	228
Alloprevotella 1	Q3_Q16_2_Portions_alcohol_48h	0.059572932	0.112531101	0.533115304	0.597702626	0.755403031	0.795351175	~Q3_Q16_2_Portions_alcohol_48h + Q3_Q2_1_BMI + lib_size + read_conc + Q1_Q1_Age	aldex2	228
Prevotella 8	Q3_Q16_2_Portions_alcohol_48h	0.182301045	0.297370875	0.61473776	0.538342079	0.755403031	0.795351175	~Q3_Q16_2_Portions_alcohol_48h + Q3_Q2_1_BMI + lib_size + read_conc + Q1_Q1_Age	aldex2	228
Campylobacter 1	Q3_Q16_2_Portions_alcohol_48h	-0.275679001	0.360398779	-0.763670592	0.468986805	0.755403031	0.795351175	~Q3_Q16_2_Portions_alcohol_48h + Q3_Q2_1_BMI + lib_size + read_conc + Q1_Q1_Age	aldex2	228
Staphylococcus	Q3_Q16_2_Portions_alcohol_48h	0.006158234	0.135140718	0.052983537	0.858377964	0.858377964	0.872395761	~Q3_Q16_2_Portions_alcohol_48h + Q3_Q2_1_BMI + lib_size + read_conc + Q1_Q1_Age	aldex2	228
Prevotella 1	Q3_Q16_2_Portions_alcohol_48h	0.077971485	0.062046741	1.257134907	0.221165813	0.755403031	0.795351175	~Q3_Q16_2_Portions_alcohol_48h + Q3_Q2_1_BMI + lib_size + read_conc + Q1_Q1_Age	aldex2	228
Haemophilus 1	Q3_Q16_2_Portions_alcohol_48h	-0.103181763	0.151157471	-0.678801603	0.525028326	0.755403031	0.795351175	~Q3_Q16_2_Portions_alcohol_48h + Q3_Q2_1_BMI + lib_size + read_conc + Q1_Q1_Age	aldex2	228
Selenomonas 1	Q3_Q16_2_Portions_alcohol_48h	0.157964776	0.195196879	0.80433904	0.433358628	0.755403031	0.795351175	~Q3_Q16_2_Portions_alcohol_48h + Q3_Q2_1_BMI + lib_size + read_conc + Q1_Q1_Age	aldex2	228
Alloprevotella 3	Q3_Q16_2_Portions_alcohol_48h	0.114112977	0.183295077	0.623645429	0.533358693	0.755403031	0.795351175	~Q3_Q16_2_Portions_alcohol_48h + Q3_Q2_1_BMI + lib_size + read_conc + Q1_Q1_Age	aldex2	228
Peptostreptococcus 1	Q3_Q16_2_Portions_alcohol_48h	0.258025489	0.194268797	1.327232409	0.199369387	0.755403031	0.795351175	~Q3_Q16_2_Portions_alcohol_48h + Q3_Q2_1_BMI + lib_size + read_conc + Q1_Q1_Age	aldex2	228
Streptococcus 4	Q3_Q16_2_Portions_alcohol_48h	-0.040647122	0.209913751	-0.200459887	0.729526939	0.793896964	0.802722754	~Q3_Q16_2_Portions_alcohol_48h + Q3_Q2_1_BMI + lib_size + read_conc + Q1_Q1_Age	aldex2	228
Neisseria 2	Q3_Q16_2_Portions_alcohol_48h	0.173629503	0.148692074	1.165117776	0.263173015	0.755403031	0.795351175	~Q3_Q16_2_Portions_alcohol_48h + Q3_Q2_1_BMI + lib_size + read_conc + Q1_Q1_Age	aldex2	228
Prevotella 10	Q3_Q16_2_Portions_alcohol_48h	-0.027399263	0.314480896	-0.091646293	0.673406286	0.766647157	0.795351175	~Q3_Q16_2_Portions_alcohol_48h + Q3_Q2_1_BMI + lib_size + read_conc + Q1_Q1_Age	aldex2	228
Veillonella 5	Q3_Q16_2_Portions_alcohol_48h	0.178593345	0.232220818	0.773355118	0.458778308	0.755403031	0.795351175	~Q3_Q16_2_Portions_alcohol_48h + Q3_Q2_1_BMI + lib_size + read_conc + Q1_Q1_Age	aldex2	228
Actinomyces 1	Q3_Q16_2_Portions_alcohol_48h	0.135091247	0.259139532	0.521513272	0.578175743	0.755403031	0.795351175	~Q3_Q16_2_Portions_alcohol_48h + Q3_Q2_1_BMI + lib_size + read_conc + Q1_Q1_Age	aldex2	228
Actinobacillus 1	Q3_Q16_2_Portions_alcohol_48h	0.022795481	0.092017209	0.249040825	0.795832252	0.829458967	0.835080124	~Q3_Q16_2_Portions_alcohol_48h + Q3_Q2_1_BMI + lib_size + read_conc + Q1_Q1_Age	aldex2	228
Actinomyces 2	Q3_Q16_2_Portions_alcohol_48h	0.010627601	0.254533691	0.037093487	0.5757986	0.755403031	0.795351175	~Q3_Q16_2_Portions_alcohol_48h + Q3_Q2_1_BMI + lib_size + read_conc + Q1_Q1_Age	aldex2	228
t41	Q3_Q16_2_Portions_alcohol_48h	0.111549519	0.196131816	0.571138084	0.561422132	0.755403031	0.795351175	~Q3_Q16_2_Portions_alcohol_48h + Q3_Q2_1_BMI + lib_size + read_conc + Q1_Q1_Age	aldex2	228
Prevotella 12	Q3_Q16_2_Portions_alcohol_48h	0.129765955	0.215134733	0.600667109	0.541370628	0.755403031	0.795351175	~Q3_Q16_2_Portions_alcohol_48h + Q3_Q2_1_BMI + lib_size + read_conc + Q1_Q1_Age	aldex2	228
Prevotella 11	Q3_Q16_2_Portions_alcohol_48h	-0.115347671	0.265773243	-0.435124837	0.636698337	0.755403031	0.795351175	~Q3_Q16_2_Portions_alcohol_48h + Q3_Q2_1_BMI + lib_size + read_conc + Q1_Q1_Age	aldex2	228
Alloprevotella 4	Q3_Q16_2_Portions_alcohol_48h	-0.136537535	0.293740404	-0.47217258	0.588321054	0.755403031	0.795351175	~Q3_Q16_2_Portions_alcohol_48h + Q3_Q2_1_BMI + lib_size + read_conc + Q1_Q1_Age	aldex2	228
Capnocytophaga 1	Q3_Q16_2_Portions_alcohol_48h	-0.096637684	0.213072971	-0.45113596	0.65258689	0.755403031	0.795351175	~Q3_Q16_2_Portions_alcohol_48h + Q3_Q2_1_BMI + lib_size + read_conc + Q1_Q1_Age	aldex2	228
Aggregatibacter 1	Q3_Q16_2_Portions_alcohol_48h	-0.11963388	0.237617331	-0.506362778	0.59126652	0.755403031	0.795351175	~Q3_Q16_2_Portions_alcohol_48h + Q3_Q2_1_BMI + lib_size + read_conc + Q1_Q1_Age	aldex2	228
Leptotrichia 2	Q3_Q16_2_Portions_alcohol_48h	0.164668407	0.264255457	0.629741051	0.509653791	0.755403031	0.795351175	~Q3_Q16_2_Portions_alcohol_48h + Q3_Q2_1_BMI + lib_size + read_conc + Q1_Q1_Age	aldex2	228
Streptococcus 2	Q3_Q16_2_Portions_alcohol_48h	-0.060743368	0.071284571	-0.851752521	0.40428144	0.755403031	0.795351175	~Q3_Q16_2_Portions_alcohol_48h + Q3_Q2_1_BMI + lib_size + read_conc + Q1_Q1_Age	aldex2	228
Atopobium 1	Q3_Q16_2_Portions_alcohol_48h	-0.232553382	0.264277491	-0.887107878	0.414527838	0.755403031	0.795351175	~Q3_Q16_2_Portions_alcohol_48h + Q3_Q2_1_BMI + lib_size + read_conc + Q1_Q1_Age	aldex2	228
Finegoldia	Q3_Q16_2_Portions_alcohol_48h	0.140345066	0.254883029	0.549535496	0.530623831	0.755403031	0.795351175	~Q3_Q16_2_Portions_alcohol_48h + Q3_Q2_1_BMI + lib_size + read_conc + Q1_Q1_Age	aldex2	228
Leptotrichia 4	Q3_Q16_2_Portions_alcohol_48h	-0.248152889	0.25711167	-0.967550335	0.408311136	0.755403031	0.795351175	~Q3_Q16_2_Portions_alcohol_48h + Q3_Q2_1_BMI + lib_size + read_conc + Q1_Q1_Age	aldex2	228
GU410548_g 1	Q3_Q16_2_Portions_alcohol_48h	-0.020279298	0.274654208	-0.07542527	0.636758502	0.755403031	0.795351175	~Q3_Q16_2_Portions_alcohol_48h + Q3_Q2_1_BMI + lib_size + read_conc + Q1_Q1_Age	aldex2	228
Lachnoanaerobaculum 1	Q3_Q16_2_Portions_alcohol_48h	-0.148309742	0.263980172	-0.56337299	0.544424188	0.755403031	0.795351175	~Q3_Q16_2_Portions_alcohol_48h + Q3_Q2_1_BMI + lib_size + read_conc + Q1_Q1_Age	aldex2	228
Capnocytophaga 2	Q3_Q16_2_Portions_alcohol_48h	0.063642295	0.287504191	0.219064414	0.684477988	0.767445017	0.795363064	~Q3_Q16_2_Portions_alcohol_48h + Q3_Q2_1_BMI + lib_size + read_conc + Q1_Q1_Age	aldex2	228
Pasteurellaceae 1	Q3_Q16_2_Portions_alcohol_48h	-0.004155422	0.266742472	-0.016078713	0.636199624	0.755403031	0.795351175	~Q3_Q16_2_Portions_alcohol_48h + Q3_Q2_1_BMI + lib_size + read_conc + Q1_Q1_Age	aldex2	228
Lactobacillus jensenii group	Q3_Q16_2_Portions_alcohol_48h	-0.098226816	0.271096325	-0.360438642	0.627639672	0.755403031	0.795351175	~Q3_Q16_2_Portions_alcohol_48h + Q3_Q2_1_BMI + lib_size + read_conc + Q1_Q1_Age	aldex2	228
Rothia 2	Q3_Q16_2_Portions_alcohol_48h	-0.321347797	0.249899145	-1.28902868	0.247289293	0.755403031	0.795351175	~Q3_Q16_2_Portions_alcohol_48h + Q3_Q2_1_BMI + lib_size + read_conc + Q1_Q1_Age	aldex2	228
Granulicatella 2	Q3_Q16_2_Portions_alcohol_48h	-0.177768569	0.246832209	-0.722383447	0.465935131	0.755403031	0.795351175	~Q3_Q16_2_Portions_alcohol_48h + Q3_Q2_1_BMI + lib_size + read_conc + Q1_Q1_Age	aldex2	228
Lachnoanaerobaculum 2	Q3_Q16_2_Portions_alcohol_48h	0.095356772	0.258276061	0.374331834	0.620427509	0.755403031	0.795351175	~Q3_Q16_2_Portions_alcohol_48h + Q3_Q2_1_BMI + lib_size + read_conc + Q1_Q1_Age	aldex2	228
Fusobacterium 4	Q3_Q16_2_Portions_alcohol_48h	0.415456929	0.271084825	1.540232777	0.195812685	0.755403031	0.795351175	~Q3_Q16_2_Portions_alcohol_48h + Q3_Q2_1_BMI + lib_size + read_conc + Q1_Q1_Age	aldex2	228
Actinomyces 3	Q3_Q16_2_Portions_alcohol_48h	-0.385873937	0.263708812	-1.472019659	0.22823392	0.755403031	0.795351175	~Q3_Q16_2_Portions_alcohol_48h + Q3_Q2_1_BMI + lib_size + read_conc + Q1_Q1_Age	aldex2	228
Lactobacillus crispatus group 1	Q3_Q16_2_Portions_alcohol_48h	0.092635696	0.15383407	0.603802944	0.553002099	0.755403031	0.795351175	~Q3_Q16_2_Portions_alcohol_48h + Q3_Q2_1_BMI + lib_size + read_conc + Q1_Q1_Age	aldex2	228
Prevotella 220	Q3_Q16_2_Portions_alcohol_48h	-0.083381445	0.265566755	-0.315228535	0.586378743	0.755403031	0.795351175	~Q3_Q16_2_Portions_alcohol_48h + Q3_Q2_1_BMI + lib_size + read_conc + Q1_Q1_Age	aldex2	228
Prevotella 14	Q3_Q16_2_Portions_alcohol_48h	0.238595313	0.258672535	0.921670793	0.412586902	0.755403031	0.795351175	~Q3_Q16_2_Portions_alcohol_48h + Q3_Q2_1_BMI + lib_size + read_conc + Q1_Q1_Age	aldex2	228
GU410548_g 2	Q3_Q16_2_Portions_alcohol_48h	-0.193575569	0.248942057	-0.784363711	0.446229704	0.755403031	0.795351175	~Q3_Q16_2_Portions_alcohol_48h + Q3_Q2_1_BMI + lib_size + read_conc + Q1_Q1_Age	aldex2	228
Alloprevotella 6	Q3_Q16_2_Portions_alcohol_48h	0.047527546	0.270794805	0.172523246	0.566380541	0.755403031	0.795351175	~Q3_Q16_2_Portions_alcohol_48h + Q3_Q2_1_BMI + lib_size + read_conc + Q1_Q1_Age	aldex2	228
Actinobacillus 3	Q3_Q16_2_Portions_alcohol_48h	0.170692171	0.251201322	0.685975168	0.447183756	0.755403031	0.795351175	~Q3_Q16_2_Portions_alcohol_48h + Q3_Q2_1_BMI + lib_size + read_conc + Q1_Q1_Age	aldex2	228
Prevotella 17	Q3_Q16_2_Portions_alcohol_48h	-0.172007125	0.247072081	-0.700476047	0.447333715	0.755403031	0.795351175	~Q3_Q16_2_Portions_alcohol_48h + Q3_Q2_1_BMI + lib_size + read_conc + Q1_Q1_Age	aldex2	228
Aggregatibacter 2	Q3_Q16_2_Portions_alcohol_48h	0.239114923	0.258137373	0.929284681	0.397420855	0.755403031	0.795351175	~Q3_Q16_2_Portions_alcohol_48h + Q3_Q2_1_BMI + lib_size + read_conc + Q1_Q1_Age	aldex2	228
Fusobacterium 6	Q3_Q16_2_Portions_alcohol_48h	0.018116839	0.245808266	0.072205811	0.639919997	0.755403031	0.795351175	~Q3_Q16_2_Portions_alcohol_48h + Q3_Q2_1_BMI + lib_size + read_conc + Q1_Q1_Age	aldex2	228
Veillonella 2	Q3_Q16_2_Portions_alcohol_48h	-0.035359299	0.110173666	-0.337322073	0.713923457	0.788512475	0.797384355	~Q3_Q16_2_Portions_alcohol_48h + Q3_Q2_1_BMI + lib_size + read_conc + Q1_Q1_Age	aldex2	228
Prevotella 15	Q3_Q16_2_Portions_alcohol_48h	0.14318821	0.243311909	0.588081074	0.499756618	0.755403031	0.795351175	~Q3_Q16_2_Portions_alcohol_48h + Q3_Q2_1_BMI + lib_size + read_conc + Q1_Q1_Age	aldex2	228
Mogibacterium 1	Q3_Q16_2_Portions_alcohol_48h	-0.160002097	0.24679685	-0.653476178	0.462221053	0.755403031	0.795351175	~Q3_Q16_2_Portions_alcohol_48h + Q3_Q2_1_BMI + lib_size + read_conc + Q1_Q1_Age	aldex2	228
Rothia 3	Q3_Q16_2_Portions_alcohol_48h	-0.054788848	0.249717264	-0.222932836	0.582410788	0.755403031	0.795351175	~Q3_Q16_2_Portions_alcohol_48h + Q3_Q2_1_BMI + lib_size + read_conc + Q1_Q1_Age	aldex2	228
Porphyromonas 2	Q3_Q16_2_Portions_alcohol_48h	0.232346945	0.262770981	0.884107199	0.434704969	0.755403031	0.795351175	~Q3_Q16_2_Portions_alcohol_48h + Q3_Q2_1_BMI + lib_size + read_conc + Q1_Q1_Age	aldex2	228
Bergeyella 1	Q3_Q16_2_Portions_alcohol_48h	-0.122988319	0.254238103	-0.483330406	0.488285455	0.755403031	0.795351175	~Q3_Q16_2_Portions_alcohol_48h + Q3_Q2_1_BMI + lib_size + read_conc + Q1_Q1_Age	aldex2	228
Neisseria 1	Q3_Q16_2_Portions_alcohol_48h	-0.08444353	0.103493763	-0.816494564	0.426806295	0.755403031	0.795351175	~Q3_Q16_2_Portions_alcohol_48h + Q3_Q2_1_BMI + lib_size + read_conc + Q1_Q1_Age	aldex2	228
Alloprevotella 7	Q3_Q16_2_Portions_alcohol_48h	0.195674955	0.232960577	0.844647462	0.426201498	0.755403031	0.795351175	~Q3_Q16_2_Portions_alcohol_48h + Q3_Q2_1_BMI + lib_size + read_conc + Q1_Q1_Age	aldex2	228
Oribacterium 1	Q3_Q16_2_Portions_alcohol_48h	-0.066718869	0.235657586	-0.282566813	0.534685507	0.755403031	0.795351175	~Q3_Q16_2_Portions_alcohol_48h + Q3_Q2_1_BMI + lib_size + read_conc + Q1_Q1_Age	aldex2	228
Bergeyella 2	Q3_Q16_2_Portions_alcohol_48h	0.095522501	0.237321425	0.415031996	0.499088962	0.755403031	0.795351175	~Q3_Q16_2_Portions_alcohol_48h + Q3_Q2_1_BMI + lib_size + read_conc + Q1_Q1_Age	aldex2	228
EU728721_g 1	Q3_Q16_2_Portions_alcohol_48h	0.044396962	0.236658418	0.187253866	0.52944405	0.755403031	0.795351175	~Q3_Q16_2_Portions_alcohol_48h + Q3_Q2_1_BMI + lib_size + read_conc + Q1_Q1_Age	aldex2	228
Neisseria 3	Q3_Q16_2_Portions_alcohol_48h	0.03821866	0.235552431	0.167242103	0.555068227	0.755403031	0.795351175	~Q3_Q16_2_Portions_alcohol_48h + Q3_Q2_1_BMI + lib_size + read_conc + Q1_Q1_Age	aldex2	228
Prevotella 2	Q1_16_3_Portions_coffee_no_sugar	-0.144367417	0.117855847	-1.228743155	0.226155705	0.729060148	0.795351175	~Q1_16_3_Portions_coffee_no_sugar + Q3_Q2_1_BMI + lib_size + read_conc + Q1_Q1_Age	aldex2	228
Prevotella 3	Q1_16_3_Portions_coffee_no_sugar	-0.214929385	0.189915831	-1.130392312	0.272866159	0.729060148	0.795351175	~Q1_16_3_Portions_coffee_no_sugar + Q3_Q2_1_BMI + lib_size + read_conc + Q1_Q1_Age	aldex2	228
Lautropia 1	Q1_16_3_Portions_coffee_no_sugar	-0.093474111	0.230673785	-0.410224719	0.531123965	0.729060148	0.795351175	~Q1_16_3_Portions_coffee_no_sugar + Q3_Q2_1_BMI + lib_size + read_conc + Q1_Q1_Age	aldex2	228
Fusobacterium 1	Q1_16_3_Portions_coffee_no_sugar	-0.005169796	0.089584137	-0.046208568	0.846030774	0.857620236	0.86475704	~Q1_16_3_Portions_coffee_no_sugar + Q3_Q2_1_BMI + lib_size + read_conc + Q1_Q1_Age	aldex2	228
Prevotella 4	Q1_16_3_Portions_coffee_no_sugar	-0.012158422	0.097034252	-0.125465496	0.872179901	0.872179901	0.882314596	~Q1_16_3_Portions_coffee_no_sugar + Q3_Q2_1_BMI + lib_size + read_conc + Q1_Q1_Age	aldex2	228
Prevotella 5	Q1_16_3_Portions_coffee_no_sugar	-0.067189326	0.080322241	-0.848051417	0.408611498	0.729060148	0.795351175	~Q1_16_3_Portions_coffee_no_sugar + Q3_Q2_1_BMI + lib_size + read_conc + Q1_Q1_Age	aldex2	228
Gemella 1	Q1_16_3_Portions_coffee_no_sugar	-0.014088268	0.25523295	-0.049485726	0.590136861	0.729060148	0.795351175	~Q1_16_3_Portions_coffee_no_sugar + Q3_Q2_1_BMI + lib_size + read_conc + Q1_Q1_Age	aldex2	228
Streptococcus 3	Q1_16_3_Portions_coffee_no_sugar	0.182680439	0.275033214	0.667747365	0.520740403	0.729060148	0.795351175	~Q1_16_3_Portions_coffee_no_sugar + Q3_Q2_1_BMI + lib_size + read_conc + Q1_Q1_Age	aldex2	228
Veillonella 3	Q1_16_3_Portions_coffee_no_sugar	-0.161938508	0.13457527	-1.217569623	0.248333153	0.729060148	0.795351175	~Q1_16_3_Portions_coffee_no_sugar + Q3_Q2_1_BMI + lib_size + read_conc + Q1_Q1_Age	aldex2	228
Prevotella 7	Q1_16_3_Portions_coffee_no_sugar	-0.213114916	0.198803471	-1.072057701	0.316942798	0.729060148	0.795351175	~Q1_16_3_Portions_coffee_no_sugar + Q3_Q2_1_BMI + lib_size + read_conc + Q1_Q1_Age	aldex2	228
Prevotella 6	Q1_16_3_Portions_coffee_no_sugar	-0.097607792	0.105811422	-0.921416087	0.368637444	0.729060148	0.795351175	~Q1_16_3_Portions_coffee_no_sugar + Q3_Q2_1_BMI + lib_size + read_conc + Q1_Q1_Age	aldex2	228
Veillonella 1	Q1_16_3_Portions_coffee_no_sugar	-0.046762599	0.084382364	-0.561233064	0.580393054	0.729060148	0.795351175	~Q1_16_3_Portions_coffee_no_sugar + Q3_Q2_1_BMI + lib_size + read_conc + Q1_Q1_Age	aldex2	228
Leptotrichia 1	Q1_16_3_Portions_coffee_no_sugar	-0.076227412	0.169648127	-0.449556546	0.650242835	0.729060148	0.795351175	~Q1_16_3_Portions_coffee_no_sugar + Q3_Q2_1_BMI + lib_size + read_conc + Q1_Q1_Age	aldex2	228
Prevotella 9	Q1_16_3_Portions_coffee_no_sugar	0.160486523	0.238472134	0.672913881	0.517461816	0.729060148	0.795351175	~Q1_16_3_Portions_coffee_no_sugar + Q3_Q2_1_BMI + lib_size + read_conc + Q1_Q1_Age	aldex2	228
Megasphaera 1	Q1_16_3_Portions_coffee_no_sugar	-0.07765699	0.16624731	-0.463126892	0.633887337	0.729060148	0.795351175	~Q1_16_3_Portions_coffee_no_sugar + Q3_Q2_1_BMI + lib_size + read_conc + Q1_Q1_Age	aldex2	228
Granulicatella 1	Q1_16_3_Portions_coffee_no_sugar	-0.061055275	0.298557775	-0.206984404	0.713821373	0.765547559	0.797384355	~Q1_16_3_Portions_coffee_no_sugar + Q3_Q2_1_BMI + lib_size + read_conc + Q1_Q1_Age	aldex2	228
Alloprevotella 1	Q1_16_3_Portions_coffee_no_sugar	-0.111088725	0.114695667	-0.952067275	0.358721543	0.729060148	0.795351175	~Q1_16_3_Portions_coffee_no_sugar + Q3_Q2_1_BMI + lib_size + read_conc + Q1_Q1_Age	aldex2	228
Prevotella 8	Q1_16_3_Portions_coffee_no_sugar	0.004547374	0.297019008	0.016331596	0.749583177	0.770404932	0.810300149	~Q1_16_3_Portions_coffee_no_sugar + Q3_Q2_1_BMI + lib_size + read_conc + Q1_Q1_Age	aldex2	228
Campylobacter 1	Q1_16_3_Portions_coffee_no_sugar	0.413790788	0.359187975	1.157819123	0.295251595	0.729060148	0.795351175	~Q1_16_3_Portions_coffee_no_sugar + Q3_Q2_1_BMI + lib_size + read_conc + Q1_Q1_Age	aldex2	228
Staphylococcus	Q1_16_3_Portions_coffee_no_sugar	-0.045100488	0.135265392	-0.325518907	0.740646593	0.770404932	0.8071848	~Q1_16_3_Portions_coffee_no_sugar + Q3_Q2_1_BMI + lib_size + read_conc + Q1_Q1_Age	aldex2	228
Prevotella 1	Q1_16_3_Portions_coffee_no_sugar	-0.087518903	0.062593651	-1.398509044	0.174146493	0.729060148	0.795351175	~Q1_16_3_Portions_coffee_no_sugar + Q3_Q2_1_BMI + lib_size + read_conc + Q1_Q1_Age	aldex2	228
Haemophilus 1	Q1_16_3_Portions_coffee_no_sugar	-0.189776731	0.153681135	-1.22989074	0.245631333	0.729060148	0.795351175	~Q1_16_3_Portions_coffee_no_sugar + Q3_Q2_1_BMI + lib_size + read_conc + Q1_Q1_Age	aldex2	228
Selenomonas 1	Q1_16_3_Portions_coffee_no_sugar	-0.219045035	0.19780719	-1.10650156	0.28707809	0.729060148	0.795351175	~Q1_16_3_Portions_coffee_no_sugar + Q3_Q2_1_BMI + lib_size + read_conc + Q1_Q1_Age	aldex2	228
Alloprevotella 3	Q1_16_3_Portions_coffee_no_sugar	-0.075602365	0.18792696	-0.403462248	0.646326876	0.729060148	0.795351175	~Q1_16_3_Portions_coffee_no_sugar + Q3_Q2_1_BMI + lib_size + read_conc + Q1_Q1_Age	aldex2	228
Peptostreptococcus 1	Q1_16_3_Portions_coffee_no_sugar	-0.102716509	0.197806933	-0.515408666	0.592056383	0.729060148	0.795351175	~Q1_16_3_Portions_coffee_no_sugar + Q3_Q2_1_BMI + lib_size + read_conc + Q1_Q1_Age	aldex2	228
Streptococcus 4	Q1_16_3_Portions_coffee_no_sugar	0.158925789	0.211542042	0.754727286	0.472433147	0.729060148	0.795351175	~Q1_16_3_Portions_coffee_no_sugar + Q3_Q2_1_BMI + lib_size + read_conc + Q1_Q1_Age	aldex2	228
Neisseria 2	Q1_16_3_Portions_coffee_no_sugar	0.032548541	0.152201065	0.215401765	0.744288241	0.770404932	0.808177987	~Q1_16_3_Portions_coffee_no_sugar + Q3_Q2_1_BMI + lib_size + read_conc + Q1_Q1_Age	aldex2	228
Prevotella 10	Q1_16_3_Portions_coffee_no_sugar	0.352135632	0.31516955	1.119913094	0.321452538	0.729060148	0.795351175	~Q1_16_3_Portions_coffee_no_sugar + Q3_Q2_1_BMI + lib_size + read_conc + Q1_Q1_Age	aldex2	228
Veillonella 5	Q1_16_3_Portions_coffee_no_sugar	-0.282408195	0.234145061	-1.2123003	0.274709587	0.729060148	0.795351175	~Q1_16_3_Portions_coffee_no_sugar + Q3_Q2_1_BMI + lib_size + read_conc + Q1_Q1_Age	aldex2	228
Actinomyces 1	Q1_16_3_Portions_coffee_no_sugar	0.478249305	0.261140435	1.830818541	0.100795068	0.729060148	0.795351175	~Q1_16_3_Portions_coffee_no_sugar + Q3_Q2_1_BMI + lib_size + read_conc + Q1_Q1_Age	aldex2	228
Actinobacillus 1	Q1_16_3_Portions_coffee_no_sugar	-0.070981067	0.092850379	-0.764871808	0.451137593	0.729060148	0.795351175	~Q1_16_3_Portions_coffee_no_sugar + Q3_Q2_1_BMI + lib_size + read_conc + Q1_Q1_Age	aldex2	228
Actinomyces 2	Q1_16_3_Portions_coffee_no_sugar	-0.037473203	0.254875732	-0.148767561	0.547035949	0.729060148	0.795351175	~Q1_16_3_Portions_coffee_no_sugar + Q3_Q2_1_BMI + lib_size + read_conc + Q1_Q1_Age	aldex2	228
t41	Q1_16_3_Portions_coffee_no_sugar	-0.179626038	0.197594061	-0.913061684	0.397102424	0.729060148	0.795351175	~Q1_16_3_Portions_coffee_no_sugar + Q3_Q2_1_BMI + lib_size + read_conc + Q1_Q1_Age	aldex2	228
Prevotella 12	Q1_16_3_Portions_coffee_no_sugar	-0.183003309	0.217915306	-0.837978929	0.437409323	0.729060148	0.795351175	~Q1_16_3_Portions_coffee_no_sugar + Q3_Q2_1_BMI + lib_size + read_conc + Q1_Q1_Age	aldex2	228
Prevotella 11	Q1_16_3_Portions_coffee_no_sugar	0.237407625	0.268806875	0.885750875	0.418618133	0.729060148	0.795351175	~Q1_16_3_Portions_coffee_no_sugar + Q3_Q2_1_BMI + lib_size + read_conc + Q1_Q1_Age	aldex2	228
Alloprevotella 4	Q1_16_3_Portions_coffee_no_sugar	-0.082033743	0.296539684	-0.273814299	0.670791463	0.729978945	0.795351175	~Q1_16_3_Portions_coffee_no_sugar + Q3_Q2_1_BMI + lib_size + read_conc + Q1_Q1_Age	aldex2	228
Capnocytophaga 1	Q1_16_3_Portions_coffee_no_sugar	-0.276992166	0.215508394	-1.288843315	0.224495982	0.729060148	0.795351175	~Q1_16_3_Portions_coffee_no_sugar + Q3_Q2_1_BMI + lib_size + read_conc + Q1_Q1_Age	aldex2	228
Aggregatibacter 1	Q1_16_3_Portions_coffee_no_sugar	-0.207248304	0.242270611	-0.852781879	0.421700521	0.729060148	0.795351175	~Q1_16_3_Portions_coffee_no_sugar + Q3_Q2_1_BMI + lib_size + read_conc + Q1_Q1_Age	aldex2	228
Leptotrichia 2	Q1_16_3_Portions_coffee_no_sugar	-0.188208673	0.269323936	-0.69960945	0.494190574	0.729060148	0.795351175	~Q1_16_3_Portions_coffee_no_sugar + Q3_Q2_1_BMI + lib_size + read_conc + Q1_Q1_Age	aldex2	228
Streptococcus 2	Q1_16_3_Portions_coffee_no_sugar	0.077896048	0.071747561	1.086105391	0.288031786	0.729060148	0.795351175	~Q1_16_3_Portions_coffee_no_sugar + Q3_Q2_1_BMI + lib_size + read_conc + Q1_Q1_Age	aldex2	228
Atopobium 1	Q1_16_3_Portions_coffee_no_sugar	-0.338516851	0.26717142	-1.273330648	0.263219078	0.729060148	0.795351175	~Q1_16_3_Portions_coffee_no_sugar + Q3_Q2_1_BMI + lib_size + read_conc + Q1_Q1_Age	aldex2	228
Finegoldia	Q1_16_3_Portions_coffee_no_sugar	0.069043242	0.257959305	0.26761351	0.590893686	0.729060148	0.795351175	~Q1_16_3_Portions_coffee_no_sugar + Q3_Q2_1_BMI + lib_size + read_conc + Q1_Q1_Age	aldex2	228
Leptotrichia 4	Q1_16_3_Portions_coffee_no_sugar	0.146876008	0.258476398	0.561304967	0.534200725	0.729060148	0.795351175	~Q1_16_3_Portions_coffee_no_sugar + Q3_Q2_1_BMI + lib_size + read_conc + Q1_Q1_Age	aldex2	228
GU410548_g 1	Q1_16_3_Portions_coffee_no_sugar	-0.312638706	0.278642331	-1.127712882	0.322518709	0.729060148	0.795351175	~Q1_16_3_Portions_coffee_no_sugar + Q3_Q2_1_BMI + lib_size + read_conc + Q1_Q1_Age	aldex2	228
Lachnoanaerobaculum 1	Q1_16_3_Portions_coffee_no_sugar	-0.183001782	0.267980349	-0.682827112	0.499338958	0.729060148	0.795351175	~Q1_16_3_Portions_coffee_no_sugar + Q3_Q2_1_BMI + lib_size + read_conc + Q1_Q1_Age	aldex2	228
Capnocytophaga 2	Q1_16_3_Portions_coffee_no_sugar	0.009940402	0.288570087	0.034473635	0.660415043	0.72941363	0.795351175	~Q1_16_3_Portions_coffee_no_sugar + Q3_Q2_1_BMI + lib_size + read_conc + Q1_Q1_Age	aldex2	228
Pasteurellaceae 1	Q1_16_3_Portions_coffee_no_sugar	0.705675474	0.265445446	2.668838254	0.026687634	0.729060148	0.795351175	~Q1_16_3_Portions_coffee_no_sugar + Q3_Q2_1_BMI + lib_size + read_conc + Q1_Q1_Age	aldex2	228
Lactobacillus jensenii group	Q1_16_3_Portions_coffee_no_sugar	-0.253076528	0.275284265	-0.913637017	0.408962164	0.729060148	0.795351175	~Q1_16_3_Portions_coffee_no_sugar + Q3_Q2_1_BMI + lib_size + read_conc + Q1_Q1_Age	aldex2	228
Rothia 2	Q1_16_3_Portions_coffee_no_sugar	-0.074507807	0.252665905	-0.29329664	0.639483284	0.729060148	0.795351175	~Q1_16_3_Portions_coffee_no_sugar + Q3_Q2_1_BMI + lib_size + read_conc + Q1_Q1_Age	aldex2	228
Granulicatella 2	Q1_16_3_Portions_coffee_no_sugar	-0.235754381	0.251702081	-0.944770748	0.424179208	0.729060148	0.795351175	~Q1_16_3_Portions_coffee_no_sugar + Q3_Q2_1_BMI + lib_size + read_conc + Q1_Q1_Age	aldex2	228
Lachnoanaerobaculum 2	Q1_16_3_Portions_coffee_no_sugar	-0.189386018	0.25918401	-0.728122974	0.494540712	0.729060148	0.795351175	~Q1_16_3_Portions_coffee_no_sugar + Q3_Q2_1_BMI + lib_size + read_conc + Q1_Q1_Age	aldex2	228
Fusobacterium 4	Q1_16_3_Portions_coffee_no_sugar	0.300475819	0.27761063	1.084423494	0.345964647	0.729060148	0.795351175	~Q1_16_3_Portions_coffee_no_sugar + Q3_Q2_1_BMI + lib_size + read_conc + Q1_Q1_Age	aldex2	228
Actinomyces 3	Q1_16_3_Portions_coffee_no_sugar	-0.349024149	0.264325033	-1.325245173	0.262303575	0.729060148	0.795351175	~Q1_16_3_Portions_coffee_no_sugar + Q3_Q2_1_BMI + lib_size + read_conc + Q1_Q1_Age	aldex2	228
Lactobacillus crispatus group 1	Q1_16_3_Portions_coffee_no_sugar	0.158015422	0.152994668	1.026571368	0.318067692	0.729060148	0.795351175	~Q1_16_3_Portions_coffee_no_sugar + Q3_Q2_1_BMI + lib_size + read_conc + Q1_Q1_Age	aldex2	228
Prevotella 220	Q1_16_3_Portions_coffee_no_sugar	0.281261368	0.270129604	1.047470151	0.352505407	0.729060148	0.795351175	~Q1_16_3_Portions_coffee_no_sugar + Q3_Q2_1_BMI + lib_size + read_conc + Q1_Q1_Age	aldex2	228
Prevotella 14	Q1_16_3_Portions_coffee_no_sugar	-0.089093629	0.262021321	-0.352642787	0.557518906	0.729060148	0.795351175	~Q1_16_3_Portions_coffee_no_sugar + Q3_Q2_1_BMI + lib_size + read_conc + Q1_Q1_Age	aldex2	228
GU410548_g 2	Q1_16_3_Portions_coffee_no_sugar	-0.065006349	0.251391426	-0.261705161	0.541735869	0.729060148	0.795351175	~Q1_16_3_Portions_coffee_no_sugar + Q3_Q2_1_BMI + lib_size + read_conc + Q1_Q1_Age	aldex2	228
Alloprevotella 6	Q1_16_3_Portions_coffee_no_sugar	0.003205603	0.270378394	0.007632722	0.618061304	0.729060148	0.795351175	~Q1_16_3_Portions_coffee_no_sugar + Q3_Q2_1_BMI + lib_size + read_conc + Q1_Q1_Age	aldex2	228
Actinobacillus 3	Q1_16_3_Portions_coffee_no_sugar	-0.052027151	0.254992877	-0.207972743	0.593896725	0.729060148	0.795351175	~Q1_16_3_Portions_coffee_no_sugar + Q3_Q2_1_BMI + lib_size + read_conc + Q1_Q1_Age	aldex2	228
Prevotella 17	Q1_16_3_Portions_coffee_no_sugar	0.118931208	0.247150934	0.481689161	0.522066828	0.729060148	0.795351175	~Q1_16_3_Portions_coffee_no_sugar + Q3_Q2_1_BMI + lib_size + read_conc + Q1_Q1_Age	aldex2	228
Aggregatibacter 2	Q1_16_3_Portions_coffee_no_sugar	-0.207172222	0.259594072	-0.796478428	0.464016051	0.729060148	0.795351175	~Q1_16_3_Portions_coffee_no_sugar + Q3_Q2_1_BMI + lib_size + read_conc + Q1_Q1_Age	aldex2	228
Fusobacterium 6	Q1_16_3_Portions_coffee_no_sugar	-0.05396439	0.248557701	-0.218598021	0.585440711	0.729060148	0.795351175	~Q1_16_3_Portions_coffee_no_sugar + Q3_Q2_1_BMI + lib_size + read_conc + Q1_Q1_Age	aldex2	228
Veillonella 2	Q1_16_3_Portions_coffee_no_sugar	-0.098423194	0.10985912	-0.913723256	0.377851053	0.729060148	0.795351175	~Q1_16_3_Portions_coffee_no_sugar + Q3_Q2_1_BMI + lib_size + read_conc + Q1_Q1_Age	aldex2	228
Prevotella 15	Q1_16_3_Portions_coffee_no_sugar	0.013576704	0.246136689	0.054434942	0.538275608	0.729060148	0.795351175	~Q1_16_3_Portions_coffee_no_sugar + Q3_Q2_1_BMI + lib_size + read_conc + Q1_Q1_Age	aldex2	228
Mogibacterium 1	Q1_16_3_Portions_coffee_no_sugar	-0.281001867	0.248560936	-1.13685449	0.293802097	0.729060148	0.795351175	~Q1_16_3_Portions_coffee_no_sugar + Q3_Q2_1_BMI + lib_size + read_conc + Q1_Q1_Age	aldex2	228
Rothia 3	Q1_16_3_Portions_coffee_no_sugar	-0.112152112	0.25566795	-0.439164622	0.562308403	0.729060148	0.795351175	~Q1_16_3_Portions_coffee_no_sugar + Q3_Q2_1_BMI + lib_size + read_conc + Q1_Q1_Age	aldex2	228
Porphyromonas 2	Q1_16_3_Portions_coffee_no_sugar	0.264117025	0.266610481	0.992816116	0.379511524	0.729060148	0.795351175	~Q1_16_3_Portions_coffee_no_sugar + Q3_Q2_1_BMI + lib_size + read_conc + Q1_Q1_Age	aldex2	228
Bergeyella 1	Q1_16_3_Portions_coffee_no_sugar	-0.39925924	0.253588983	-1.573481604	0.200401844	0.729060148	0.795351175	~Q1_16_3_Portions_coffee_no_sugar + Q3_Q2_1_BMI + lib_size + read_conc + Q1_Q1_Age	aldex2	228
Neisseria 1	Q1_16_3_Portions_coffee_no_sugar	-0.056272529	0.104572363	-0.524851178	0.608000733	0.729060148	0.795351175	~Q1_16_3_Portions_coffee_no_sugar + Q3_Q2_1_BMI + lib_size + read_conc + Q1_Q1_Age	aldex2	228
Alloprevotella 7	Q1_16_3_Portions_coffee_no_sugar	0.043938796	0.232265565	0.187399439	0.551930507	0.729060148	0.795351175	~Q1_16_3_Portions_coffee_no_sugar + Q3_Q2_1_BMI + lib_size + read_conc + Q1_Q1_Age	aldex2	228
[truncated: 24,692 more rows]
