# Supplementary material for: Salivary microbiome of healthy women of reproductive age
Source: mBio. 2023 Sep 1;14(5):e00300-23. doi: 10.1128/mbio.00300-23 (PMC10653790; doi:10.1128/mbio.00300-23)
Supplement: Table S3 — An overview of the effect of host and environmental variables as well as the consumption of certain food items 24h prior to sampling on the relative abundances of the 80 most abundant genera that were also present in at least 10% of samples. All results are presented with the analyzed population, effect size, uncorrected and corrected p-value. The number of samples for each question was the entire study population (n = 228). Except for the analysis regarding contraception, participants that used progesterone-only pill or vaginal ring as contraception method were removed (n = 224). Food-related questions were analyzed by correlating the number of portions with the abundance of certain genera. [file mbio.00300-23-s0005.csv]

taxa	variable	effectsize	se	stat	pvalue	qvalue.withinformula	qvalue	formula	method	n	freq
Leptotrichia	Q1_Q8_Belgian_born	-0.160721413	0.114506535	-1.407080955	0.16364037	0.74615176	0.795351175	~Q1_Q8_Belgian_born + Q3_Q2_1_BMI + lib_size + read_conc + Q1_Q1_Age	aldex2	228
Megasphaera	Q1_Q8_Belgian_born	-0.16230379	0.180949932	-0.896522709	0.373634301	0.74615176	0.795351175	~Q1_Q8_Belgian_born + Q3_Q2_1_BMI + lib_size + read_conc + Q1_Q1_Age	aldex2	228
EU381776_g	Q1_Q8_Belgian_born	0.103633221	0.220899151	0.479173681	0.449018267	0.74615176	0.795351175	~Q1_Q8_Belgian_born + Q3_Q2_1_BMI + lib_size + read_conc + Q1_Q1_Age	aldex2	228
Granulicatella	Q1_Q8_Belgian_born	-0.038646343	0.088158964	-0.438322338	0.665486705	0.74615176	0.795351175	~Q1_Q8_Belgian_born + Q3_Q2_1_BMI + lib_size + read_conc + Q1_Q1_Age	aldex2	228
Alloprevotella	Q1_Q8_Belgian_born	-0.031777689	0.094555962	-0.333993634	0.741367494	0.774339517	0.80777219	~Q1_Q8_Belgian_born + Q3_Q2_1_BMI + lib_size + read_conc + Q1_Q1_Age	aldex2	228
Campylobacter	Q1_Q8_Belgian_born	-0.109969403	0.076234642	-1.447059694	0.156790919	0.74615176	0.795351175	~Q1_Q8_Belgian_born + Q3_Q2_1_BMI + lib_size + read_conc + Q1_Q1_Age	aldex2	228
Staphylococcus	Q1_Q8_Belgian_born	-0.021820623	0.249192656	-0.087568446	0.554361391	0.74615176	0.795351175	~Q1_Q8_Belgian_born + Q3_Q2_1_BMI + lib_size + read_conc + Q1_Q1_Age	aldex2	228
Haemophilus	Q1_Q8_Belgian_born	0.287781848	0.266928901	1.076685002	0.327857261	0.74615176	0.795351175	~Q1_Q8_Belgian_born + Q3_Q2_1_BMI + lib_size + read_conc + Q1_Q1_Age	aldex2	228
Selenomonas	Q1_Q8_Belgian_born	0.011224194	0.132022243	0.092139004	0.890745423	0.902947415	0.896195259	~Q1_Q8_Belgian_born + Q3_Q2_1_BMI + lib_size + read_conc + Q1_Q1_Age	aldex2	228
Peptostreptococcus	Q1_Q8_Belgian_born	0.210607954	0.191705958	1.09908709	0.325933265	0.74615176	0.795351175	~Q1_Q8_Belgian_born + Q3_Q2_1_BMI + lib_size + read_conc + Q1_Q1_Age	aldex2	228
Actinomyces	Q1_Q8_Belgian_born	-0.111075674	0.102480512	-1.091032752	0.281948253	0.74615176	0.795351175	~Q1_Q8_Belgian_born + Q3_Q2_1_BMI + lib_size + read_conc + Q1_Q1_Age	aldex2	228
Veillonella	Q1_Q8_Belgian_born	-0.036260374	0.082220224	-0.438559249	0.664695009	0.74615176	0.795351175	~Q1_Q8_Belgian_born + Q3_Q2_1_BMI + lib_size + read_conc + Q1_Q1_Age	aldex2	228
Capnocytophaga	Q1_Q8_Belgian_born	-0.005845508	0.167711824	-0.028995715	0.904056964	0.904056964	0.905688836	~Q1_Q8_Belgian_born + Q3_Q2_1_BMI + lib_size + read_conc + Q1_Q1_Age	aldex2	228
Aggregatibacter	Q1_Q8_Belgian_born	0.10831176	0.231738675	0.469947958	0.653400455	0.74615176	0.795351175	~Q1_Q8_Belgian_born + Q3_Q2_1_BMI + lib_size + read_conc + Q1_Q1_Age	aldex2	228
Atopobium	Q1_Q8_Belgian_born	-0.118791858	0.163437749	-0.733408106	0.450785941	0.74615176	0.795351175	~Q1_Q8_Belgian_born + Q3_Q2_1_BMI + lib_size + read_conc + Q1_Q1_Age	aldex2	228
GU410548_g	Q1_Q8_Belgian_born	0.221921037	0.291072179	0.762089175	0.473321804	0.74615176	0.795351175	~Q1_Q8_Belgian_born + Q3_Q2_1_BMI + lib_size + read_conc + Q1_Q1_Age	aldex2	228
Lachnoanaerobaculum	Q1_Q8_Belgian_born	-0.093187401	0.112065987	-0.844205703	0.396267548	0.74615176	0.795351175	~Q1_Q8_Belgian_born + Q3_Q2_1_BMI + lib_size + read_conc + Q1_Q1_Age	aldex2	228
AM420062_g	Q1_Q8_Belgian_born	-0.338168777	0.288501279	-1.174909711	0.269811599	0.74615176	0.795351175	~Q1_Q8_Belgian_born + Q3_Q2_1_BMI + lib_size + read_conc + Q1_Q1_Age	aldex2	228
Pasteurellaceae	Q1_Q8_Belgian_born	0.362507938	0.355714971	1.02160228	0.367340132	0.74615176	0.795351175	~Q1_Q8_Belgian_born + Q3_Q2_1_BMI + lib_size + read_conc + Q1_Q1_Age	aldex2	228
Rothia	Q1_Q8_Belgian_born	-0.111815225	0.131194095	-0.854004807	0.397846647	0.74615176	0.795351175	~Q1_Q8_Belgian_born + Q3_Q2_1_BMI + lib_size + read_conc + Q1_Q1_Age	aldex2	228
Prevotella	Q1_Q8_Belgian_born	-0.032391643	0.061207181	-0.528995084	0.60381683	0.74615176	0.795351175	~Q1_Q8_Belgian_born + Q3_Q2_1_BMI + lib_size + read_conc + Q1_Q1_Age	aldex2	228
Moryella	Q1_Q8_Belgian_born	-0.175869804	0.151599444	-1.169164898	0.276094498	0.74615176	0.795351175	~Q1_Q8_Belgian_born + Q3_Q2_1_BMI + lib_size + read_conc + Q1_Q1_Age	aldex2	228
Porphyromonas	Q1_Q8_Belgian_born	0.22181419	0.193078173	1.154977767	0.272594574	0.74615176	0.795351175	~Q1_Q8_Belgian_born + Q3_Q2_1_BMI + lib_size + read_conc + Q1_Q1_Age	aldex2	228
Mogibacterium	Q1_Q8_Belgian_born	-0.086578602	0.179928346	-0.482183053	0.559134572	0.74615176	0.795351175	~Q1_Q8_Belgian_born + Q3_Q2_1_BMI + lib_size + read_conc + Q1_Q1_Age	aldex2	228
Bergeyella	Q1_Q8_Belgian_born	0.210760373	0.196051111	1.071885844	0.337244668	0.74615176	0.795351175	~Q1_Q8_Belgian_born + Q3_Q2_1_BMI + lib_size + read_conc + Q1_Q1_Age	aldex2	228
Corynebacterium	Q1_Q8_Belgian_born	0.066844928	0.205874774	0.3203252	0.703369561	0.765431581	0.796905755	~Q1_Q8_Belgian_born + Q3_Q2_1_BMI + lib_size + read_conc + Q1_Q1_Age	aldex2	228
Oribacterium	Q1_Q8_Belgian_born	-0.161817669	0.14590476	-1.110011853	0.273215044	0.74615176	0.795351175	~Q1_Q8_Belgian_born + Q3_Q2_1_BMI + lib_size + read_conc + Q1_Q1_Age	aldex2	228
Mitsuokella	Q1_Q8_Belgian_born	-0.459080598	0.308509392	-1.490070017	0.171094935	0.74615176	0.795351175	~Q1_Q8_Belgian_born + Q3_Q2_1_BMI + lib_size + read_conc + Q1_Q1_Age	aldex2	228
Eubacterium_g10	Q1_Q8_Belgian_born	0.176734155	0.229308173	0.775869306	0.492510376	0.74615176	0.795351175	~Q1_Q8_Belgian_born + Q3_Q2_1_BMI + lib_size + read_conc + Q1_Q1_Age	aldex2	228
Butyrivibrio	Q1_Q8_Belgian_born	-0.235866377	0.257026239	-0.921472388	0.387900569	0.74615176	0.795351175	~Q1_Q8_Belgian_born + Q3_Q2_1_BMI + lib_size + read_conc + Q1_Q1_Age	aldex2	228
Actinobacillus	Q1_Q8_Belgian_born	-0.031683768	0.090144562	-0.351216801	0.726974527	0.774339517	0.80141588	~Q1_Q8_Belgian_born + Q3_Q2_1_BMI + lib_size + read_conc + Q1_Q1_Age	aldex2	228
Alloscardovia	Q1_Q8_Belgian_born	-0.078748201	0.249506942	-0.321033202	0.53610097	0.74615176	0.795351175	~Q1_Q8_Belgian_born + Q3_Q2_1_BMI + lib_size + read_conc + Q1_Q1_Age	aldex2	228
JN713389_g	Q1_Q8_Belgian_born	0.034209482	0.192426593	0.182067339	0.742947375	0.774339517	0.808177987	~Q1_Q8_Belgian_born + Q3_Q2_1_BMI + lib_size + read_conc + Q1_Q1_Age	aldex2	228
Bulleidia	Q1_Q8_Belgian_born	-0.029784489	0.208062264	-0.142561625	0.696995388	0.765431581	0.796321419	~Q1_Q8_Belgian_born + Q3_Q2_1_BMI + lib_size + read_conc + Q1_Q1_Age	aldex2	228
Lautropia	Q1_Q8_Belgian_born	-0.399079703	0.259650956	-1.539789124	0.149381822	0.74615176	0.795351175	~Q1_Q8_Belgian_born + Q3_Q2_1_BMI + lib_size + read_conc + Q1_Q1_Age	aldex2	228
Abiotrophia	Q1_Q8_Belgian_born	-0.309482861	0.285712431	-1.086585044	0.321668251	0.74615176	0.795351175	~Q1_Q8_Belgian_born + Q3_Q2_1_BMI + lib_size + read_conc + Q1_Q1_Age	aldex2	228
Treponema	Q1_Q8_Belgian_born	0.370688917	0.207251579	1.795651405	0.108156631	0.74615176	0.795351175	~Q1_Q8_Belgian_born + Q3_Q2_1_BMI + lib_size + read_conc + Q1_Q1_Age	aldex2	228
Dialister	Q1_Q8_Belgian_born	0.39526007	0.235096028	1.68737242	0.144826672	0.74615176	0.795351175	~Q1_Q8_Belgian_born + Q3_Q2_1_BMI + lib_size + read_conc + Q1_Q1_Age	aldex2	228
Parvimonas	Q1_Q8_Belgian_born	0.454539591	0.260862129	1.753039642	0.137816949	0.74615176	0.795351175	~Q1_Q8_Belgian_born + Q3_Q2_1_BMI + lib_size + read_conc + Q1_Q1_Age	aldex2	228
Streptococcus	Q1_Q8_Belgian_born	-0.015902207	0.070096201	-0.226837281	0.813080227	0.835665789	0.843870082	~Q1_Q8_Belgian_born + Q3_Q2_1_BMI + lib_size + read_conc + Q1_Q1_Age	aldex2	228
Filifactor	Q1_Q8_Belgian_born	0.058520543	0.261073167	0.223935124	0.631612211	0.74615176	0.795351175	~Q1_Q8_Belgian_born + Q3_Q2_1_BMI + lib_size + read_conc + Q1_Q1_Age	aldex2	228
GQ422727_g	Q1_Q8_Belgian_born	0.217286463	0.247958405	0.882525745	0.445173585	0.74615176	0.795351175	~Q1_Q8_Belgian_born + Q3_Q2_1_BMI + lib_size + read_conc + Q1_Q1_Age	aldex2	228
Eubacterium_g11	Q1_Q8_Belgian_born	-0.003058736	0.250960791	-0.017440517	0.634056377	0.74615176	0.795351175	~Q1_Q8_Belgian_born + Q3_Q2_1_BMI + lib_size + read_conc + Q1_Q1_Age	aldex2	228
DQ003626_g	Q1_Q8_Belgian_born	0.195057083	0.273593522	0.713936884	0.511269239	0.74615176	0.795351175	~Q1_Q8_Belgian_born + Q3_Q2_1_BMI + lib_size + read_conc + Q1_Q1_Age	aldex2	228
Catonella	Q1_Q8_Belgian_born	0.181753522	0.26122195	0.698200483	0.525825194	0.74615176	0.795351175	~Q1_Q8_Belgian_born + Q3_Q2_1_BMI + lib_size + read_conc + Q1_Q1_Age	aldex2	228
Kingella	Q1_Q8_Belgian_born	-0.107307144	0.283779746	-0.378249159	0.618832056	0.74615176	0.795351175	~Q1_Q8_Belgian_born + Q3_Q2_1_BMI + lib_size + read_conc + Q1_Q1_Age	aldex2	228
ADCM_g	Q1_Q8_Belgian_born	0.162203823	0.262680751	0.61948025	0.550337457	0.74615176	0.795351175	~Q1_Q8_Belgian_born + Q3_Q2_1_BMI + lib_size + read_conc + Q1_Q1_Age	aldex2	228
Streptobacillus	Q1_Q8_Belgian_born	-0.004793039	0.264322926	-0.021425245	0.602905219	0.74615176	0.795351175	~Q1_Q8_Belgian_born + Q3_Q2_1_BMI + lib_size + read_conc + Q1_Q1_Age	aldex2	228
Tannerella	Q1_Q8_Belgian_born	0.204577268	0.244030199	0.842075611	0.446848528	0.74615176	0.795351175	~Q1_Q8_Belgian_born + Q3_Q2_1_BMI + lib_size + read_conc + Q1_Q1_Age	aldex2	228
AF287775_g	Q1_Q8_Belgian_born	0.080486948	0.243681739	0.332558033	0.544759883	0.74615176	0.795351175	~Q1_Q8_Belgian_born + Q3_Q2_1_BMI + lib_size + read_conc + Q1_Q1_Age	aldex2	228
Fretibacterium	Q1_Q8_Belgian_born	0.370410041	0.254217147	1.460259235	0.215009654	0.74615176	0.795351175	~Q1_Q8_Belgian_born + Q3_Q2_1_BMI + lib_size + read_conc + Q1_Q1_Age	aldex2	228
JN713562_g	Q1_Q8_Belgian_born	-0.142637952	0.268186413	-0.534411559	0.516963724	0.74615176	0.795351175	~Q1_Q8_Belgian_born + Q3_Q2_1_BMI + lib_size + read_conc + Q1_Q1_Age	aldex2	228
Mycoplasma_g4	Q1_Q8_Belgian_born	-0.037187612	0.259957576	-0.143771913	0.652409413	0.74615176	0.795351175	~Q1_Q8_Belgian_born + Q3_Q2_1_BMI + lib_size + read_conc + Q1_Q1_Age	aldex2	228
Neisseria	Q1_Q8_Belgian_born	-0.141814489	0.150163313	-0.944657799	0.3476382	0.74615176	0.795351175	~Q1_Q8_Belgian_born + Q3_Q2_1_BMI + lib_size + read_conc + Q1_Q1_Age	aldex2	228
Scardovia	Q1_Q8_Belgian_born	-0.461438553	0.262289051	-1.761033606	0.117696324	0.74615176	0.795351175	~Q1_Q8_Belgian_born + Q3_Q2_1_BMI + lib_size + read_conc + Q1_Q1_Age	aldex2	228
Actinobaculum	Q1_Q8_Belgian_born	-0.116711617	0.259334545	-0.448199914	0.54841774	0.74615176	0.795351175	~Q1_Q8_Belgian_born + Q3_Q2_1_BMI + lib_size + read_conc + Q1_Q1_Age	aldex2	228
AM419981_g	Q1_Q8_Belgian_born	-0.126988036	0.246383134	-0.515145486	0.516363758	0.74615176	0.795351175	~Q1_Q8_Belgian_born + Q3_Q2_1_BMI + lib_size + read_conc + Q1_Q1_Age	aldex2	228
AM420159_g	Q1_Q8_Belgian_born	0.252557405	0.263634932	0.96085581	0.400651631	0.74615176	0.795351175	~Q1_Q8_Belgian_born + Q3_Q2_1_BMI + lib_size + read_conc + Q1_Q1_Age	aldex2	228
EU381695_g	Q1_Q8_Belgian_born	0.190075452	0.245622953	0.792955967	0.46758157	0.74615176	0.795351175	~Q1_Q8_Belgian_born + Q3_Q2_1_BMI + lib_size + read_conc + Q1_Q1_Age	aldex2	228
Saccharimonas	Q1_Q8_Belgian_born	-0.137457344	0.243254507	-0.567559481	0.456344291	0.74615176	0.795351175	~Q1_Q8_Belgian_born + Q3_Q2_1_BMI + lib_size + read_conc + Q1_Q1_Age	aldex2	228
Schwartzia	Q1_Q8_Belgian_born	0.240271657	0.250936273	0.963593955	0.396893337	0.74615176	0.795351175	~Q1_Q8_Belgian_born + Q3_Q2_1_BMI + lib_size + read_conc + Q1_Q1_Age	aldex2	228
GQ422712_g	Q1_Q8_Belgian_born	0.043869225	0.241730388	0.184206243	0.629214502	0.74615176	0.795351175	~Q1_Q8_Belgian_born + Q3_Q2_1_BMI + lib_size + read_conc + Q1_Q1_Age	aldex2	228
Fusobacterium	Q1_Q8_Belgian_born	0.121866963	0.104830799	1.161396126	0.299313172	0.74615176	0.795351175	~Q1_Q8_Belgian_born + Q3_Q2_1_BMI + lib_size + read_conc + Q1_Q1_Age	aldex2	228
JN713547_g	Q1_Q8_Belgian_born	0.051789899	0.239233597	0.22044005	0.534613065	0.74615176	0.795351175	~Q1_Q8_Belgian_born + Q3_Q2_1_BMI + lib_size + read_conc + Q1_Q1_Age	aldex2	228
Eubacterium_g14	Q1_Q8_Belgian_born	0.104424085	0.242226993	0.438000534	0.521325188	0.74615176	0.795351175	~Q1_Q8_Belgian_born + Q3_Q2_1_BMI + lib_size + read_conc + Q1_Q1_Age	aldex2	228
Eubacterium_g15	Q1_Q8_Belgian_born	0.047794657	0.249610101	0.193465166	0.601903041	0.74615176	0.795351175	~Q1_Q8_Belgian_born + Q3_Q2_1_BMI + lib_size + read_conc + Q1_Q1_Age	aldex2	228
Simonsiella	Q1_Q8_Belgian_born	-0.048975107	0.259083178	-0.189867699	0.598272729	0.74615176	0.795351175	~Q1_Q8_Belgian_born + Q3_Q2_1_BMI + lib_size + read_conc + Q1_Q1_Age	aldex2	228
Cardiobacterium	Q1_Q8_Belgian_born	0.202933791	0.25074714	0.81761299	0.467183634	0.74615176	0.795351175	~Q1_Q8_Belgian_born + Q3_Q2_1_BMI + lib_size + read_conc + Q1_Q1_Age	aldex2	228
Gemella	Q1_Q8_Belgian_born	0.242759648	0.101520508	2.380650545	0.029397363	0.74615176	0.795351175	~Q1_Q8_Belgian_born + Q3_Q2_1_BMI + lib_size + read_conc + Q1_Q1_Age	aldex2	228
Aminicella	Q1_Q8_Belgian_born	0.037376732	0.230183076	0.160970436	0.505464665	0.74615176	0.795351175	~Q1_Q8_Belgian_born + Q3_Q2_1_BMI + lib_size + read_conc + Q1_Q1_Age	aldex2	228
Shuttleworthia	Q1_Q8_Belgian_born	-0.045933535	0.231449736	-0.200255356	0.51684442	0.74615176	0.795351175	~Q1_Q8_Belgian_born + Q3_Q2_1_BMI + lib_size + read_conc + Q1_Q1_Age	aldex2	228
Ottowia	Q1_Q8_Belgian_born	0.096480599	0.232258263	0.413535979	0.499063438	0.74615176	0.795351175	~Q1_Q8_Belgian_born + Q3_Q2_1_BMI + lib_size + read_conc + Q1_Q1_Age	aldex2	228
FJ202371_g	Q1_Q8_Belgian_born	0.178472173	0.229718758	0.780467324	0.456258225	0.74615176	0.795351175	~Q1_Q8_Belgian_born + Q3_Q2_1_BMI + lib_size + read_conc + Q1_Q1_Age	aldex2	228
ASND_g	Q1_Q8_Belgian_born	-0.013783511	0.233839817	-0.056756748	0.536369508	0.74615176	0.795351175	~Q1_Q8_Belgian_born + Q3_Q2_1_BMI + lib_size + read_conc + Q1_Q1_Age	aldex2	228
Leptotrichia	Q1_Q14_Urbanized_past	0.115444525	0.113577606	1.013089627	0.317630854	0.775668783	0.795351175	~Q1_Q14_Urbanized_past + Q3_Q2_1_BMI + lib_size + read_conc + Q1_Q1_Age	aldex2	228
Megasphaera	Q1_Q14_Urbanized_past	0.058202832	0.185914916	0.316808081	0.71738564	0.775668783	0.798627654	~Q1_Q14_Urbanized_past + Q3_Q2_1_BMI + lib_size + read_conc + Q1_Q1_Age	aldex2	228
EU381776_g	Q1_Q14_Urbanized_past	-0.02958305	0.224367001	-0.135577617	0.557716573	0.775668783	0.795351175	~Q1_Q14_Urbanized_past + Q3_Q2_1_BMI + lib_size + read_conc + Q1_Q1_Age	aldex2	228
Granulicatella	Q1_Q14_Urbanized_past	-0.054073446	0.089829358	-0.603300192	0.55746182	0.775668783	0.795351175	~Q1_Q14_Urbanized_past + Q3_Q2_1_BMI + lib_size + read_conc + Q1_Q1_Age	aldex2	228
Alloprevotella	Q1_Q14_Urbanized_past	0.123076946	0.092663646	1.326492293	0.191431005	0.775668783	0.795351175	~Q1_Q14_Urbanized_past + Q3_Q2_1_BMI + lib_size + read_conc + Q1_Q1_Age	aldex2	228
Campylobacter	Q1_Q14_Urbanized_past	0.063561789	0.077575664	0.81733699	0.426834089	0.775668783	0.795351175	~Q1_Q14_Urbanized_past + Q3_Q2_1_BMI + lib_size + read_conc + Q1_Q1_Age	aldex2	228
Staphylococcus	Q1_Q14_Urbanized_past	0.11513651	0.249115235	0.459814781	0.509925636	0.775668783	0.795351175	~Q1_Q14_Urbanized_past + Q3_Q2_1_BMI + lib_size + read_conc + Q1_Q1_Age	aldex2	228
Haemophilus	Q1_Q14_Urbanized_past	0.318817824	0.268737952	1.18704398	0.262190583	0.775668783	0.795351175	~Q1_Q14_Urbanized_past + Q3_Q2_1_BMI + lib_size + read_conc + Q1_Q1_Age	aldex2	228
Selenomonas	Q1_Q14_Urbanized_past	0.086017153	0.132649121	0.652434527	0.52836705	0.775668783	0.795351175	~Q1_Q14_Urbanized_past + Q3_Q2_1_BMI + lib_size + read_conc + Q1_Q1_Age	aldex2	228
Peptostreptococcus	Q1_Q14_Urbanized_past	-0.068469394	0.194104014	-0.353132832	0.677643469	0.775668783	0.795351175	~Q1_Q14_Urbanized_past + Q3_Q2_1_BMI + lib_size + read_conc + Q1_Q1_Age	aldex2	228
Actinomyces	Q1_Q14_Urbanized_past	0.073134816	0.103812956	0.70548468	0.494940733	0.775668783	0.795351175	~Q1_Q14_Urbanized_past + Q3_Q2_1_BMI + lib_size + read_conc + Q1_Q1_Age	aldex2	228
Veillonella	Q1_Q14_Urbanized_past	0.068805853	0.082080696	0.836974189	0.41106645	0.775668783	0.795351175	~Q1_Q14_Urbanized_past + Q3_Q2_1_BMI + lib_size + read_conc + Q1_Q1_Age	aldex2	228
Capnocytophaga	Q1_Q14_Urbanized_past	-0.038557694	0.168539351	-0.222807869	0.77453823	0.785148343	0.823207137	~Q1_Q14_Urbanized_past + Q3_Q2_1_BMI + lib_size + read_conc + Q1_Q1_Age	aldex2	228
Aggregatibacter	Q1_Q14_Urbanized_past	0.347031126	0.229954066	1.511320438	0.154034021	0.775668783	0.795351175	~Q1_Q14_Urbanized_past + Q3_Q2_1_BMI + lib_size + read_conc + Q1_Q1_Age	aldex2	228
Atopobium	Q1_Q14_Urbanized_past	-0.157603911	0.164023678	-0.963444819	0.371379616	0.775668783	0.795351175	~Q1_Q14_Urbanized_past + Q3_Q2_1_BMI + lib_size + read_conc + Q1_Q1_Age	aldex2	228
GU410548_g	Q1_Q14_Urbanized_past	0.233460496	0.292065977	0.801127066	0.444857279	0.775668783	0.795351175	~Q1_Q14_Urbanized_past + Q3_Q2_1_BMI + lib_size + read_conc + Q1_Q1_Age	aldex2	228
Lachnoanaerobaculum	Q1_Q14_Urbanized_past	-0.016952613	0.111724913	-0.171086552	0.757486799	0.778528099	0.813753058	~Q1_Q14_Urbanized_past + Q3_Q2_1_BMI + lib_size + read_conc + Q1_Q1_Age	aldex2	228
AM420062_g	Q1_Q14_Urbanized_past	-0.116894962	0.293057114	-0.402210068	0.637823955	0.775668783	0.795351175	~Q1_Q14_Urbanized_past + Q3_Q2_1_BMI + lib_size + read_conc + Q1_Q1_Age	aldex2	228
Pasteurellaceae	Q1_Q14_Urbanized_past	-0.687307292	0.352748646	-1.948491499	0.0756529	0.775668783	0.795351175	~Q1_Q14_Urbanized_past + Q3_Q2_1_BMI + lib_size + read_conc + Q1_Q1_Age	aldex2	228
Rothia	Q1_Q14_Urbanized_past	-0.147039912	0.130282462	-1.137040552	0.27033867	0.775668783	0.795351175	~Q1_Q14_Urbanized_past + Q3_Q2_1_BMI + lib_size + read_conc + Q1_Q1_Age	aldex2	228
Prevotella	Q1_Q14_Urbanized_past	0.081432673	0.061154248	1.331661516	0.195474438	0.775668783	0.795351175	~Q1_Q14_Urbanized_past + Q3_Q2_1_BMI + lib_size + read_conc + Q1_Q1_Age	aldex2	228
Moryella	Q1_Q14_Urbanized_past	0.013855705	0.1546199	0.094750921	0.735017567	0.775668783	0.805071003	~Q1_Q14_Urbanized_past + Q3_Q2_1_BMI + lib_size + read_conc + Q1_Q1_Age	aldex2	228
Porphyromonas	Q1_Q14_Urbanized_past	0.087165402	0.193433204	0.453744216	0.638539929	0.775668783	0.795351175	~Q1_Q14_Urbanized_past + Q3_Q2_1_BMI + lib_size + read_conc + Q1_Q1_Age	aldex2	228
Mogibacterium	Q1_Q14_Urbanized_past	0.003776318	0.181794928	0.009400329	0.738065998	0.775668783	0.806351632	~Q1_Q14_Urbanized_past + Q3_Q2_1_BMI + lib_size + read_conc + Q1_Q1_Age	aldex2	228
Bergeyella	Q1_Q14_Urbanized_past	-0.101923481	0.194278426	-0.521021501	0.605375682	0.775668783	0.795351175	~Q1_Q14_Urbanized_past + Q3_Q2_1_BMI + lib_size + read_conc + Q1_Q1_Age	aldex2	228
Corynebacterium	Q1_Q14_Urbanized_past	0.039207386	0.209267857	0.191026497	0.717609033	0.775668783	0.798627654	~Q1_Q14_Urbanized_past + Q3_Q2_1_BMI + lib_size + read_conc + Q1_Q1_Age	aldex2	228
Oribacterium	Q1_Q14_Urbanized_past	0.110764402	0.148739494	0.74742036	0.471215173	0.775668783	0.795351175	~Q1_Q14_Urbanized_past + Q3_Q2_1_BMI + lib_size + read_conc + Q1_Q1_Age	aldex2	228
Mitsuokella	Q1_Q14_Urbanized_past	0.147466784	0.308415304	0.476758423	0.579373638	0.775668783	0.795351175	~Q1_Q14_Urbanized_past + Q3_Q2_1_BMI + lib_size + read_conc + Q1_Q1_Age	aldex2	228
Eubacterium_g10	Q1_Q14_Urbanized_past	0.253860304	0.230371408	1.101979327	0.319852076	0.775668783	0.795351175	~Q1_Q14_Urbanized_past + Q3_Q2_1_BMI + lib_size + read_conc + Q1_Q1_Age	aldex2	228
Butyrivibrio	Q1_Q14_Urbanized_past	-0.273993186	0.25557681	-1.07919199	0.329354167	0.775668783	0.795351175	~Q1_Q14_Urbanized_past + Q3_Q2_1_BMI + lib_size + read_conc + Q1_Q1_Age	aldex2	228
Actinobacillus	Q1_Q14_Urbanized_past	0.03256918	0.090742226	0.358527725	0.7218538	0.775668783	0.798627654	~Q1_Q14_Urbanized_past + Q3_Q2_1_BMI + lib_size + read_conc + Q1_Q1_Age	aldex2	228
Alloscardovia	Q1_Q14_Urbanized_past	0.010917065	0.25160107	0.039274894	0.574464032	0.775668783	0.795351175	~Q1_Q14_Urbanized_past + Q3_Q2_1_BMI + lib_size + read_conc + Q1_Q1_Age	aldex2	228
JN713389_g	Q1_Q14_Urbanized_past	0.207222843	0.191605974	1.082519262	0.319144187	0.775668783	0.795351175	~Q1_Q14_Urbanized_past + Q3_Q2_1_BMI + lib_size + read_conc + Q1_Q1_Age	aldex2	228
Bulleidia	Q1_Q14_Urbanized_past	-0.038101151	0.212578697	-0.176196924	0.709016749	0.775668783	0.797330742	~Q1_Q14_Urbanized_past + Q3_Q2_1_BMI + lib_size + read_conc + Q1_Q1_Age	aldex2	228
Lautropia	Q1_Q14_Urbanized_past	-0.122511349	0.260092711	-0.471482835	0.614628321	0.775668783	0.795351175	~Q1_Q14_Urbanized_past + Q3_Q2_1_BMI + lib_size + read_conc + Q1_Q1_Age	aldex2	228
Abiotrophia	Q1_Q14_Urbanized_past	-0.112156167	0.285847427	-0.389424773	0.607049621	0.775668783	0.795351175	~Q1_Q14_Urbanized_past + Q3_Q2_1_BMI + lib_size + read_conc + Q1_Q1_Age	aldex2	228
Treponema	Q1_Q14_Urbanized_past	-0.063952191	0.209770927	-0.30628649	0.720776535	0.775668783	0.798627654	~Q1_Q14_Urbanized_past + Q3_Q2_1_BMI + lib_size + read_conc + Q1_Q1_Age	aldex2	228
Dialister	Q1_Q14_Urbanized_past	-0.062638715	0.235477436	-0.269489345	0.676677579	0.775668783	0.795351175	~Q1_Q14_Urbanized_past + Q3_Q2_1_BMI + lib_size + read_conc + Q1_Q1_Age	aldex2	228
Parvimonas	Q1_Q14_Urbanized_past	-0.194997373	0.260001162	-0.752671419	0.475646977	0.775668783	0.795351175	~Q1_Q14_Urbanized_past + Q3_Q2_1_BMI + lib_size + read_conc + Q1_Q1_Age	aldex2	228
Streptococcus	Q1_Q14_Urbanized_past	-0.050957128	0.070462433	-0.723570211	0.478943301	0.775668783	0.795351175	~Q1_Q14_Urbanized_past + Q3_Q2_1_BMI + lib_size + read_conc + Q1_Q1_Age	aldex2	228
Filifactor	Q1_Q14_Urbanized_past	-0.073629429	0.26058737	-0.283691586	0.625731367	0.775668783	0.795351175	~Q1_Q14_Urbanized_past + Q3_Q2_1_BMI + lib_size + read_conc + Q1_Q1_Age	aldex2	228
GQ422727_g	Q1_Q14_Urbanized_past	-0.085834018	0.249644739	-0.343909832	0.6057514	0.775668783	0.795351175	~Q1_Q14_Urbanized_past + Q3_Q2_1_BMI + lib_size + read_conc + Q1_Q1_Age	aldex2	228
Eubacterium_g11	Q1_Q14_Urbanized_past	0.24961003	0.254309518	0.981827241	0.385046049	0.775668783	0.795351175	~Q1_Q14_Urbanized_past + Q3_Q2_1_BMI + lib_size + read_conc + Q1_Q1_Age	aldex2	228
DQ003626_g	Q1_Q14_Urbanized_past	-0.320316631	0.271568778	-1.178619441	0.301342698	0.775668783	0.795351175	~Q1_Q14_Urbanized_past + Q3_Q2_1_BMI + lib_size + read_conc + Q1_Q1_Age	aldex2	228
Catonella	Q1_Q14_Urbanized_past	0.020722416	0.263841705	0.081951707	0.662950812	0.775668783	0.795351175	~Q1_Q14_Urbanized_past + Q3_Q2_1_BMI + lib_size + read_conc + Q1_Q1_Age	aldex2	228
Kingella	Q1_Q14_Urbanized_past	0.080863655	0.285761107	0.284291521	0.606785077	0.775668783	0.795351175	~Q1_Q14_Urbanized_past + Q3_Q2_1_BMI + lib_size + read_conc + Q1_Q1_Age	aldex2	228
ADCM_g	Q1_Q14_Urbanized_past	0.296316253	0.265010907	1.119688724	0.329240138	0.775668783	0.795351175	~Q1_Q14_Urbanized_past + Q3_Q2_1_BMI + lib_size + read_conc + Q1_Q1_Age	aldex2	228
Streptobacillus	Q1_Q14_Urbanized_past	-0.043504699	0.267945016	-0.157128145	0.595978594	0.775668783	0.795351175	~Q1_Q14_Urbanized_past + Q3_Q2_1_BMI + lib_size + read_conc + Q1_Q1_Age	aldex2	228
Tannerella	Q1_Q14_Urbanized_past	-0.238782053	0.246547039	-0.973701986	0.390006835	0.775668783	0.795351175	~Q1_Q14_Urbanized_past + Q3_Q2_1_BMI + lib_size + read_conc + Q1_Q1_Age	aldex2	228
AF287775_g	Q1_Q14_Urbanized_past	-0.142351327	0.244903899	-0.579744473	0.468491551	0.775668783	0.795351175	~Q1_Q14_Urbanized_past + Q3_Q2_1_BMI + lib_size + read_conc + Q1_Q1_Age	aldex2	228
Fretibacterium	Q1_Q14_Urbanized_past	0.080246401	0.253993659	0.3149709	0.624784892	0.775668783	0.795351175	~Q1_Q14_Urbanized_past + Q3_Q2_1_BMI + lib_size + read_conc + Q1_Q1_Age	aldex2	228
JN713562_g	Q1_Q14_Urbanized_past	-0.185763482	0.271113799	-0.687310019	0.485232849	0.775668783	0.795351175	~Q1_Q14_Urbanized_past + Q3_Q2_1_BMI + lib_size + read_conc + Q1_Q1_Age	aldex2	228
Mycoplasma_g4	Q1_Q14_Urbanized_past	0.170811209	0.261742047	0.654269882	0.510789274	0.775668783	0.795351175	~Q1_Q14_Urbanized_past + Q3_Q2_1_BMI + lib_size + read_conc + Q1_Q1_Age	aldex2	228
Neisseria	Q1_Q14_Urbanized_past	-0.060874397	0.150553523	-0.402875134	0.690548872	0.775668783	0.796321419	~Q1_Q14_Urbanized_past + Q3_Q2_1_BMI + lib_size + read_conc + Q1_Q1_Age	aldex2	228
Scardovia	Q1_Q14_Urbanized_past	-0.139724088	0.261025061	-0.538297677	0.51300961	0.775668783	0.795351175	~Q1_Q14_Urbanized_past + Q3_Q2_1_BMI + lib_size + read_conc + Q1_Q1_Age	aldex2	228
Actinobaculum	Q1_Q14_Urbanized_past	-0.079883239	0.257232205	-0.303895201	0.536853705	0.775668783	0.795351175	~Q1_Q14_Urbanized_past + Q3_Q2_1_BMI + lib_size + read_conc + Q1_Q1_Age	aldex2	228
AM419981_g	Q1_Q14_Urbanized_past	0.121299676	0.245921896	0.488489352	0.498626153	0.775668783	0.795351175	~Q1_Q14_Urbanized_past + Q3_Q2_1_BMI + lib_size + read_conc + Q1_Q1_Age	aldex2	228
AM420159_g	Q1_Q14_Urbanized_past	0.11105295	0.261757945	0.423929792	0.569788803	0.775668783	0.795351175	~Q1_Q14_Urbanized_past + Q3_Q2_1_BMI + lib_size + read_conc + Q1_Q1_Age	aldex2	228
EU381695_g	Q1_Q14_Urbanized_past	-0.078809751	0.2482072	-0.319570102	0.595483938	0.775668783	0.795351175	~Q1_Q14_Urbanized_past + Q3_Q2_1_BMI + lib_size + read_conc + Q1_Q1_Age	aldex2	228
Saccharimonas	Q1_Q14_Urbanized_past	-0.326079601	0.244442322	-1.342524988	0.266822419	0.775668783	0.795351175	~Q1_Q14_Urbanized_past + Q3_Q2_1_BMI + lib_size + read_conc + Q1_Q1_Age	aldex2	228
Schwartzia	Q1_Q14_Urbanized_past	0.070856357	0.25196161	0.284124972	0.577401854	0.775668783	0.795351175	~Q1_Q14_Urbanized_past + Q3_Q2_1_BMI + lib_size + read_conc + Q1_Q1_Age	aldex2	228
GQ422712_g	Q1_Q14_Urbanized_past	-0.005117539	0.242621789	-0.020296533	0.55088064	0.775668783	0.795351175	~Q1_Q14_Urbanized_past + Q3_Q2_1_BMI + lib_size + read_conc + Q1_Q1_Age	aldex2	228
Fusobacterium	Q1_Q14_Urbanized_past	0.031220762	0.107051856	0.29348883	0.744222751	0.775668783	0.808177987	~Q1_Q14_Urbanized_past + Q3_Q2_1_BMI + lib_size + read_conc + Q1_Q1_Age	aldex2	228
JN713547_g	Q1_Q14_Urbanized_past	0.440271847	0.239012188	1.839172874	0.149166614	0.775668783	0.795351175	~Q1_Q14_Urbanized_past + Q3_Q2_1_BMI + lib_size + read_conc + Q1_Q1_Age	aldex2	228
Eubacterium_g14	Q1_Q14_Urbanized_past	-0.206366335	0.243319334	-0.851953443	0.435094959	0.775668783	0.795351175	~Q1_Q14_Urbanized_past + Q3_Q2_1_BMI + lib_size + read_conc + Q1_Q1_Age	aldex2	228
Eubacterium_g15	Q1_Q14_Urbanized_past	0.421600848	0.248470388	1.705664413	0.162139922	0.775668783	0.795351175	~Q1_Q14_Urbanized_past + Q3_Q2_1_BMI + lib_size + read_conc + Q1_Q1_Age	aldex2	228
Simonsiella	Q1_Q14_Urbanized_past	0.125928063	0.257727081	0.491295303	0.507909077	0.775668783	0.795351175	~Q1_Q14_Urbanized_past + Q3_Q2_1_BMI + lib_size + read_conc + Q1_Q1_Age	aldex2	228
Cardiobacterium	Q1_Q14_Urbanized_past	0.145210366	0.249892315	0.573316281	0.506332879	0.775668783	0.795351175	~Q1_Q14_Urbanized_past + Q3_Q2_1_BMI + lib_size + read_conc + Q1_Q1_Age	aldex2	228
Gemella	Q1_Q14_Urbanized_past	0.024830248	0.103623471	0.223006897	0.793036256	0.793036256	0.833984125	~Q1_Q14_Urbanized_past + Q3_Q2_1_BMI + lib_size + read_conc + Q1_Q1_Age	aldex2	228
Aminicella	Q1_Q14_Urbanized_past	-0.1225004	0.225633327	-0.545927304	0.514030227	0.775668783	0.795351175	~Q1_Q14_Urbanized_past + Q3_Q2_1_BMI + lib_size + read_conc + Q1_Q1_Age	aldex2	228
Shuttleworthia	Q1_Q14_Urbanized_past	0.07819866	0.233277995	0.33792687	0.557531934	0.775668783	0.795351175	~Q1_Q14_Urbanized_past + Q3_Q2_1_BMI + lib_size + read_conc + Q1_Q1_Age	aldex2	228
Ottowia	Q1_Q14_Urbanized_past	0.036612455	0.231878133	0.153950499	0.534758364	0.775668783	0.795351175	~Q1_Q14_Urbanized_past + Q3_Q2_1_BMI + lib_size + read_conc + Q1_Q1_Age	aldex2	228
FJ202371_g	Q1_Q14_Urbanized_past	-0.093954025	0.231200398	-0.412354513	0.486263141	0.775668783	0.795351175	~Q1_Q14_Urbanized_past + Q3_Q2_1_BMI + lib_size + read_conc + Q1_Q1_Age	aldex2	228
ASND_g	Q1_Q14_Urbanized_past	0.0269601	0.232542969	0.115878348	0.540306009	0.775668783	0.795351175	~Q1_Q14_Urbanized_past + Q3_Q2_1_BMI + lib_size + read_conc + Q1_Q1_Age	aldex2	228
Leptotrichia	Q1_Q15_Urbanized_present	-0.169116904	0.113759526	-1.48868083	0.146229794	0.790404691	0.795351175	~Q1_Q15_Urbanized_present + Q3_Q2_1_BMI + lib_size + read_conc + Q1_Q1_Age	aldex2	228
Megasphaera	Q1_Q15_Urbanized_present	0.020864448	0.182984759	0.109311976	0.803417941	0.814423666	0.839138004	~Q1_Q15_Urbanized_present + Q3_Q2_1_BMI + lib_size + read_conc + Q1_Q1_Age	aldex2	228
EU381776_g	Q1_Q15_Urbanized_present	-0.220399062	0.225593843	-0.976372414	0.379461449	0.790404691	0.795351175	~Q1_Q15_Urbanized_present + Q3_Q2_1_BMI + lib_size + read_conc + Q1_Q1_Age	aldex2	228
Granulicatella	Q1_Q15_Urbanized_present	0.061566816	0.087570527	0.719559087	0.490154145	0.790404691	0.795351175	~Q1_Q15_Urbanized_present + Q3_Q2_1_BMI + lib_size + read_conc + Q1_Q1_Age	aldex2	228
Alloprevotella	Q1_Q15_Urbanized_present	-0.13486311	0.094298945	-1.426617601	0.162711836	0.790404691	0.795351175	~Q1_Q15_Urbanized_present + Q3_Q2_1_BMI + lib_size + read_conc + Q1_Q1_Age	aldex2	228
Campylobacter	Q1_Q15_Urbanized_present	-0.137079368	0.076920495	-1.775735213	0.085676587	0.790404691	0.795351175	~Q1_Q15_Urbanized_present + Q3_Q2_1_BMI + lib_size + read_conc + Q1_Q1_Age	aldex2	228
Staphylococcus	Q1_Q15_Urbanized_present	0.229024801	0.248417829	0.926368298	0.419183174	0.790404691	0.795351175	~Q1_Q15_Urbanized_present + Q3_Q2_1_BMI + lib_size + read_conc + Q1_Q1_Age	aldex2	228
Haemophilus	Q1_Q15_Urbanized_present	0.135660046	0.269422153	0.503950762	0.620439987	0.790404691	0.795351175	~Q1_Q15_Urbanized_present + Q3_Q2_1_BMI + lib_size + read_conc + Q1_Q1_Age	aldex2	228
Selenomonas	Q1_Q15_Urbanized_present	-0.252196677	0.132434833	-1.907775956	0.067632936	0.790404691	0.795351175	~Q1_Q15_Urbanized_present + Q3_Q2_1_BMI + lib_size + read_conc + Q1_Q1_Age	aldex2	228
Peptostreptococcus	Q1_Q15_Urbanized_present	-0.028708463	0.193642103	-0.148648287	0.762673517	0.799508865	0.815550461	~Q1_Q15_Urbanized_present + Q3_Q2_1_BMI + lib_size + read_conc + Q1_Q1_Age	aldex2	228
Actinomyces	Q1_Q15_Urbanized_present	-0.090136192	0.102237724	-0.872827988	0.39281951	0.790404691	0.795351175	~Q1_Q15_Urbanized_present + Q3_Q2_1_BMI + lib_size + read_conc + Q1_Q1_Age	aldex2	228
Veillonella	Q1_Q15_Urbanized_present	-0.085276615	0.082299445	-1.025490183	0.316335621	0.790404691	0.795351175	~Q1_Q15_Urbanized_present + Q3_Q2_1_BMI + lib_size + read_conc + Q1_Q1_Age	aldex2	228
Capnocytophaga	Q1_Q15_Urbanized_present	0.198631993	0.164537314	1.208507104	0.243802372	0.790404691	0.795351175	~Q1_Q15_Urbanized_present + Q3_Q2_1_BMI + lib_size + read_conc + Q1_Q1_Age	aldex2	228
Aggregatibacter	Q1_Q15_Urbanized_present	0.12155662	0.233475149	0.523681163	0.600939857	0.790404691	0.795351175	~Q1_Q15_Urbanized_present + Q3_Q2_1_BMI + lib_size + read_conc + Q1_Q1_Age	aldex2	228
Atopobium	Q1_Q15_Urbanized_present	0.023029589	0.166659177	0.1387297	0.751068885	0.799508865	0.811176319	~Q1_Q15_Urbanized_present + Q3_Q2_1_BMI + lib_size + read_conc + Q1_Q1_Age	aldex2	228
GU410548_g	Q1_Q15_Urbanized_present	0.148600996	0.291623222	0.509218205	0.612541398	0.790404691	0.795351175	~Q1_Q15_Urbanized_present + Q3_Q2_1_BMI + lib_size + read_conc + Q1_Q1_Age	aldex2	228
Lachnoanaerobaculum	Q1_Q15_Urbanized_present	-0.105870742	0.111429627	-0.954987298	0.365930826	0.790404691	0.795351175	~Q1_Q15_Urbanized_present + Q3_Q2_1_BMI + lib_size + read_conc + Q1_Q1_Age	aldex2	228
AM420062_g	Q1_Q15_Urbanized_present	-0.078480031	0.290119757	-0.270089082	0.695407389	0.799508865	0.796321419	~Q1_Q15_Urbanized_present + Q3_Q2_1_BMI + lib_size + read_conc + Q1_Q1_Age	aldex2	228
Pasteurellaceae	Q1_Q15_Urbanized_present	-0.21818701	0.355823249	-0.612556188	0.563127519	0.790404691	0.795351175	~Q1_Q15_Urbanized_present + Q3_Q2_1_BMI + lib_size + read_conc + Q1_Q1_Age	aldex2	228
Rothia	Q1_Q15_Urbanized_present	0.029115524	0.132578004	0.227344531	0.7746305	0.799508865	0.823207137	~Q1_Q15_Urbanized_present + Q3_Q2_1_BMI + lib_size + read_conc + Q1_Q1_Age	aldex2	228
Prevotella	Q1_Q15_Urbanized_present	0.020204165	0.061448211	0.329155176	0.740406059	0.799508865	0.807127554	~Q1_Q15_Urbanized_present + Q3_Q2_1_BMI + lib_size + read_conc + Q1_Q1_Age	aldex2	228
Moryella	Q1_Q15_Urbanized_present	-0.05271668	0.151303687	-0.352959997	0.685198027	0.799508865	0.795384274	~Q1_Q15_Urbanized_present + Q3_Q2_1_BMI + lib_size + read_conc + Q1_Q1_Age	aldex2	228
Porphyromonas	Q1_Q15_Urbanized_present	-0.103716941	0.194764333	-0.537555011	0.597274243	0.790404691	0.795351175	~Q1_Q15_Urbanized_present + Q3_Q2_1_BMI + lib_size + read_conc + Q1_Q1_Age	aldex2	228
Mogibacterium	Q1_Q15_Urbanized_present	-0.171509352	0.184616429	-0.936980175	0.382636423	0.790404691	0.795351175	~Q1_Q15_Urbanized_present + Q3_Q2_1_BMI + lib_size + read_conc + Q1_Q1_Age	aldex2	228
Bergeyella	Q1_Q15_Urbanized_present	0.038190788	0.193748041	0.192503626	0.746586851	0.799508865	0.808874551	~Q1_Q15_Urbanized_present + Q3_Q2_1_BMI + lib_size + read_conc + Q1_Q1_Age	aldex2	228
Corynebacterium	Q1_Q15_Urbanized_present	0.023447295	0.210082318	0.11629994	0.723315289	0.799508865	0.798885543	~Q1_Q15_Urbanized_present + Q3_Q2_1_BMI + lib_size + read_conc + Q1_Q1_Age	aldex2	228
Oribacterium	Q1_Q15_Urbanized_present	0.080847306	0.148413131	0.541568178	0.594055404	0.790404691	0.795351175	~Q1_Q15_Urbanized_present + Q3_Q2_1_BMI + lib_size + read_conc + Q1_Q1_Age	aldex2	228
Mitsuokella	Q1_Q15_Urbanized_present	0.121414434	0.30856177	0.390265757	0.616471801	0.790404691	0.795351175	~Q1_Q15_Urbanized_present + Q3_Q2_1_BMI + lib_size + read_conc + Q1_Q1_Age	aldex2	228
Eubacterium_g10	Q1_Q15_Urbanized_present	-0.087889167	0.232866549	-0.377157576	0.636939035	0.790404691	0.795351175	~Q1_Q15_Urbanized_present + Q3_Q2_1_BMI + lib_size + read_conc + Q1_Q1_Age	aldex2	228
Butyrivibrio	Q1_Q15_Urbanized_present	-0.157215495	0.257461808	-0.61583712	0.552983861	0.790404691	0.795351175	~Q1_Q15_Urbanized_present + Q3_Q2_1_BMI + lib_size + read_conc + Q1_Q1_Age	aldex2	228
Actinobacillus	Q1_Q15_Urbanized_present	-9.59816E-05	0.090998672	-0.000144885	0.893872895	0.893872895	0.89832405	~Q1_Q15_Urbanized_present + Q3_Q2_1_BMI + lib_size + read_conc + Q1_Q1_Age	aldex2	228
Alloscardovia	Q1_Q15_Urbanized_present	0.15499993	0.251899181	0.609601906	0.480633181	0.790404691	0.795351175	~Q1_Q15_Urbanized_present + Q3_Q2_1_BMI + lib_size + read_conc + Q1_Q1_Age	aldex2	228
JN713389_g	Q1_Q15_Urbanized_present	0.01207056	0.193849138	0.061768892	0.739251068	0.799508865	0.806455711	~Q1_Q15_Urbanized_present + Q3_Q2_1_BMI + lib_size + read_conc + Q1_Q1_Age	aldex2	228
Bulleidia	Q1_Q15_Urbanized_present	-0.185419355	0.212064427	-0.877917961	0.418905131	0.790404691	0.795351175	~Q1_Q15_Urbanized_present + Q3_Q2_1_BMI + lib_size + read_conc + Q1_Q1_Age	aldex2	228
Lautropia	Q1_Q15_Urbanized_present	0.261219596	0.259782957	1.007587769	0.355000431	0.790404691	0.795351175	~Q1_Q15_Urbanized_present + Q3_Q2_1_BMI + lib_size + read_conc + Q1_Q1_Age	aldex2	228
Abiotrophia	Q1_Q15_Urbanized_present	0.265959725	0.287264775	0.933336325	0.408003268	0.790404691	0.795351175	~Q1_Q15_Urbanized_present + Q3_Q2_1_BMI + lib_size + read_conc + Q1_Q1_Age	aldex2	228
Treponema	Q1_Q15_Urbanized_present	-0.269167863	0.212733186	-1.264658097	0.231195173	0.790404691	0.795351175	~Q1_Q15_Urbanized_present + Q3_Q2_1_BMI + lib_size + read_conc + Q1_Q1_Age	aldex2	228
Dialister	Q1_Q15_Urbanized_present	-0.113347088	0.236960869	-0.482039924	0.595790826	0.790404691	0.795351175	~Q1_Q15_Urbanized_present + Q3_Q2_1_BMI + lib_size + read_conc + Q1_Q1_Age	aldex2	228
Parvimonas	Q1_Q15_Urbanized_present	0.129281709	0.260470324	0.497624969	0.588593232	0.790404691	0.795351175	~Q1_Q15_Urbanized_present + Q3_Q2_1_BMI + lib_size + read_conc + Q1_Q1_Age	aldex2	228
Streptococcus	Q1_Q15_Urbanized_present	-0.018344653	0.070655161	-0.259673834	0.777900517	0.799508865	0.824958414	~Q1_Q15_Urbanized_present + Q3_Q2_1_BMI + lib_size + read_conc + Q1_Q1_Age	aldex2	228
Filifactor	Q1_Q15_Urbanized_present	-0.361017044	0.25945039	-1.398275218	0.226792447	0.790404691	0.795351175	~Q1_Q15_Urbanized_present + Q3_Q2_1_BMI + lib_size + read_conc + Q1_Q1_Age	aldex2	228
GQ422727_g	Q1_Q15_Urbanized_present	0.026815802	0.252014826	0.109424671	0.619146194	0.790404691	0.795351175	~Q1_Q15_Urbanized_present + Q3_Q2_1_BMI + lib_size + read_conc + Q1_Q1_Age	aldex2	228
Eubacterium_g11	Q1_Q15_Urbanized_present	0.083463107	0.253650081	0.330094388	0.59657692	0.790404691	0.795351175	~Q1_Q15_Urbanized_present + Q3_Q2_1_BMI + lib_size + read_conc + Q1_Q1_Age	aldex2	228
DQ003626_g	Q1_Q15_Urbanized_present	0.05663136	0.273912308	0.206475541	0.651549813	0.790404691	0.795351175	~Q1_Q15_Urbanized_present + Q3_Q2_1_BMI + lib_size + read_conc + Q1_Q1_Age	aldex2	228
Catonella	Q1_Q15_Urbanized_present	-0.180280061	0.262342417	-0.68770523	0.510554362	0.790404691	0.795351175	~Q1_Q15_Urbanized_present + Q3_Q2_1_BMI + lib_size + read_conc + Q1_Q1_Age	aldex2	228
Kingella	Q1_Q15_Urbanized_present	0.492629802	0.283108434	1.744841825	0.130791773	0.790404691	0.795351175	~Q1_Q15_Urbanized_present + Q3_Q2_1_BMI + lib_size + read_conc + Q1_Q1_Age	aldex2	228
ADCM_g	Q1_Q15_Urbanized_present	-0.196811126	0.262062234	-0.759063201	0.462439932	0.790404691	0.795351175	~Q1_Q15_Urbanized_present + Q3_Q2_1_BMI + lib_size + read_conc + Q1_Q1_Age	aldex2	228
Streptobacillus	Q1_Q15_Urbanized_present	-0.123057342	0.269939695	-0.45545516	0.546983589	0.790404691	0.795351175	~Q1_Q15_Urbanized_present + Q3_Q2_1_BMI + lib_size + read_conc + Q1_Q1_Age	aldex2	228
Tannerella	Q1_Q15_Urbanized_present	-0.103950546	0.247033032	-0.420893873	0.612074135	0.790404691	0.795351175	~Q1_Q15_Urbanized_present + Q3_Q2_1_BMI + lib_size + read_conc + Q1_Q1_Age	aldex2	228
AF287775_g	Q1_Q15_Urbanized_present	-0.111627447	0.244292756	-0.458994668	0.520866085	0.790404691	0.795351175	~Q1_Q15_Urbanized_present + Q3_Q2_1_BMI + lib_size + read_conc + Q1_Q1_Age	aldex2	228
Fretibacterium	Q1_Q15_Urbanized_present	0.089854964	0.256424434	0.357997773	0.592706994	0.790404691	0.795351175	~Q1_Q15_Urbanized_present + Q3_Q2_1_BMI + lib_size + read_conc + Q1_Q1_Age	aldex2	228
JN713562_g	Q1_Q15_Urbanized_present	0.282358439	0.269146287	1.058323929	0.361287435	0.790404691	0.795351175	~Q1_Q15_Urbanized_present + Q3_Q2_1_BMI + lib_size + read_conc + Q1_Q1_Age	aldex2	228
Mycoplasma_g4	Q1_Q15_Urbanized_present	-0.316377835	0.260494359	-1.217999563	0.281634414	0.790404691	0.795351175	~Q1_Q15_Urbanized_present + Q3_Q2_1_BMI + lib_size + read_conc + Q1_Q1_Age	aldex2	228
Neisseria	Q1_Q15_Urbanized_present	0.10532027	0.149545763	0.715930151	0.485756304	0.790404691	0.795351175	~Q1_Q15_Urbanized_present + Q3_Q2_1_BMI + lib_size + read_conc + Q1_Q1_Age	aldex2	228
Scardovia	Q1_Q15_Urbanized_present	0.211595134	0.261729762	0.811557102	0.448951302	0.790404691	0.795351175	~Q1_Q15_Urbanized_present + Q3_Q2_1_BMI + lib_size + read_conc + Q1_Q1_Age	aldex2	228
Actinobaculum	Q1_Q15_Urbanized_present	-0.101273025	0.257716422	-0.392838592	0.561651653	0.790404691	0.795351175	~Q1_Q15_Urbanized_present + Q3_Q2_1_BMI + lib_size + read_conc + Q1_Q1_Age	aldex2	228
AM419981_g	Q1_Q15_Urbanized_present	-0.026836923	0.248810821	-0.104647182	0.56608639	0.790404691	0.795351175	~Q1_Q15_Urbanized_present + Q3_Q2_1_BMI + lib_size + read_conc + Q1_Q1_Age	aldex2	228
AM420159_g	Q1_Q15_Urbanized_present	0.011126062	0.265419044	0.042748673	0.623570852	0.790404691	0.795351175	~Q1_Q15_Urbanized_present + Q3_Q2_1_BMI + lib_size + read_conc + Q1_Q1_Age	aldex2	228
EU381695_g	Q1_Q15_Urbanized_present	-0.084154963	0.248264022	-0.336214858	0.534994131	0.790404691	0.795351175	~Q1_Q15_Urbanized_present + Q3_Q2_1_BMI + lib_size + read_conc + Q1_Q1_Age	aldex2	228
Saccharimonas	Q1_Q15_Urbanized_present	-0.077314948	0.243178873	-0.31863222	0.574187608	0.790404691	0.795351175	~Q1_Q15_Urbanized_present + Q3_Q2_1_BMI + lib_size + read_conc + Q1_Q1_Age	aldex2	228
Schwartzia	Q1_Q15_Urbanized_present	0.306279254	0.253051055	1.214381899	0.306241107	0.790404691	0.795351175	~Q1_Q15_Urbanized_present + Q3_Q2_1_BMI + lib_size + read_conc + Q1_Q1_Age	aldex2	228
GQ422712_g	Q1_Q15_Urbanized_present	0.286880135	0.242267324	1.185840908	0.321722776	0.790404691	0.795351175	~Q1_Q15_Urbanized_present + Q3_Q2_1_BMI + lib_size + read_conc + Q1_Q1_Age	aldex2	228
Fusobacterium	Q1_Q15_Urbanized_present	-0.155659489	0.106010749	-1.474248143	0.153833888	0.790404691	0.795351175	~Q1_Q15_Urbanized_present + Q3_Q2_1_BMI + lib_size + read_conc + Q1_Q1_Age	aldex2	228
JN713547_g	Q1_Q15_Urbanized_present	0.145224031	0.238056705	0.603650747	0.469746586	0.790404691	0.795351175	~Q1_Q15_Urbanized_present + Q3_Q2_1_BMI + lib_size + read_conc + Q1_Q1_Age	aldex2	228
Eubacterium_g14	Q1_Q15_Urbanized_present	-0.09177946	0.244391214	-0.373439119	0.512513786	0.790404691	0.795351175	~Q1_Q15_Urbanized_present + Q3_Q2_1_BMI + lib_size + read_conc + Q1_Q1_Age	aldex2	228
Eubacterium_g15	Q1_Q15_Urbanized_present	-0.000648555	0.247734272	-0.007390084	0.643136559	0.790404691	0.795351175	~Q1_Q15_Urbanized_present + Q3_Q2_1_BMI + lib_size + read_conc + Q1_Q1_Age	aldex2	228
Simonsiella	Q1_Q15_Urbanized_present	-0.145535233	0.26230082	-0.561433563	0.512423401	0.790404691	0.795351175	~Q1_Q15_Urbanized_present + Q3_Q2_1_BMI + lib_size + read_conc + Q1_Q1_Age	aldex2	228
Cardiobacterium	Q1_Q15_Urbanized_present	0.268852272	0.249919792	1.077857028	0.344507201	0.790404691	0.795351175	~Q1_Q15_Urbanized_present + Q3_Q2_1_BMI + lib_size + read_conc + Q1_Q1_Age	aldex2	228
Gemella	Q1_Q15_Urbanized_present	-0.038891719	0.105187413	-0.354740559	0.720159462	0.799508865	0.798627654	~Q1_Q15_Urbanized_present + Q3_Q2_1_BMI + lib_size + read_conc + Q1_Q1_Age	aldex2	228
Aminicella	Q1_Q15_Urbanized_present	0.091654922	0.227078248	0.397424358	0.508301989	0.790404691	0.795351175	~Q1_Q15_Urbanized_present + Q3_Q2_1_BMI + lib_size + read_conc + Q1_Q1_Age	aldex2	228
Shuttleworthia	Q1_Q15_Urbanized_present	-0.130316916	0.231991728	-0.565249921	0.495777271	0.790404691	0.795351175	~Q1_Q15_Urbanized_present + Q3_Q2_1_BMI + lib_size + read_conc + Q1_Q1_Age	aldex2	228
Ottowia	Q1_Q15_Urbanized_present	0.117742014	0.233320623	0.502841724	0.512810929	0.790404691	0.795351175	~Q1_Q15_Urbanized_present + Q3_Q2_1_BMI + lib_size + read_conc + Q1_Q1_Age	aldex2	228
FJ202371_g	Q1_Q15_Urbanized_present	0.058578404	0.232415748	0.253503738	0.564036643	0.790404691	0.795351175	~Q1_Q15_Urbanized_present + Q3_Q2_1_BMI + lib_size + read_conc + Q1_Q1_Age	aldex2	228
ASND_g	Q1_Q15_Urbanized_present	0.098975333	0.236775476	0.417103947	0.515992422	0.790404691	0.795351175	~Q1_Q15_Urbanized_present + Q3_Q2_1_BMI + lib_size + read_conc + Q1_Q1_Age	aldex2	228
Leptotrichia	Q1_Q15_living_in_urban_area	0.041433182	0.114089929	0.364382341	0.709523049	0.771376862	0.797330742	~Q1_Q15_living_in_urban_area + Q3_Q2_1_BMI + lib_size + read_conc + Q1_Q1_Age	aldex2	228
Megasphaera	Q1_Q15_living_in_urban_area	0.08557903	0.18565477	0.456636928	0.652149555	0.767468601	0.795351175	~Q1_Q15_living_in_urban_area + Q3_Q2_1_BMI + lib_size + read_conc + Q1_Q1_Age	aldex2	228
EU381776_g	Q1_Q15_living_in_urban_area	-0.003213233	0.225098852	-0.022199367	0.515871001	0.767468601	0.795351175	~Q1_Q15_living_in_urban_area + Q3_Q2_1_BMI + lib_size + read_conc + Q1_Q1_Age	aldex2	228
Granulicatella	Q1_Q15_living_in_urban_area	-0.081536846	0.087797279	-0.923747835	0.368352363	0.767468601	0.795351175	~Q1_Q15_living_in_urban_area + Q3_Q2_1_BMI + lib_size + read_conc + Q1_Q1_Age	aldex2	228
Alloprevotella	Q1_Q15_living_in_urban_area	-0.088378103	0.095231315	-0.923540366	0.364572218	0.767468601	0.795351175	~Q1_Q15_living_in_urban_area + Q3_Q2_1_BMI + lib_size + read_conc + Q1_Q1_Age	aldex2	228
Campylobacter	Q1_Q15_living_in_urban_area	-0.07781651	0.078005692	-0.989893266	0.33656875	0.767468601	0.795351175	~Q1_Q15_living_in_urban_area + Q3_Q2_1_BMI + lib_size + read_conc + Q1_Q1_Age	aldex2	228
Staphylococcus	Q1_Q15_living_in_urban_area	0.067051091	0.249976782	0.266037904	0.525894142	0.767468601	0.795351175	~Q1_Q15_living_in_urban_area + Q3_Q2_1_BMI + lib_size + read_conc + Q1_Q1_Age	aldex2	228
Haemophilus	Q1_Q15_living_in_urban_area	0.243373288	0.269620714	0.906921121	0.393765973	0.767468601	0.795351175	~Q1_Q15_living_in_urban_area + Q3_Q2_1_BMI + lib_size + read_conc + Q1_Q1_Age	aldex2	228
Selenomonas	Q1_Q15_living_in_urban_area	-0.052204256	0.134226193	-0.385661216	0.69487022	0.767468601	0.796321419	~Q1_Q15_living_in_urban_area + Q3_Q2_1_BMI + lib_size + read_conc + Q1_Q1_Age	aldex2	228
Peptostreptococcus	Q1_Q15_living_in_urban_area	0.280411622	0.19526266	1.436538901	0.188122922	0.767468601	0.795351175	~Q1_Q15_living_in_urban_area + Q3_Q2_1_BMI + lib_size + read_conc + Q1_Q1_Age	aldex2	228
Actinomyces	Q1_Q15_living_in_urban_area	-0.028736158	0.106135272	-0.265942062	0.786868457	0.795959254	0.830645732	~Q1_Q15_living_in_urban_area + Q3_Q2_1_BMI + lib_size + read_conc + Q1_Q1_Age	aldex2	228
Veillonella	Q1_Q15_living_in_urban_area	-0.112517792	0.082786022	-1.361115667	0.180417385	0.767468601	0.795351175	~Q1_Q15_living_in_urban_area + Q3_Q2_1_BMI + lib_size + read_conc + Q1_Q1_Age	aldex2	228
Capnocytophaga	Q1_Q15_living_in_urban_area	-0.118592571	0.167853594	-0.697248381	0.492263946	0.767468601	0.795351175	~Q1_Q15_living_in_urban_area + Q3_Q2_1_BMI + lib_size + read_conc + Q1_Q1_Age	aldex2	228
Aggregatibacter	Q1_Q15_living_in_urban_area	0.025923726	0.234462995	0.114551009	0.795959254	0.795959254	0.835080124	~Q1_Q15_living_in_urban_area + Q3_Q2_1_BMI + lib_size + read_conc + Q1_Q1_Age	aldex2	228
Atopobium	Q1_Q15_living_in_urban_area	-0.003877743	0.163652994	-0.027146959	0.754315434	0.786187918	0.812311552	~Q1_Q15_living_in_urban_area + Q3_Q2_1_BMI + lib_size + read_conc + Q1_Q1_Age	aldex2	228
GU410548_g	Q1_Q15_living_in_urban_area	0.501037204	0.290751276	1.725540978	0.115801389	0.767468601	0.795351175	~Q1_Q15_living_in_urban_area + Q3_Q2_1_BMI + lib_size + read_conc + Q1_Q1_Age	aldex2	228
Lachnoanaerobaculum	Q1_Q15_living_in_urban_area	0.050660168	0.111271303	0.447026257	0.632779552	0.767468601	0.795351175	~Q1_Q15_living_in_urban_area + Q3_Q2_1_BMI + lib_size + read_conc + Q1_Q1_Age	aldex2	228
AM420062_g	Q1_Q15_living_in_urban_area	0.230976292	0.291278653	0.791707426	0.462807062	0.767468601	0.795351175	~Q1_Q15_living_in_urban_area + Q3_Q2_1_BMI + lib_size + read_conc + Q1_Q1_Age	aldex2	228
Pasteurellaceae	Q1_Q15_living_in_urban_area	-0.091382554	0.356223	-0.256986684	0.719256803	0.771376862	0.798627654	~Q1_Q15_living_in_urban_area + Q3_Q2_1_BMI + lib_size + read_conc + Q1_Q1_Age	aldex2	228
Rothia	Q1_Q15_living_in_urban_area	-0.225097508	0.131385086	-1.716254591	0.091425933	0.767468601	0.795351175	~Q1_Q15_living_in_urban_area + Q3_Q2_1_BMI + lib_size + read_conc + Q1_Q1_Age	aldex2	228
Prevotella	Q1_Q15_living_in_urban_area	0.048255994	0.061522439	0.784968702	0.444264907	0.767468601	0.795351175	~Q1_Q15_living_in_urban_area + Q3_Q2_1_BMI + lib_size + read_conc + Q1_Q1_Age	aldex2	228
Moryella	Q1_Q15_living_in_urban_area	-0.078990693	0.150460352	-0.522376792	0.597627119	0.767468601	0.795351175	~Q1_Q15_living_in_urban_area + Q3_Q2_1_BMI + lib_size + read_conc + Q1_Q1_Age	aldex2	228
Porphyromonas	Q1_Q15_living_in_urban_area	-0.015014859	0.194066607	-0.083709768	0.791129055	0.795959254	0.83268451	~Q1_Q15_living_in_urban_area + Q3_Q2_1_BMI + lib_size + read_conc + Q1_Q1_Age	aldex2	228
Mogibacterium	Q1_Q15_living_in_urban_area	-0.120091568	0.182077656	-0.659911564	0.517474715	0.767468601	0.795351175	~Q1_Q15_living_in_urban_area + Q3_Q2_1_BMI + lib_size + read_conc + Q1_Q1_Age	aldex2	228
Bergeyella	Q1_Q15_living_in_urban_area	-0.136503871	0.194422417	-0.702480666	0.491715705	0.767468601	0.795351175	~Q1_Q15_living_in_urban_area + Q3_Q2_1_BMI + lib_size + read_conc + Q1_Q1_Age	aldex2	228
Corynebacterium	Q1_Q15_living_in_urban_area	-0.241368711	0.209459556	-1.156676269	0.280244024	0.767468601	0.795351175	~Q1_Q15_living_in_urban_area + Q3_Q2_1_BMI + lib_size + read_conc + Q1_Q1_Age	aldex2	228
Oribacterium	Q1_Q15_living_in_urban_area	0.082869607	0.148369019	0.560272801	0.590172646	0.767468601	0.795351175	~Q1_Q15_living_in_urban_area + Q3_Q2_1_BMI + lib_size + read_conc + Q1_Q1_Age	aldex2	228
Mitsuokella	Q1_Q15_living_in_urban_area	-0.08510232	0.312705822	-0.267983142	0.663262456	0.767468601	0.795351175	~Q1_Q15_living_in_urban_area + Q3_Q2_1_BMI + lib_size + read_conc + Q1_Q1_Age	aldex2	228
Eubacterium_g10	Q1_Q15_living_in_urban_area	-0.179057565	0.231867386	-0.772847992	0.46784349	0.767468601	0.795351175	~Q1_Q15_living_in_urban_area + Q3_Q2_1_BMI + lib_size + read_conc + Q1_Q1_Age	aldex2	228
Butyrivibrio	Q1_Q15_living_in_urban_area	0.035632739	0.259043555	0.139180242	0.675801251	0.767468601	0.795351175	~Q1_Q15_living_in_urban_area + Q3_Q2_1_BMI + lib_size + read_conc + Q1_Q1_Age	aldex2	228
Actinobacillus	Q1_Q15_living_in_urban_area	-0.142527268	0.090732786	-1.570849401	0.121992502	0.767468601	0.795351175	~Q1_Q15_living_in_urban_area + Q3_Q2_1_BMI + lib_size + read_conc + Q1_Q1_Age	aldex2	228
Alloscardovia	Q1_Q15_living_in_urban_area	-0.084721059	0.253513817	-0.33828298	0.581576013	0.767468601	0.795351175	~Q1_Q15_living_in_urban_area + Q3_Q2_1_BMI + lib_size + read_conc + Q1_Q1_Age	aldex2	228
JN713389_g	Q1_Q15_living_in_urban_area	0.393246057	0.191675884	2.058677885	0.065085103	0.767468601	0.795351175	~Q1_Q15_living_in_urban_area + Q3_Q2_1_BMI + lib_size + read_conc + Q1_Q1_Age	aldex2	228
Bulleidia	Q1_Q15_living_in_urban_area	0.170705774	0.212490097	0.804010544	0.462980807	0.767468601	0.795351175	~Q1_Q15_living_in_urban_area + Q3_Q2_1_BMI + lib_size + read_conc + Q1_Q1_Age	aldex2	228
Lautropia	Q1_Q15_living_in_urban_area	0.101389186	0.262587482	0.384629137	0.683782977	0.767468601	0.795351175	~Q1_Q15_living_in_urban_area + Q3_Q2_1_BMI + lib_size + read_conc + Q1_Q1_Age	aldex2	228
Abiotrophia	Q1_Q15_living_in_urban_area	0.312676997	0.289571811	1.082921376	0.337687134	0.767468601	0.795351175	~Q1_Q15_living_in_urban_area + Q3_Q2_1_BMI + lib_size + read_conc + Q1_Q1_Age	aldex2	228
Treponema	Q1_Q15_living_in_urban_area	-0.081628516	0.213165927	-0.381625507	0.68410949	0.767468601	0.795351175	~Q1_Q15_living_in_urban_area + Q3_Q2_1_BMI + lib_size + read_conc + Q1_Q1_Age	aldex2	228
Dialister	Q1_Q15_living_in_urban_area	-0.087227422	0.236839067	-0.364008943	0.650933286	0.767468601	0.795351175	~Q1_Q15_living_in_urban_area + Q3_Q2_1_BMI + lib_size + read_conc + Q1_Q1_Age	aldex2	228
Parvimonas	Q1_Q15_living_in_urban_area	-0.148733247	0.26193084	-0.567183741	0.564785593	0.767468601	0.795351175	~Q1_Q15_living_in_urban_area + Q3_Q2_1_BMI + lib_size + read_conc + Q1_Q1_Age	aldex2	228
Streptococcus	Q1_Q15_living_in_urban_area	-0.061291281	0.070612241	-0.867600663	0.395717643	0.767468601	0.795351175	~Q1_Q15_living_in_urban_area + Q3_Q2_1_BMI + lib_size + read_conc + Q1_Q1_Age	aldex2	228
Filifactor	Q1_Q15_living_in_urban_area	0.023469082	0.262360042	0.097613301	0.604807651	0.767468601	0.795351175	~Q1_Q15_living_in_urban_area + Q3_Q2_1_BMI + lib_size + read_conc + Q1_Q1_Age	aldex2	228
GQ422727_g	Q1_Q15_living_in_urban_area	0.083083671	0.255479268	0.32685015	0.600473543	0.767468601	0.795351175	~Q1_Q15_living_in_urban_area + Q3_Q2_1_BMI + lib_size + read_conc + Q1_Q1_Age	aldex2	228
Eubacterium_g11	Q1_Q15_living_in_urban_area	-0.097725389	0.254149248	-0.385537209	0.547850543	0.767468601	0.795351175	~Q1_Q15_living_in_urban_area + Q3_Q2_1_BMI + lib_size + read_conc + Q1_Q1_Age	aldex2	228
DQ003626_g	Q1_Q15_living_in_urban_area	0.226947762	0.274832122	0.825335667	0.444229916	0.767468601	0.795351175	~Q1_Q15_living_in_urban_area + Q3_Q2_1_BMI + lib_size + read_conc + Q1_Q1_Age	aldex2	228
Catonella	Q1_Q15_living_in_urban_area	-0.059403505	0.263943973	-0.227369027	0.631220323	0.767468601	0.795351175	~Q1_Q15_living_in_urban_area + Q3_Q2_1_BMI + lib_size + read_conc + Q1_Q1_Age	aldex2	228
Kingella	Q1_Q15_living_in_urban_area	0.50002044	0.282520057	1.782274085	0.133271463	0.767468601	0.795351175	~Q1_Q15_living_in_urban_area + Q3_Q2_1_BMI + lib_size + read_conc + Q1_Q1_Age	aldex2	228
ADCM_g	Q1_Q15_living_in_urban_area	-0.039931631	0.26343592	-0.141174191	0.643198158	0.767468601	0.795351175	~Q1_Q15_living_in_urban_area + Q3_Q2_1_BMI + lib_size + read_conc + Q1_Q1_Age	aldex2	228
Streptobacillus	Q1_Q15_living_in_urban_area	-0.229458671	0.270353436	-0.852603413	0.419185681	0.767468601	0.795351175	~Q1_Q15_living_in_urban_area + Q3_Q2_1_BMI + lib_size + read_conc + Q1_Q1_Age	aldex2	228
Tannerella	Q1_Q15_living_in_urban_area	-0.208739981	0.2489962	-0.841667075	0.431522796	0.767468601	0.795351175	~Q1_Q15_living_in_urban_area + Q3_Q2_1_BMI + lib_size + read_conc + Q1_Q1_Age	aldex2	228
AF287775_g	Q1_Q15_living_in_urban_area	-0.058133972	0.247058377	-0.231860749	0.571416792	0.767468601	0.795351175	~Q1_Q15_living_in_urban_area + Q3_Q2_1_BMI + lib_size + read_conc + Q1_Q1_Age	aldex2	228
Fretibacterium	Q1_Q15_living_in_urban_area	0.158914462	0.256780876	0.622681286	0.532750555	0.767468601	0.795351175	~Q1_Q15_living_in_urban_area + Q3_Q2_1_BMI + lib_size + read_conc + Q1_Q1_Age	aldex2	228
JN713562_g	Q1_Q15_living_in_urban_area	0.135605446	0.276645024	0.492976328	0.586367567	0.767468601	0.795351175	~Q1_Q15_living_in_urban_area + Q3_Q2_1_BMI + lib_size + read_conc + Q1_Q1_Age	aldex2	228
Mycoplasma_g4	Q1_Q15_living_in_urban_area	0.009168888	0.262810118	0.032353728	0.607963393	0.767468601	0.795351175	~Q1_Q15_living_in_urban_area + Q3_Q2_1_BMI + lib_size + read_conc + Q1_Q1_Age	aldex2	228
Neisseria	Q1_Q15_living_in_urban_area	0.169663227	0.15215549	1.117134631	0.283565654	0.767468601	0.795351175	~Q1_Q15_living_in_urban_area + Q3_Q2_1_BMI + lib_size + read_conc + Q1_Q1_Age	aldex2	228
Scardovia	Q1_Q15_living_in_urban_area	-0.340304297	0.266171421	-1.286685185	0.256516596	0.767468601	0.795351175	~Q1_Q15_living_in_urban_area + Q3_Q2_1_BMI + lib_size + read_conc + Q1_Q1_Age	aldex2	228
Actinobaculum	Q1_Q15_living_in_urban_area	0.142875452	0.260067356	0.554066232	0.494506138	0.767468601	0.795351175	~Q1_Q15_living_in_urban_area + Q3_Q2_1_BMI + lib_size + read_conc + Q1_Q1_Age	aldex2	228
AM419981_g	Q1_Q15_living_in_urban_area	0.134131311	0.248245423	0.54503644	0.534165051	0.767468601	0.795351175	~Q1_Q15_living_in_urban_area + Q3_Q2_1_BMI + lib_size + read_conc + Q1_Q1_Age	aldex2	228
AM420159_g	Q1_Q15_living_in_urban_area	0.122536848	0.266421161	0.458903283	0.531086431	0.767468601	0.795351175	~Q1_Q15_living_in_urban_area + Q3_Q2_1_BMI + lib_size + read_conc + Q1_Q1_Age	aldex2	228
EU381695_g	Q1_Q15_living_in_urban_area	0.03647184	0.24870549	0.14654498	0.583427415	0.767468601	0.795351175	~Q1_Q15_living_in_urban_area + Q3_Q2_1_BMI + lib_size + read_conc + Q1_Q1_Age	aldex2	228
Saccharimonas	Q1_Q15_living_in_urban_area	-0.000762164	0.245214017	-0.00254753	0.575595524	0.767468601	0.795351175	~Q1_Q15_living_in_urban_area + Q3_Q2_1_BMI + lib_size + read_conc + Q1_Q1_Age	aldex2	228
Schwartzia	Q1_Q15_living_in_urban_area	-0.023174018	0.258440572	-0.085678502	0.614048971	0.767468601	0.795351175	~Q1_Q15_living_in_urban_area + Q3_Q2_1_BMI + lib_size + read_conc + Q1_Q1_Age	aldex2	228
GQ422712_g	Q1_Q15_living_in_urban_area	0.208661195	0.242014813	0.865305233	0.425569942	0.767468601	0.795351175	~Q1_Q15_living_in_urban_area + Q3_Q2_1_BMI + lib_size + read_conc + Q1_Q1_Age	aldex2	228
Fusobacterium	Q1_Q15_living_in_urban_area	0.042026093	0.107078957	0.388518937	0.691206437	0.767468601	0.796321419	~Q1_Q15_living_in_urban_area + Q3_Q2_1_BMI + lib_size + read_conc + Q1_Q1_Age	aldex2	228
JN713547_g	Q1_Q15_living_in_urban_area	0.23789901	0.241830462	0.993864028	0.381448158	0.767468601	0.795351175	~Q1_Q15_living_in_urban_area + Q3_Q2_1_BMI + lib_size + read_conc + Q1_Q1_Age	aldex2	228
Eubacterium_g14	Q1_Q15_living_in_urban_area	-0.037709385	0.245780369	-0.156088612	0.568910614	0.767468601	0.795351175	~Q1_Q15_living_in_urban_area + Q3_Q2_1_BMI + lib_size + read_conc + Q1_Q1_Age	aldex2	228
Eubacterium_g15	Q1_Q15_living_in_urban_area	0.033281031	0.249549369	0.136948408	0.609980069	0.767468601	0.795351175	~Q1_Q15_living_in_urban_area + Q3_Q2_1_BMI + lib_size + read_conc + Q1_Q1_Age	aldex2	228
Simonsiella	Q1_Q15_living_in_urban_area	-0.044132061	0.260973705	-0.171202668	0.594123064	0.767468601	0.795351175	~Q1_Q15_living_in_urban_area + Q3_Q2_1_BMI + lib_size + read_conc + Q1_Q1_Age	aldex2	228
Cardiobacterium	Q1_Q15_living_in_urban_area	0.194761574	0.251591367	0.777171001	0.466871334	0.767468601	0.795351175	~Q1_Q15_living_in_urban_area + Q3_Q2_1_BMI + lib_size + read_conc + Q1_Q1_Age	aldex2	228
Gemella	Q1_Q15_living_in_urban_area	-0.037139515	0.106012529	-0.343087106	0.733798636	0.775729986	0.804460727	~Q1_Q15_living_in_urban_area + Q3_Q2_1_BMI + lib_size + read_conc + Q1_Q1_Age	aldex2	228
Aminicella	Q1_Q15_living_in_urban_area	0.091597303	0.229124949	0.39787437	0.505696771	0.767468601	0.795351175	~Q1_Q15_living_in_urban_area + Q3_Q2_1_BMI + lib_size + read_conc + Q1_Q1_Age	aldex2	228
Shuttleworthia	Q1_Q15_living_in_urban_area	0.149439307	0.235480017	0.633420237	0.488384132	0.767468601	0.795351175	~Q1_Q15_living_in_urban_area + Q3_Q2_1_BMI + lib_size + read_conc + Q1_Q1_Age	aldex2	228
Ottowia	Q1_Q15_living_in_urban_area	0.12052521	0.235501578	0.516709563	0.478084704	0.767468601	0.795351175	~Q1_Q15_living_in_urban_area + Q3_Q2_1_BMI + lib_size + read_conc + Q1_Q1_Age	aldex2	228
FJ202371_g	Q1_Q15_living_in_urban_area	-0.092733143	0.231755254	-0.400629756	0.501583402	0.767468601	0.795351175	~Q1_Q15_living_in_urban_area + Q3_Q2_1_BMI + lib_size + read_conc + Q1_Q1_Age	aldex2	228
ASND_g	Q1_Q15_living_in_urban_area	0.171346964	0.233444625	0.731331528	0.438787457	0.767468601	0.795351175	~Q1_Q15_living_in_urban_area + Q3_Q2_1_BMI + lib_size + read_conc + Q1_Q1_Age	aldex2	228
Leptotrichia	Q1_Q15_living_in_coutryside	-0.05190527	0.11606139	-0.433280716	0.666456151	0.750906286	0.795351175	~Q1_Q15_living_in_coutryside + Q3_Q2_1_BMI + lib_size + read_conc + Q1_Q1_Age	aldex2	228
Megasphaera	Q1_Q15_living_in_coutryside	-0.079304882	0.183802645	-0.430863226	0.670960198	0.750906286	0.795351175	~Q1_Q15_living_in_coutryside + Q3_Q2_1_BMI + lib_size + read_conc + Q1_Q1_Age	aldex2	228
EU381776_g	Q1_Q15_living_in_coutryside	0.019608769	0.226300815	0.078831924	0.570096448	0.750906286	0.795351175	~Q1_Q15_living_in_coutryside + Q3_Q2_1_BMI + lib_size + read_conc + Q1_Q1_Age	aldex2	228
Granulicatella	Q1_Q15_living_in_coutryside	0.082492223	0.09106833	0.906802556	0.375209818	0.750906286	0.795351175	~Q1_Q15_living_in_coutryside + Q3_Q2_1_BMI + lib_size + read_conc + Q1_Q1_Age	aldex2	228
Alloprevotella	Q1_Q15_living_in_coutryside	0.084101679	0.094574944	0.882451281	0.38644182	0.750906286	0.795351175	~Q1_Q15_living_in_coutryside + Q3_Q2_1_BMI + lib_size + read_conc + Q1_Q1_Age	aldex2	228
Campylobacter	Q1_Q15_living_in_coutryside	0.07376418	0.076829105	0.951093271	0.355554638	0.750906286	0.795351175	~Q1_Q15_living_in_coutryside + Q3_Q2_1_BMI + lib_size + read_conc + Q1_Q1_Age	aldex2	228
Staphylococcus	Q1_Q15_living_in_coutryside	-0.034354391	0.248577699	-0.141541787	0.569298672	0.750906286	0.795351175	~Q1_Q15_living_in_coutryside + Q3_Q2_1_BMI + lib_size + read_conc + Q1_Q1_Age	aldex2	228
Haemophilus	Q1_Q15_living_in_coutryside	-0.234807592	0.268476957	-0.876561247	0.416735435	0.750906286	0.795351175	~Q1_Q15_living_in_coutryside + Q3_Q2_1_BMI + lib_size + read_conc + Q1_Q1_Age	aldex2	228
Selenomonas	Q1_Q15_living_in_coutryside	0.054706978	0.13344023	0.411637816	0.666765734	0.750906286	0.795351175	~Q1_Q15_living_in_coutryside + Q3_Q2_1_BMI + lib_size + read_conc + Q1_Q1_Age	aldex2	228
Peptostreptococcus	Q1_Q15_living_in_coutryside	-0.287897519	0.193573659	-1.496331923	0.176842146	0.750906286	0.795351175	~Q1_Q15_living_in_coutryside + Q3_Q2_1_BMI + lib_size + read_conc + Q1_Q1_Age	aldex2	228
Actinomyces	Q1_Q15_living_in_coutryside	0.026214379	0.103569929	0.251217984	0.798346736	0.798346736	0.836710685	~Q1_Q15_living_in_coutryside + Q3_Q2_1_BMI + lib_size + read_conc + Q1_Q1_Age	aldex2	228
Veillonella	Q1_Q15_living_in_coutryside	0.111391588	0.083874693	1.329184693	0.191584284	0.750906286	0.795351175	~Q1_Q15_living_in_coutryside + Q3_Q2_1_BMI + lib_size + read_conc + Q1_Q1_Age	aldex2	228
Capnocytophaga	Q1_Q15_living_in_coutryside	0.116948323	0.168113039	0.687970837	0.499437226	0.750906286	0.795351175	~Q1_Q15_living_in_coutryside + Q3_Q2_1_BMI + lib_size + read_conc + Q1_Q1_Age	aldex2	228
Aggregatibacter	Q1_Q15_living_in_coutryside	-0.02202768	0.234219066	-0.09486768	0.778584449	0.789249989	0.825139964	~Q1_Q15_living_in_coutryside + Q3_Q2_1_BMI + lib_size + read_conc + Q1_Q1_Age	aldex2	228
Atopobium	Q1_Q15_living_in_coutryside	0.002648198	0.167401632	0.015858593	0.766966872	0.788271507	0.817732749	~Q1_Q15_living_in_coutryside + Q3_Q2_1_BMI + lib_size + read_conc + Q1_Q1_Age	aldex2	228
GU410548_g	Q1_Q15_living_in_coutryside	-0.479025521	0.29190485	-1.646083579	0.139001761	0.750906286	0.795351175	~Q1_Q15_living_in_coutryside + Q3_Q2_1_BMI + lib_size + read_conc + Q1_Q1_Age	aldex2	228
Lachnoanaerobaculum	Q1_Q15_living_in_coutryside	-0.044528985	0.110813954	-0.400484048	0.669609197	0.750906286	0.795351175	~Q1_Q15_living_in_coutryside + Q3_Q2_1_BMI + lib_size + read_conc + Q1_Q1_Age	aldex2	228
AM420062_g	Q1_Q15_living_in_coutryside	-0.217818487	0.290841835	-0.750400322	0.482340974	0.750906286	0.795351175	~Q1_Q15_living_in_coutryside + Q3_Q2_1_BMI + lib_size + read_conc + Q1_Q1_Age	aldex2	228
Pasteurellaceae	Q1_Q15_living_in_coutryside	0.092743286	0.35589511	0.261649368	0.708426352	0.759761595	0.797330742	~Q1_Q15_living_in_coutryside + Q3_Q2_1_BMI + lib_size + read_conc + Q1_Q1_Age	aldex2	228
Rothia	Q1_Q15_living_in_coutryside	0.221021572	0.129815678	1.70517481	0.093149703	0.750906286	0.795351175	~Q1_Q15_living_in_coutryside + Q3_Q2_1_BMI + lib_size + read_conc + Q1_Q1_Age	aldex2	228
Prevotella	Q1_Q15_living_in_coutryside	-0.0504467	0.06154374	-0.820934217	0.425674469	0.750906286	0.795351175	~Q1_Q15_living_in_coutryside + Q3_Q2_1_BMI + lib_size + read_conc + Q1_Q1_Age	aldex2	228
Moryella	Q1_Q15_living_in_coutryside	0.074760517	0.153948381	0.482404234	0.587976711	0.750906286	0.795351175	~Q1_Q15_living_in_coutryside + Q3_Q2_1_BMI + lib_size + read_conc + Q1_Q1_Age	aldex2	228
Porphyromonas	Q1_Q15_living_in_coutryside	0.020419427	0.193439773	0.107824043	0.757308034	0.788271507	0.813753058	~Q1_Q15_living_in_coutryside + Q3_Q2_1_BMI + lib_size + read_conc + Q1_Q1_Age	aldex2	228
Mogibacterium	Q1_Q15_living_in_coutryside	0.117823291	0.184585736	0.640132108	0.529464017	0.750906286	0.795351175	~Q1_Q15_living_in_coutryside + Q3_Q2_1_BMI + lib_size + read_conc + Q1_Q1_Age	aldex2	228
Bergeyella	Q1_Q15_living_in_coutryside	0.131603104	0.196209197	0.673415979	0.509817717	0.750906286	0.795351175	~Q1_Q15_living_in_coutryside + Q3_Q2_1_BMI + lib_size + read_conc + Q1_Q1_Age	aldex2	228
Corynebacterium	Q1_Q15_living_in_coutryside	0.231759316	0.21037229	1.099116404	0.299024838	0.750906286	0.795351175	~Q1_Q15_living_in_coutryside + Q3_Q2_1_BMI + lib_size + read_conc + Q1_Q1_Age	aldex2	228
Oribacterium	Q1_Q15_living_in_coutryside	-0.083804863	0.145547948	-0.572977271	0.579366734	0.750906286	0.795351175	~Q1_Q15_living_in_coutryside + Q3_Q2_1_BMI + lib_size + read_conc + Q1_Q1_Age	aldex2	228
Mitsuokella	Q1_Q15_living_in_coutryside	0.070937033	0.313109326	0.223631736	0.66216879	0.750906286	0.795351175	~Q1_Q15_living_in_coutryside + Q3_Q2_1_BMI + lib_size + read_conc + Q1_Q1_Age	aldex2	228
Eubacterium_g10	Q1_Q15_living_in_coutryside	0.186841994	0.234295376	0.793424192	0.448751268	0.750906286	0.795351175	~Q1_Q15_living_in_coutryside + Q3_Q2_1_BMI + lib_size + read_conc + Q1_Q1_Age	aldex2	228
Butyrivibrio	Q1_Q15_living_in_coutryside	-0.047120455	0.258257125	-0.17805772	0.703143202	0.759761595	0.796905755	~Q1_Q15_living_in_coutryside + Q3_Q2_1_BMI + lib_size + read_conc + Q1_Q1_Age	aldex2	228
Actinobacillus	Q1_Q15_living_in_coutryside	0.139998083	0.090689905	1.543481915	0.12889194	0.750906286	0.795351175	~Q1_Q15_living_in_coutryside + Q3_Q2_1_BMI + lib_size + read_conc + Q1_Q1_Age	aldex2	228
Alloscardovia	Q1_Q15_living_in_coutryside	0.101818281	0.254655999	0.403202551	0.516488251	0.750906286	0.795351175	~Q1_Q15_living_in_coutryside + Q3_Q2_1_BMI + lib_size + read_conc + Q1_Q1_Age	aldex2	228
JN713389_g	Q1_Q15_living_in_coutryside	-0.397190858	0.194509908	-2.044829923	0.071663466	0.750906286	0.795351175	~Q1_Q15_living_in_coutryside + Q3_Q2_1_BMI + lib_size + read_conc + Q1_Q1_Age	aldex2	228
Bulleidia	Q1_Q15_living_in_coutryside	-0.171459992	0.214928927	-0.794913345	0.484005915	0.750906286	0.795351175	~Q1_Q15_living_in_coutryside + Q3_Q2_1_BMI + lib_size + read_conc + Q1_Q1_Age	aldex2	228
Lautropia	Q1_Q15_living_in_coutryside	-0.090851573	0.261913867	-0.349203647	0.669952285	0.750906286	0.795351175	~Q1_Q15_living_in_coutryside + Q3_Q2_1_BMI + lib_size + read_conc + Q1_Q1_Age	aldex2	228
Abiotrophia	Q1_Q15_living_in_coutryside	-0.328203165	0.285875855	-1.149764309	0.315928634	0.750906286	0.795351175	~Q1_Q15_living_in_coutryside + Q3_Q2_1_BMI + lib_size + read_conc + Q1_Q1_Age	aldex2	228
Treponema	Q1_Q15_living_in_coutryside	0.085561102	0.211870913	0.404483203	0.67987461	0.750906286	0.795351175	~Q1_Q15_living_in_coutryside + Q3_Q2_1_BMI + lib_size + read_conc + Q1_Q1_Age	aldex2	228
Dialister	Q1_Q15_living_in_coutryside	0.094499911	0.235519127	0.403452846	0.645653189	0.750906286	0.795351175	~Q1_Q15_living_in_coutryside + Q3_Q2_1_BMI + lib_size + read_conc + Q1_Q1_Age	aldex2	228
Parvimonas	Q1_Q15_living_in_coutryside	0.146283312	0.26479518	0.554065453	0.557014374	0.750906286	0.795351175	~Q1_Q15_living_in_coutryside + Q3_Q2_1_BMI + lib_size + read_conc + Q1_Q1_Age	aldex2	228
Streptococcus	Q1_Q15_living_in_coutryside	0.059447726	0.070685319	0.840949098	0.410621483	0.750906286	0.795351175	~Q1_Q15_living_in_coutryside + Q3_Q2_1_BMI + lib_size + read_conc + Q1_Q1_Age	aldex2	228
Filifactor	Q1_Q15_living_in_coutryside	0.007804477	0.262288068	0.02984545	0.652115166	0.750906286	0.795351175	~Q1_Q15_living_in_coutryside + Q3_Q2_1_BMI + lib_size + read_conc + Q1_Q1_Age	aldex2	228
GQ422727_g	Q1_Q15_living_in_coutryside	-0.051834108	0.25113309	-0.205502813	0.615476646	0.750906286	0.795351175	~Q1_Q15_living_in_coutryside + Q3_Q2_1_BMI + lib_size + read_conc + Q1_Q1_Age	aldex2	228
Eubacterium_g11	Q1_Q15_living_in_coutryside	0.059962929	0.257639683	0.241088652	0.609464093	0.750906286	0.795351175	~Q1_Q15_living_in_coutryside + Q3_Q2_1_BMI + lib_size + read_conc + Q1_Q1_Age	aldex2	228
DQ003626_g	Q1_Q15_living_in_coutryside	-0.225057708	0.27557495	-0.821762162	0.449567793	0.750906286	0.795351175	~Q1_Q15_living_in_coutryside + Q3_Q2_1_BMI + lib_size + read_conc + Q1_Q1_Age	aldex2	228
Catonella	Q1_Q15_living_in_coutryside	0.022444051	0.261402178	0.088613905	0.638759819	0.750906286	0.795351175	~Q1_Q15_living_in_coutryside + Q3_Q2_1_BMI + lib_size + read_conc + Q1_Q1_Age	aldex2	228
Kingella	Q1_Q15_living_in_coutryside	-0.538928122	0.281454619	-1.919971976	0.124794684	0.750906286	0.795351175	~Q1_Q15_living_in_coutryside + Q3_Q2_1_BMI + lib_size + read_conc + Q1_Q1_Age	aldex2	228
ADCM_g	Q1_Q15_living_in_coutryside	0.019906543	0.265499592	0.072832621	0.644001647	0.750906286	0.795351175	~Q1_Q15_living_in_coutryside + Q3_Q2_1_BMI + lib_size + read_conc + Q1_Q1_Age	aldex2	228
Streptobacillus	Q1_Q15_living_in_coutryside	0.194782214	0.27015784	0.722421781	0.476826969	0.750906286	0.795351175	~Q1_Q15_living_in_coutryside + Q3_Q2_1_BMI + lib_size + read_conc + Q1_Q1_Age	aldex2	228
Tannerella	Q1_Q15_living_in_coutryside	0.187758527	0.248019893	0.757279418	0.466911162	0.750906286	0.795351175	~Q1_Q15_living_in_coutryside + Q3_Q2_1_BMI + lib_size + read_conc + Q1_Q1_Age	aldex2	228
AF287775_g	Q1_Q15_living_in_coutryside	0.073557693	0.245003494	0.301900894	0.573112211	0.750906286	0.795351175	~Q1_Q15_living_in_coutryside + Q3_Q2_1_BMI + lib_size + read_conc + Q1_Q1_Age	aldex2	228
Fretibacterium	Q1_Q15_living_in_coutryside	-0.176903013	0.257457752	-0.69287873	0.510473882	0.750906286	0.795351175	~Q1_Q15_living_in_coutryside + Q3_Q2_1_BMI + lib_size + read_conc + Q1_Q1_Age	aldex2	228
JN713562_g	Q1_Q15_living_in_coutryside	-0.112794089	0.271635421	-0.418931275	0.58122332	0.750906286	0.795351175	~Q1_Q15_living_in_coutryside + Q3_Q2_1_BMI + lib_size + read_conc + Q1_Q1_Age	aldex2	228
Mycoplasma_g4	Q1_Q15_living_in_coutryside	-0.011400346	0.262423159	-0.041419816	0.637220889	0.750906286	0.795351175	~Q1_Q15_living_in_coutryside + Q3_Q2_1_BMI + lib_size + read_conc + Q1_Q1_Age	aldex2	228
Neisseria	Q1_Q15_living_in_coutryside	-0.1720704	0.150903683	-1.141672366	0.270327917	0.750906286	0.795351175	~Q1_Q15_living_in_coutryside + Q3_Q2_1_BMI + lib_size + read_conc + Q1_Q1_Age	aldex2	228
Scardovia	Q1_Q15_living_in_coutryside	0.306673895	0.266370868	1.151168442	0.319021186	0.750906286	0.795351175	~Q1_Q15_living_in_coutryside + Q3_Q2_1_BMI + lib_size + read_conc + Q1_Q1_Age	aldex2	228
Actinobaculum	Q1_Q15_living_in_coutryside	-0.118425456	0.259544865	-0.459399759	0.579368891	0.750906286	0.795351175	~Q1_Q15_living_in_coutryside + Q3_Q2_1_BMI + lib_size + read_conc + Q1_Q1_Age	aldex2	228
AM419981_g	Q1_Q15_living_in_coutryside	-0.111800964	0.245995653	-0.456221659	0.534233636	0.750906286	0.795351175	~Q1_Q15_living_in_coutryside + Q3_Q2_1_BMI + lib_size + read_conc + Q1_Q1_Age	aldex2	228
AM420159_g	Q1_Q15_living_in_coutryside	-0.07273243	0.266198365	-0.274761402	0.559969845	0.750906286	0.795351175	~Q1_Q15_living_in_coutryside + Q3_Q2_1_BMI + lib_size + read_conc + Q1_Q1_Age	aldex2	228
EU381695_g	Q1_Q15_living_in_coutryside	-0.019899187	0.246456422	-0.075003114	0.595163878	0.750906286	0.795351175	~Q1_Q15_living_in_coutryside + Q3_Q2_1_BMI + lib_size + read_conc + Q1_Q1_Age	aldex2	228
Saccharimonas	Q1_Q15_living_in_coutryside	0.039570129	0.245815317	0.158134072	0.568288401	0.750906286	0.795351175	~Q1_Q15_living_in_coutryside + Q3_Q2_1_BMI + lib_size + read_conc + Q1_Q1_Age	aldex2	228
Schwartzia	Q1_Q15_living_in_coutryside	0.014137279	0.256846904	0.053494427	0.584667397	0.750906286	0.795351175	~Q1_Q15_living_in_coutryside + Q3_Q2_1_BMI + lib_size + read_conc + Q1_Q1_Age	aldex2	228
GQ422712_g	Q1_Q15_living_in_coutryside	-0.209124258	0.242955734	-0.861369096	0.433825976	0.750906286	0.795351175	~Q1_Q15_living_in_coutryside + Q3_Q2_1_BMI + lib_size + read_conc + Q1_Q1_Age	aldex2	228
Fusobacterium	Q1_Q15_living_in_coutryside	-0.04638726	0.110023498	-0.413765623	0.672049205	0.750906286	0.795351175	~Q1_Q15_living_in_coutryside + Q3_Q2_1_BMI + lib_size + read_conc + Q1_Q1_Age	aldex2	228
JN713547_g	Q1_Q15_living_in_coutryside	-0.245018822	0.239561693	-1.023963252	0.380562723	0.750906286	0.795351175	~Q1_Q15_living_in_coutryside + Q3_Q2_1_BMI + lib_size + read_conc + Q1_Q1_Age	aldex2	228
Eubacterium_g14	Q1_Q15_living_in_coutryside	0.067466888	0.243894133	0.274761016	0.514703698	0.750906286	0.795351175	~Q1_Q15_living_in_coutryside + Q3_Q2_1_BMI + lib_size + read_conc + Q1_Q1_Age	aldex2	228
Eubacterium_g15	Q1_Q15_living_in_coutryside	-0.018452056	0.247190807	-0.079792268	0.588270157	0.750906286	0.795351175	~Q1_Q15_living_in_coutryside + Q3_Q2_1_BMI + lib_size + read_conc + Q1_Q1_Age	aldex2	228
Simonsiella	Q1_Q15_living_in_coutryside	0.02921489	0.263468446	0.111855026	0.60554858	0.750906286	0.795351175	~Q1_Q15_living_in_coutryside + Q3_Q2_1_BMI + lib_size + read_conc + Q1_Q1_Age	aldex2	228
Cardiobacterium	Q1_Q15_living_in_coutryside	-0.203598526	0.255041369	-0.79832654	0.448800962	0.750906286	0.795351175	~Q1_Q15_living_in_coutryside + Q3_Q2_1_BMI + lib_size + read_conc + Q1_Q1_Age	aldex2	228
Gemella	Q1_Q15_living_in_coutryside	0.033500218	0.10446919	0.315598284	0.751549968	0.788271507	0.811301206	~Q1_Q15_living_in_coutryside + Q3_Q2_1_BMI + lib_size + read_conc + Q1_Q1_Age	aldex2	228
Aminicella	Q1_Q15_living_in_coutryside	-0.081910123	0.226793911	-0.36466552	0.514676504	0.750906286	0.795351175	~Q1_Q15_living_in_coutryside + Q3_Q2_1_BMI + lib_size + read_conc + Q1_Q1_Age	aldex2	228
Shuttleworthia	Q1_Q15_living_in_coutryside	-0.192045774	0.234341739	-0.826504196	0.412335441	0.750906286	0.795351175	~Q1_Q15_living_in_coutryside + Q3_Q2_1_BMI + lib_size + read_conc + Q1_Q1_Age	aldex2	228
Ottowia	Q1_Q15_living_in_coutryside	-0.122532359	0.233214612	-0.532790279	0.518604372	0.750906286	0.795351175	~Q1_Q15_living_in_coutryside + Q3_Q2_1_BMI + lib_size + read_conc + Q1_Q1_Age	aldex2	228
FJ202371_g	Q1_Q15_living_in_coutryside	0.100514815	0.231592628	0.436840381	0.501781088	0.750906286	0.795351175	~Q1_Q15_living_in_coutryside + Q3_Q2_1_BMI + lib_size + read_conc + Q1_Q1_Age	aldex2	228
ASND_g	Q1_Q15_living_in_coutryside	-0.185048065	0.233566279	-0.794109735	0.462020777	0.750906286	0.795351175	~Q1_Q15_living_in_coutryside + Q3_Q2_1_BMI + lib_size + read_conc + Q1_Q1_Age	aldex2	228
Leptotrichia	Q1_Q1_Age	-0.324314162	0.114880453	-2.825203818	0.006065636	0.227194765	0.795351175	~Q1_Q1_Age + Q3_Q2_1_BMI + lib_size + read_conc	aldex2	228
Megasphaera	Q1_Q1_Age	0.012327466	0.185796618	0.07255949	0.792800689	0.81482293	0.833984125	~Q1_Q1_Age + Q3_Q2_1_BMI + lib_size + read_conc	aldex2	228
EU381776_g	Q1_Q1_Age	0.020762526	0.227911753	0.089489209	0.513572815	0.718459893	0.795351175	~Q1_Q1_Age + Q3_Q2_1_BMI + lib_size + read_conc	aldex2	228
Granulicatella	Q1_Q1_Age	0.047833606	0.089814547	0.530063254	0.606677635	0.718459893	0.795351175	~Q1_Q1_Age + Q3_Q2_1_BMI + lib_size + read_conc	aldex2	228
Alloprevotella	Q1_Q1_Age	-0.107082731	0.09514521	-1.128478365	0.266983074	0.718459893	0.795351175	~Q1_Q1_Age + Q3_Q2_1_BMI + lib_size + read_conc	aldex2	228
Campylobacter	Q1_Q1_Age	-0.118224888	0.080288958	-1.484626893	0.149939247	0.718459893	0.795351175	~Q1_Q1_Age + Q3_Q2_1_BMI + lib_size + read_conc	aldex2	228
Staphylococcus	Q1_Q1_Age	0.032245936	0.249817772	0.13700423	0.584369028	0.718459893	0.795351175	~Q1_Q1_Age + Q3_Q2_1_BMI + lib_size + read_conc	aldex2	228
Haemophilus	Q1_Q1_Age	-0.171385027	0.275105939	-0.622312142	0.549031217	0.718459893	0.795351175	~Q1_Q1_Age + Q3_Q2_1_BMI + lib_size + read_conc	aldex2	228
Selenomonas	Q1_Q1_Age	-0.113873531	0.132157434	-0.860976618	0.40069857	0.718459893	0.795351175	~Q1_Q1_Age + Q3_Q2_1_BMI + lib_size + read_conc	aldex2	228
Peptostreptococcus	Q1_Q1_Age	-0.244128288	0.197335631	-1.238867388	0.247164289	0.718459893	0.795351175	~Q1_Q1_Age + Q3_Q2_1_BMI + lib_size + read_conc	aldex2	228
Actinomyces	Q1_Q1_Age	0.026557886	0.105014126	0.232905684	0.785255273	0.81482293	0.829337158	~Q1_Q1_Age + Q3_Q2_1_BMI + lib_size + read_conc	aldex2	228
Veillonella	Q1_Q1_Age	-0.048676875	0.085059815	-0.56602625	0.577959033	0.718459893	0.795351175	~Q1_Q1_Age + Q3_Q2_1_BMI + lib_size + read_conc	aldex2	228
Capnocytophaga	Q1_Q1_Age	-0.138738944	0.169558378	-0.814395631	0.434733215	0.718459893	0.795351175	~Q1_Q1_Age + Q3_Q2_1_BMI + lib_size + read_conc	aldex2	228
Aggregatibacter	Q1_Q1_Age	0.219012161	0.235974196	0.929538601	0.374484257	0.718459893	0.795351175	~Q1_Q1_Age + Q3_Q2_1_BMI + lib_size + read_conc	aldex2	228
Atopobium	Q1_Q1_Age	-0.043256892	0.167624628	-0.259605528	0.736961121	0.790364101	0.806351632	~Q1_Q1_Age + Q3_Q2_1_BMI + lib_size + read_conc	aldex2	228
GU410548_g	Q1_Q1_Age	-0.189450055	0.295596819	-0.647193947	0.532270154	0.718459893	0.795351175	~Q1_Q1_Age + Q3_Q2_1_BMI + lib_size + read_conc	aldex2	228
Lachnoanaerobaculum	Q1_Q1_Age	-0.337902128	0.116044763	-2.925812827	0.009020141	0.227194765	0.795351175	~Q1_Q1_Age + Q3_Q2_1_BMI + lib_size + read_conc	aldex2	228
AM420062_g	Q1_Q1_Age	-0.268519504	0.296190924	-0.90948505	0.398013136	0.718459893	0.795351175	~Q1_Q1_Age + Q3_Q2_1_BMI + lib_size + read_conc	aldex2	228
Pasteurellaceae	Q1_Q1_Age	-0.00870699	0.360915745	-0.027842019	0.720796648	0.784396353	0.798627654	~Q1_Q1_Age + Q3_Q2_1_BMI + lib_size + read_conc	aldex2	228
Rothia	Q1_Q1_Age	0.011618354	0.132579647	0.09204957	0.863793214	0.863793214	0.876295657	~Q1_Q1_Age + Q3_Q2_1_BMI + lib_size + read_conc	aldex2	228
Prevotella	Q1_Q1_Age	-0.127190915	0.062396297	-2.039056414	0.048571364	0.718459893	0.795351175	~Q1_Q1_Age + Q3_Q2_1_BMI + lib_size + read_conc	aldex2	228
Moryella	Q1_Q1_Age	-0.18145282	0.154604203	-1.188450356	0.278191715	0.718459893	0.795351175	~Q1_Q1_Age + Q3_Q2_1_BMI + lib_size + read_conc	aldex2	228
Porphyromonas	Q1_Q1_Age	0.346822741	0.196897595	1.767441566	0.116523765	0.718459893	0.795351175	~Q1_Q1_Age + Q3_Q2_1_BMI + lib_size + read_conc	aldex2	228
Mogibacterium	Q1_Q1_Age	-0.113814262	0.185075533	-0.623376222	0.54734664	0.718459893	0.795351175	~Q1_Q1_Age + Q3_Q2_1_BMI + lib_size + read_conc	aldex2	228
Bergeyella	Q1_Q1_Age	-0.217607839	0.1950991	-1.120131435	0.297935796	0.718459893	0.795351175	~Q1_Q1_Age + Q3_Q2_1_BMI + lib_size + read_conc	aldex2	228
Corynebacterium	Q1_Q1_Age	0.152105934	0.211116387	0.726470968	0.487938484	0.718459893	0.795351175	~Q1_Q1_Age + Q3_Q2_1_BMI + lib_size + read_conc	aldex2	228
Oribacterium	Q1_Q1_Age	-0.13704358	0.148642161	-0.92596057	0.392373779	0.718459893	0.795351175	~Q1_Q1_Age + Q3_Q2_1_BMI + lib_size + read_conc	aldex2	228
Mitsuokella	Q1_Q1_Age	0.096630163	0.316173888	0.304928368	0.613364818	0.718459893	0.795351175	~Q1_Q1_Age + Q3_Q2_1_BMI + lib_size + read_conc	aldex2	228
Eubacterium_g10	Q1_Q1_Age	-0.461946969	0.234752943	-1.971510951	0.080794141	0.718459893	0.795351175	~Q1_Q1_Age + Q3_Q2_1_BMI + lib_size + read_conc	aldex2	228
Butyrivibrio	Q1_Q1_Age	-0.497279937	0.260552616	-1.917031228	0.089382305	0.718459893	0.795351175	~Q1_Q1_Age + Q3_Q2_1_BMI + lib_size + read_conc	aldex2	228
Actinobacillus	Q1_Q1_Age	-0.106972615	0.092442545	-1.157849644	0.254720075	0.718459893	0.795351175	~Q1_Q1_Age + Q3_Q2_1_BMI + lib_size + read_conc	aldex2	228
Alloscardovia	Q1_Q1_Age	0.227255996	0.252953684	0.906002843	0.395987621	0.718459893	0.795351175	~Q1_Q1_Age + Q3_Q2_1_BMI + lib_size + read_conc	aldex2	228
JN713389_g	Q1_Q1_Age	-0.125872955	0.195660339	-0.642084015	0.53416712	0.718459893	0.795351175	~Q1_Q1_Age + Q3_Q2_1_BMI + lib_size + read_conc	aldex2	228
Bulleidia	Q1_Q1_Age	-0.108378089	0.215257293	-0.504053219	0.600079176	0.718459893	0.795351175	~Q1_Q1_Age + Q3_Q2_1_BMI + lib_size + read_conc	aldex2	228
Lautropia	Q1_Q1_Age	0.001495443	0.263933581	0.01004269	0.758101752	0.801421852	0.813888722	~Q1_Q1_Age + Q3_Q2_1_BMI + lib_size + read_conc	aldex2	228
Abiotrophia	Q1_Q1_Age	0.06678896	0.294516904	0.233286191	0.656451878	0.736021803	0.795351175	~Q1_Q1_Age + Q3_Q2_1_BMI + lib_size + read_conc	aldex2	228
Treponema	Q1_Q1_Age	0.19419447	0.212960533	0.9139221	0.384459244	0.718459893	0.795351175	~Q1_Q1_Age + Q3_Q2_1_BMI + lib_size + read_conc	aldex2	228
Dialister	Q1_Q1_Age	0.293801031	0.238911024	1.232402188	0.256306682	0.718459893	0.795351175	~Q1_Q1_Age + Q3_Q2_1_BMI + lib_size + read_conc	aldex2	228
Parvimonas	Q1_Q1_Age	0.666856078	0.266831545	2.501796161	0.024325514	0.450022001	0.795351175	~Q1_Q1_Age + Q3_Q2_1_BMI + lib_size + read_conc	aldex2	228
Streptococcus	Q1_Q1_Age	0.010962949	0.071613771	0.153365662	0.842635202	0.85417815	0.863010991	~Q1_Q1_Age + Q3_Q2_1_BMI + lib_size + read_conc	aldex2	228
Filifactor	Q1_Q1_Age	0.319835727	0.267110838	1.201141504	0.31437301	0.718459893	0.795351175	~Q1_Q1_Age + Q3_Q2_1_BMI + lib_size + read_conc	aldex2	228
GQ422727_g	Q1_Q1_Age	-0.095803333	0.253359821	-0.378061899	0.611387816	0.718459893	0.795351175	~Q1_Q1_Age + Q3_Q2_1_BMI + lib_size + read_conc	aldex2	228
Eubacterium_g11	Q1_Q1_Age	0.304177942	0.258367068	1.180403336	0.296585182	0.718459893	0.795351175	~Q1_Q1_Age + Q3_Q2_1_BMI + lib_size + read_conc	aldex2	228
DQ003626_g	Q1_Q1_Age	-0.076161313	0.277740179	-0.275912331	0.600597872	0.718459893	0.795351175	~Q1_Q1_Age + Q3_Q2_1_BMI + lib_size + read_conc	aldex2	228
Catonella	Q1_Q1_Age	-0.172011738	0.265201085	-0.649207372	0.518063233	0.718459893	0.795351175	~Q1_Q1_Age + Q3_Q2_1_BMI + lib_size + read_conc	aldex2	228
Kingella	Q1_Q1_Age	-0.242300913	0.286802506	-0.839331475	0.4437211	0.718459893	0.795351175	~Q1_Q1_Age + Q3_Q2_1_BMI + lib_size + read_conc	aldex2	228
ADCM_g	Q1_Q1_Age	0.328442661	0.266606845	1.237456418	0.282841768	0.718459893	0.795351175	~Q1_Q1_Age + Q3_Q2_1_BMI + lib_size + read_conc	aldex2	228
Streptobacillus	Q1_Q1_Age	-0.478179031	0.273265006	-1.755304538	0.150066056	0.718459893	0.795351175	~Q1_Q1_Age + Q3_Q2_1_BMI + lib_size + read_conc	aldex2	228
Tannerella	Q1_Q1_Age	-0.097219361	0.251434107	-0.389510971	0.63296406	0.720605237	0.795351175	~Q1_Q1_Age + Q3_Q2_1_BMI + lib_size + read_conc	aldex2	228
AF287775_g	Q1_Q1_Age	-0.140942539	0.249216336	-0.574621045	0.522091427	0.718459893	0.795351175	~Q1_Q1_Age + Q3_Q2_1_BMI + lib_size + read_conc	aldex2	228
Fretibacterium	Q1_Q1_Age	0.776249926	0.259315948	3.001200452	0.009210599	0.227194765	0.795351175	~Q1_Q1_Age + Q3_Q2_1_BMI + lib_size + read_conc	aldex2	228
JN713562_g	Q1_Q1_Age	0.025872629	0.277034964	0.092813511	0.621370718	0.718459893	0.795351175	~Q1_Q1_Age + Q3_Q2_1_BMI + lib_size + read_conc	aldex2	228
Mycoplasma_g4	Q1_Q1_Age	0.289541117	0.265466373	1.09112072	0.334552064	0.718459893	0.795351175	~Q1_Q1_Age + Q3_Q2_1_BMI + lib_size + read_conc	aldex2	228
Neisseria	Q1_Q1_Age	-0.103647728	0.152048224	-0.68775745	0.497453368	0.718459893	0.795351175	~Q1_Q1_Age + Q3_Q2_1_BMI + lib_size + read_conc	aldex2	228
Scardovia	Q1_Q1_Age	0.054105753	0.271329871	0.206232649	0.591757901	0.718459893	0.795351175	~Q1_Q1_Age + Q3_Q2_1_BMI + lib_size + read_conc	aldex2	228
Actinobaculum	Q1_Q1_Age	-0.032641586	0.262799164	-0.125705743	0.576051466	0.718459893	0.795351175	~Q1_Q1_Age + Q3_Q2_1_BMI + lib_size + read_conc	aldex2	228
AM419981_g	Q1_Q1_Age	0.155815631	0.252422728	0.616799323	0.512247845	0.718459893	0.795351175	~Q1_Q1_Age + Q3_Q2_1_BMI + lib_size + read_conc	aldex2	228
AM420159_g	Q1_Q1_Age	0.009906052	0.271315932	0.035409913	0.68319733	0.754576155	0.795351175	~Q1_Q1_Age + Q3_Q2_1_BMI + lib_size + read_conc	aldex2	228
EU381695_g	Q1_Q1_Age	-0.143235411	0.252836346	-0.568012059	0.477571948	0.718459893	0.795351175	~Q1_Q1_Age + Q3_Q2_1_BMI + lib_size + read_conc	aldex2	228
Saccharimonas	Q1_Q1_Age	0.110042228	0.249130153	0.433468843	0.491938747	0.718459893	0.795351175	~Q1_Q1_Age + Q3_Q2_1_BMI + lib_size + read_conc	aldex2	228
Schwartzia	Q1_Q1_Age	0.196774722	0.257537891	0.763457913	0.461058567	0.718459893	0.795351175	~Q1_Q1_Age + Q3_Q2_1_BMI + lib_size + read_conc	aldex2	228
GQ422712_g	Q1_Q1_Age	0.269840104	0.246447327	1.10172919	0.327829956	0.718459893	0.795351175	~Q1_Q1_Age + Q3_Q2_1_BMI + lib_size + read_conc	aldex2	228
Fusobacterium	Q1_Q1_Age	-0.077481302	0.10829106	-0.717354209	0.484678215	0.718459893	0.795351175	~Q1_Q1_Age + Q3_Q2_1_BMI + lib_size + read_conc	aldex2	228
JN713547_g	Q1_Q1_Age	-0.164955017	0.244863287	-0.679349858	0.491035346	0.718459893	0.795351175	~Q1_Q1_Age + Q3_Q2_1_BMI + lib_size + read_conc	aldex2	228
Eubacterium_g14	Q1_Q1_Age	0.316413101	0.246887472	1.298621673	0.30251267	0.718459893	0.795351175	~Q1_Q1_Age + Q3_Q2_1_BMI + lib_size + read_conc	aldex2	228
Eubacterium_g15	Q1_Q1_Age	-0.049153262	0.252537988	-0.200647795	0.56898902	0.718459893	0.795351175	~Q1_Q1_Age + Q3_Q2_1_BMI + lib_size + read_conc	aldex2	228
Simonsiella	Q1_Q1_Age	0.114375559	0.267696656	0.424452122	0.541742685	0.718459893	0.795351175	~Q1_Q1_Age + Q3_Q2_1_BMI + lib_size + read_conc	aldex2	228
Cardiobacterium	Q1_Q1_Age	-0.068018584	0.254111494	-0.266938536	0.581282604	0.718459893	0.795351175	~Q1_Q1_Age + Q3_Q2_1_BMI + lib_size + read_conc	aldex2	228
Gemella	Q1_Q1_Age	0.102019402	0.104551759	0.992511833	0.338890585	0.718459893	0.795351175	~Q1_Q1_Age + Q3_Q2_1_BMI + lib_size + read_conc	aldex2	228
Aminicella	Q1_Q1_Age	0.18442561	0.228741776	0.810948962	0.416451434	0.718459893	0.795351175	~Q1_Q1_Age + Q3_Q2_1_BMI + lib_size + read_conc	aldex2	228
Shuttleworthia	Q1_Q1_Age	0.132014827	0.237817222	0.560182672	0.499010211	0.718459893	0.795351175	~Q1_Q1_Age + Q3_Q2_1_BMI + lib_size + read_conc	aldex2	228
Ottowia	Q1_Q1_Age	-0.202662099	0.237038698	-0.865785356	0.424915128	0.718459893	0.795351175	~Q1_Q1_Age + Q3_Q2_1_BMI + lib_size + read_conc	aldex2	228
FJ202371_g	Q1_Q1_Age	0.238036076	0.235191634	1.022282194	0.37231889	0.718459893	0.795351175	~Q1_Q1_Age + Q3_Q2_1_BMI + lib_size + read_conc	aldex2	228
ASND_g	Q1_Q1_Age	0.012936565	0.238819021	0.050260145	0.52931299	0.718459893	0.795351175	~Q1_Q1_Age + Q3_Q2_1_BMI + lib_size + read_conc	aldex2	228
Leptotrichia	Q3_Q2_Normal_VS_obesity	-0.011412127	0.313117597	-0.024941674	0.855141841	0.868478167	0.871032295	~Q3_Q2_Normal_VS_obesity + Q3_Q2_1_BMI + lib_size + read_conc + Q1_Q1_Age	aldex2	179
Megasphaera	Q3_Q2_Normal_VS_obesity	0.384688602	0.495720325	0.769656161	0.467400083	0.861310574	0.795351175	~Q3_Q2_Normal_VS_obesity + Q3_Q2_1_BMI + lib_size + read_conc + Q1_Q1_Age	aldex2	179
EU381776_g	Q3_Q2_Normal_VS_obesity	-0.603991252	0.583011732	-1.028114025	0.365255374	0.861310574	0.795351175	~Q3_Q2_Normal_VS_obesity + Q3_Q2_1_BMI + lib_size + read_conc + Q1_Q1_Age	aldex2	179
Granulicatella	Q3_Q2_Normal_VS_obesity	-0.350141949	0.247880761	-1.406054094	0.169401916	0.861310574	0.795351175	~Q3_Q2_Normal_VS_obesity + Q3_Q2_1_BMI + lib_size + read_conc + Q1_Q1_Age	aldex2	179
Alloprevotella	Q3_Q2_Normal_VS_obesity	0.05182527	0.260499784	0.208736577	0.822766333	0.868478167	0.849253595	~Q3_Q2_Normal_VS_obesity + Q3_Q2_1_BMI + lib_size + read_conc + Q1_Q1_Age	aldex2	179
Campylobacter	Q3_Q2_Normal_VS_obesity	0.028216659	0.215792522	0.145925923	0.821607215	0.868478167	0.849193815	~Q3_Q2_Normal_VS_obesity + Q3_Q2_1_BMI + lib_size + read_conc + Q1_Q1_Age	aldex2	179
Staphylococcus	Q3_Q2_Normal_VS_obesity	0.687673661	0.663585788	1.041037571	0.369837674	0.861310574	0.795351175	~Q3_Q2_Normal_VS_obesity + Q3_Q2_1_BMI + lib_size + read_conc + Q1_Q1_Age	aldex2	179
Haemophilus	Q3_Q2_Normal_VS_obesity	0.643147836	0.695677252	0.92348093	0.386639281	0.861310574	0.795351175	~Q3_Q2_Normal_VS_obesity + Q3_Q2_1_BMI + lib_size + read_conc + Q1_Q1_Age	aldex2	179
Selenomonas	Q3_Q2_Normal_VS_obesity	0.019415997	0.367383003	0.057975358	0.809054208	0.868478167	0.843002488	~Q3_Q2_Normal_VS_obesity + Q3_Q2_1_BMI + lib_size + read_conc + Q1_Q1_Age	aldex2	179
Peptostreptococcus	Q3_Q2_Normal_VS_obesity	-0.443845802	0.506500536	-0.878306196	0.404805472	0.861310574	0.795351175	~Q3_Q2_Normal_VS_obesity + Q3_Q2_1_BMI + lib_size + read_conc + Q1_Q1_Age	aldex2	179
Actinomyces	Q3_Q2_Normal_VS_obesity	-0.128744664	0.233517187	-0.566608475	0.58127696	0.861310574	0.795351175	~Q3_Q2_Normal_VS_obesity + Q3_Q2_1_BMI + lib_size + read_conc + Q1_Q1_Age	aldex2	179
Veillonella	Q3_Q2_Normal_VS_obesity	-0.019349304	0.233178581	-0.076360626	0.875993897	0.875993897	0.884963118	~Q3_Q2_Normal_VS_obesity + Q3_Q2_1_BMI + lib_size + read_conc + Q1_Q1_Age	aldex2	179
Capnocytophaga	Q3_Q2_Normal_VS_obesity	0.04415941	0.435477908	0.096163285	0.808662069	0.868478167	0.843002488	~Q3_Q2_Normal_VS_obesity + Q3_Q2_1_BMI + lib_size + read_conc + Q1_Q1_Age	aldex2	179
Aggregatibacter	Q3_Q2_Normal_VS_obesity	0.471168345	0.638339583	0.740374415	0.481280232	0.861310574	0.795351175	~Q3_Q2_Normal_VS_obesity + Q3_Q2_1_BMI + lib_size + read_conc + Q1_Q1_Age	aldex2	179
Atopobium	Q3_Q2_Normal_VS_obesity	-0.139743498	0.432105692	-0.316707138	0.679929682	0.861310574	0.795351175	~Q3_Q2_Normal_VS_obesity + Q3_Q2_1_BMI + lib_size + read_conc + Q1_Q1_Age	aldex2	179
GU410548_g	Q3_Q2_Normal_VS_obesity	0.2882508	0.743016709	0.388518795	0.678297594	0.861310574	0.795351175	~Q3_Q2_Normal_VS_obesity + Q3_Q2_1_BMI + lib_size + read_conc + Q1_Q1_Age	aldex2	179
Lachnoanaerobaculum	Q3_Q2_Normal_VS_obesity	-0.047320688	0.315937283	-0.160919345	0.756556586	0.861310574	0.813344126	~Q3_Q2_Normal_VS_obesity + Q3_Q2_1_BMI + lib_size + read_conc + Q1_Q1_Age	aldex2	179
AM420062_g	Q3_Q2_Normal_VS_obesity	0.364780263	0.764120519	0.476659945	0.620099948	0.861310574	0.795351175	~Q3_Q2_Normal_VS_obesity + Q3_Q2_1_BMI + lib_size + read_conc + Q1_Q1_Age	aldex2	179
Pasteurellaceae	Q3_Q2_Normal_VS_obesity	0.602452966	0.939890966	0.644350279	0.524025357	0.861310574	0.795351175	~Q3_Q2_Normal_VS_obesity + Q3_Q2_1_BMI + lib_size + read_conc + Q1_Q1_Age	aldex2	179
Rothia	Q3_Q2_Normal_VS_obesity	0.431846119	0.343495336	1.251482741	0.226840443	0.861310574	0.795351175	~Q3_Q2_Normal_VS_obesity + Q3_Q2_1_BMI + lib_size + read_conc + Q1_Q1_Age	aldex2	179
Prevotella	Q3_Q2_Normal_VS_obesity	-0.006032694	0.161417168	-0.037300433	0.856741975	0.868478167	0.871662321	~Q3_Q2_Normal_VS_obesity + Q3_Q2_1_BMI + lib_size + read_conc + Q1_Q1_Age	aldex2	179
Moryella	Q3_Q2_Normal_VS_obesity	-0.038349146	0.385053853	-0.103257705	0.772599024	0.86624739	0.821638243	~Q3_Q2_Normal_VS_obesity + Q3_Q2_1_BMI + lib_size + read_conc + Q1_Q1_Age	aldex2	179
Porphyromonas	Q3_Q2_Normal_VS_obesity	0.260141295	0.539334378	0.482664322	0.63699256	0.861310574	0.795351175	~Q3_Q2_Normal_VS_obesity + Q3_Q2_1_BMI + lib_size + read_conc + Q1_Q1_Age	aldex2	179
Mogibacterium	Q3_Q2_Normal_VS_obesity	0.066080458	0.481255488	0.133124651	0.749710138	0.861310574	0.810300149	~Q3_Q2_Normal_VS_obesity + Q3_Q2_1_BMI + lib_size + read_conc + Q1_Q1_Age	aldex2	179
Bergeyella	Q3_Q2_Normal_VS_obesity	0.090403701	0.493697282	0.189229559	0.727195006	0.861310574	0.80141588	~Q3_Q2_Normal_VS_obesity + Q3_Q2_1_BMI + lib_size + read_conc + Q1_Q1_Age	aldex2	179
Corynebacterium	Q3_Q2_Normal_VS_obesity	0.233940574	0.515720177	0.455154966	0.652834314	0.861310574	0.795351175	~Q3_Q2_Normal_VS_obesity + Q3_Q2_1_BMI + lib_size + read_conc + Q1_Q1_Age	aldex2	179
Oribacterium	Q3_Q2_Normal_VS_obesity	0.081367874	0.359570687	0.235288169	0.737475521	0.861310574	0.806351632	~Q3_Q2_Normal_VS_obesity + Q3_Q2_1_BMI + lib_size + read_conc + Q1_Q1_Age	aldex2	179
Mitsuokella	Q3_Q2_Normal_VS_obesity	0.617340106	0.796868761	0.777323596	0.467666464	0.861310574	0.795351175	~Q3_Q2_Normal_VS_obesity + Q3_Q2_1_BMI + lib_size + read_conc + Q1_Q1_Age	aldex2	179
Eubacterium_g10	Q3_Q2_Normal_VS_obesity	0.419922829	0.610334508	0.689257788	0.516428516	0.861310574	0.795351175	~Q3_Q2_Normal_VS_obesity + Q3_Q2_1_BMI + lib_size + read_conc + Q1_Q1_Age	aldex2	179
Butyrivibrio	Q3_Q2_Normal_VS_obesity	-0.290257849	0.651412173	-0.443447388	0.616389089	0.861310574	0.795351175	~Q3_Q2_Normal_VS_obesity + Q3_Q2_1_BMI + lib_size + read_conc + Q1_Q1_Age	aldex2	179
Actinobacillus	Q3_Q2_Normal_VS_obesity	-0.08875899	0.244148571	-0.361928656	0.721129415	0.861310574	0.798627654	~Q3_Q2_Normal_VS_obesity + Q3_Q2_1_BMI + lib_size + read_conc + Q1_Q1_Age	aldex2	179
Alloscardovia	Q3_Q2_Normal_VS_obesity	-0.197966845	0.655490424	-0.307828754	0.552038146	0.861310574	0.795351175	~Q3_Q2_Normal_VS_obesity + Q3_Q2_1_BMI + lib_size + read_conc + Q1_Q1_Age	aldex2	179
JN713389_g	Q3_Q2_Normal_VS_obesity	0.538867548	0.469775876	1.159156975	0.279600763	0.861310574	0.795351175	~Q3_Q2_Normal_VS_obesity + Q3_Q2_1_BMI + lib_size + read_conc + Q1_Q1_Age	aldex2	179
Bulleidia	Q3_Q2_Normal_VS_obesity	-0.022280416	0.53963781	-0.041773637	0.721859332	0.861310574	0.798627654	~Q3_Q2_Normal_VS_obesity + Q3_Q2_1_BMI + lib_size + read_conc + Q1_Q1_Age	aldex2	179
Lautropia	Q3_Q2_Normal_VS_obesity	-0.323378053	0.671197098	-0.482006981	0.6159007	0.861310574	0.795351175	~Q3_Q2_Normal_VS_obesity + Q3_Q2_1_BMI + lib_size + read_conc + Q1_Q1_Age	aldex2	179
Abiotrophia	Q3_Q2_Normal_VS_obesity	-0.711789185	0.746879731	-0.953879388	0.372423703	0.861310574	0.795351175	~Q3_Q2_Normal_VS_obesity + Q3_Q2_1_BMI + lib_size + read_conc + Q1_Q1_Age	aldex2	179
Treponema	Q3_Q2_Normal_VS_obesity	0.359327139	0.552537178	0.652610519	0.530233771	0.861310574	0.795351175	~Q3_Q2_Normal_VS_obesity + Q3_Q2_1_BMI + lib_size + read_conc + Q1_Q1_Age	aldex2	179
Dialister	Q3_Q2_Normal_VS_obesity	1.473501041	0.59667044	2.47640661	0.02846635	0.861310574	0.795351175	~Q3_Q2_Normal_VS_obesity + Q3_Q2_1_BMI + lib_size + read_conc + Q1_Q1_Age	aldex2	179
Parvimonas	Q3_Q2_Normal_VS_obesity	0.647931225	0.68518215	0.952713351	0.406895397	0.861310574	0.795351175	~Q3_Q2_Normal_VS_obesity + Q3_Q2_1_BMI + lib_size + read_conc + Q1_Q1_Age	aldex2	179
Streptococcus	Q3_Q2_Normal_VS_obesity	-0.363676083	0.185363392	-1.962293832	0.055705857	0.861310574	0.795351175	~Q3_Q2_Normal_VS_obesity + Q3_Q2_1_BMI + lib_size + read_conc + Q1_Q1_Age	aldex2	179
Filifactor	Q3_Q2_Normal_VS_obesity	0.220229415	0.690719979	0.322508232	0.591381329	0.861310574	0.795351175	~Q3_Q2_Normal_VS_obesity + Q3_Q2_1_BMI + lib_size + read_conc + Q1_Q1_Age	aldex2	179
GQ422727_g	Q3_Q2_Normal_VS_obesity	0.415785999	0.651677983	0.636441028	0.52249808	0.861310574	0.795351175	~Q3_Q2_Normal_VS_obesity + Q3_Q2_1_BMI + lib_size + read_conc + Q1_Q1_Age	aldex2	179
Eubacterium_g11	Q3_Q2_Normal_VS_obesity	0.82167772	0.660695483	1.24372527	0.274494803	0.861310574	0.795351175	~Q3_Q2_Normal_VS_obesity + Q3_Q2_1_BMI + lib_size + read_conc + Q1_Q1_Age	aldex2	179
DQ003626_g	Q3_Q2_Normal_VS_obesity	0.663171727	0.705994833	0.942263326	0.406287133	0.861310574	0.795351175	~Q3_Q2_Normal_VS_obesity + Q3_Q2_1_BMI + lib_size + read_conc + Q1_Q1_Age	aldex2	179
Catonella	Q3_Q2_Normal_VS_obesity	-0.346697662	0.682804332	-0.505914733	0.56280353	0.861310574	0.795351175	~Q3_Q2_Normal_VS_obesity + Q3_Q2_1_BMI + lib_size + read_conc + Q1_Q1_Age	aldex2	179
Kingella	Q3_Q2_Normal_VS_obesity	-0.374817159	0.746662803	-0.502699923	0.573558282	0.861310574	0.795351175	~Q3_Q2_Normal_VS_obesity + Q3_Q2_1_BMI + lib_size + read_conc + Q1_Q1_Age	aldex2	179
ADCM_g	Q3_Q2_Normal_VS_obesity	-0.64463055	0.68626445	-0.942717229	0.39590042	0.861310574	0.795351175	~Q3_Q2_Normal_VS_obesity + Q3_Q2_1_BMI + lib_size + read_conc + Q1_Q1_Age	aldex2	179
Streptobacillus	Q3_Q2_Normal_VS_obesity	0.865993543	0.71109275	1.21991634	0.289598441	0.861310574	0.795351175	~Q3_Q2_Normal_VS_obesity + Q3_Q2_1_BMI + lib_size + read_conc + Q1_Q1_Age	aldex2	179
Tannerella	Q3_Q2_Normal_VS_obesity	0.658499086	0.652743246	1.011862277	0.368823249	0.861310574	0.795351175	~Q3_Q2_Normal_VS_obesity + Q3_Q2_1_BMI + lib_size + read_conc + Q1_Q1_Age	aldex2	179
AF287775_g	Q3_Q2_Normal_VS_obesity	-0.251189095	0.641082821	-0.390479308	0.525966073	0.861310574	0.795351175	~Q3_Q2_Normal_VS_obesity + Q3_Q2_1_BMI + lib_size + read_conc + Q1_Q1_Age	aldex2	179
Fretibacterium	Q3_Q2_Normal_VS_obesity	0.125728493	0.666727648	0.185264291	0.656410057	0.861310574	0.795351175	~Q3_Q2_Normal_VS_obesity + Q3_Q2_1_BMI + lib_size + read_conc + Q1_Q1_Age	aldex2	179
JN713562_g	Q3_Q2_Normal_VS_obesity	-0.326932313	0.708640557	-0.470977987	0.532190195	0.861310574	0.795351175	~Q3_Q2_Normal_VS_obesity + Q3_Q2_1_BMI + lib_size + read_conc + Q1_Q1_Age	aldex2	179
Mycoplasma_g4	Q3_Q2_Normal_VS_obesity	0.228660071	0.681228741	0.337552156	0.684723505	0.861310574	0.795384274	~Q3_Q2_Normal_VS_obesity + Q3_Q2_1_BMI + lib_size + read_conc + Q1_Q1_Age	aldex2	179
Neisseria	Q3_Q2_Normal_VS_obesity	0.343746569	0.381730245	0.895696681	0.382935183	0.861310574	0.795351175	~Q3_Q2_Normal_VS_obesity + Q3_Q2_1_BMI + lib_size + read_conc + Q1_Q1_Age	aldex2	179
Scardovia	Q3_Q2_Normal_VS_obesity	-0.170962506	0.694820442	-0.244942981	0.560403295	0.861310574	0.795351175	~Q3_Q2_Normal_VS_obesity + Q3_Q2_1_BMI + lib_size + read_conc + Q1_Q1_Age	aldex2	179
Actinobaculum	Q3_Q2_Normal_VS_obesity	-0.415875703	0.667907198	-0.625760526	0.491596585	0.861310574	0.795351175	~Q3_Q2_Normal_VS_obesity + Q3_Q2_1_BMI + lib_size + read_conc + Q1_Q1_Age	aldex2	179
AM419981_g	Q3_Q2_Normal_VS_obesity	-0.169585224	0.654634902	-0.265026623	0.569114304	0.861310574	0.795351175	~Q3_Q2_Normal_VS_obesity + Q3_Q2_1_BMI + lib_size + read_conc + Q1_Q1_Age	aldex2	179
AM420159_g	Q3_Q2_Normal_VS_obesity	-0.064709751	0.682205487	-0.094655268	0.64586797	0.861310574	0.795351175	~Q3_Q2_Normal_VS_obesity + Q3_Q2_1_BMI + lib_size + read_conc + Q1_Q1_Age	aldex2	179
EU381695_g	Q3_Q2_Normal_VS_obesity	0.335290232	0.649922366	0.51590487	0.527624382	0.861310574	0.795351175	~Q3_Q2_Normal_VS_obesity + Q3_Q2_1_BMI + lib_size + read_conc + Q1_Q1_Age	aldex2	179
Saccharimonas	Q3_Q2_Normal_VS_obesity	-0.478647644	0.638752857	-0.753060993	0.438768719	0.861310574	0.795351175	~Q3_Q2_Normal_VS_obesity + Q3_Q2_1_BMI + lib_size + read_conc + Q1_Q1_Age	aldex2	179
Schwartzia	Q3_Q2_Normal_VS_obesity	0.079365008	0.668532195	0.12127066	0.635755367	0.861310574	0.795351175	~Q3_Q2_Normal_VS_obesity + Q3_Q2_1_BMI + lib_size + read_conc + Q1_Q1_Age	aldex2	179
GQ422712_g	Q3_Q2_Normal_VS_obesity	0.025094473	0.638549746	0.040550729	0.584654738	0.861310574	0.795351175	~Q3_Q2_Normal_VS_obesity + Q3_Q2_1_BMI + lib_size + read_conc + Q1_Q1_Age	aldex2	179
Fusobacterium	Q3_Q2_Normal_VS_obesity	0.038248521	0.269243962	0.147756343	0.849612799	0.868478167	0.867353034	~Q3_Q2_Normal_VS_obesity + Q3_Q2_1_BMI + lib_size + read_conc + Q1_Q1_Age	aldex2	179
JN713547_g	Q3_Q2_Normal_VS_obesity	0.410834572	0.623027997	0.671525047	0.467682097	0.861310574	0.795351175	~Q3_Q2_Normal_VS_obesity + Q3_Q2_1_BMI + lib_size + read_conc + Q1_Q1_Age	aldex2	179
Eubacterium_g14	Q3_Q2_Normal_VS_obesity	0.817590754	0.624489165	1.317433698	0.268627907	0.861310574	0.795351175	~Q3_Q2_Normal_VS_obesity + Q3_Q2_1_BMI + lib_size + read_conc + Q1_Q1_Age	aldex2	179
Eubacterium_g15	Q3_Q2_Normal_VS_obesity	-0.099160311	0.655896686	-0.150586711	0.564981814	0.861310574	0.795351175	~Q3_Q2_Normal_VS_obesity + Q3_Q2_1_BMI + lib_size + read_conc + Q1_Q1_Age	aldex2	179
Simonsiella	Q3_Q2_Normal_VS_obesity	0.088311076	0.671610829	0.139340395	0.581287616	0.861310574	0.795351175	~Q3_Q2_Normal_VS_obesity + Q3_Q2_1_BMI + lib_size + read_conc + Q1_Q1_Age	aldex2	179
Cardiobacterium	Q3_Q2_Normal_VS_obesity	0.1548397	0.660098574	0.235708407	0.592827215	0.861310574	0.795351175	~Q3_Q2_Normal_VS_obesity + Q3_Q2_1_BMI + lib_size + read_conc + Q1_Q1_Age	aldex2	179
Gemella	Q3_Q2_Normal_VS_obesity	0.082071371	0.255548844	0.321427688	0.748737931	0.861310574	0.810071281	~Q3_Q2_Normal_VS_obesity + Q3_Q2_1_BMI + lib_size + read_conc + Q1_Q1_Age	aldex2	179
Aminicella	Q3_Q2_Normal_VS_obesity	-0.347725479	0.594154862	-0.591335071	0.478316414	0.861310574	0.795351175	~Q3_Q2_Normal_VS_obesity + Q3_Q2_1_BMI + lib_size + read_conc + Q1_Q1_Age	aldex2	179
Shuttleworthia	Q3_Q2_Normal_VS_obesity	-0.284482779	0.615279319	-0.466379613	0.560085635	0.861310574	0.795351175	~Q3_Q2_Normal_VS_obesity + Q3_Q2_1_BMI + lib_size + read_conc + Q1_Q1_Age	aldex2	179
Ottowia	Q3_Q2_Normal_VS_obesity	-0.122394799	0.606719111	-0.201307117	0.531001087	0.861310574	0.795351175	~Q3_Q2_Normal_VS_obesity + Q3_Q2_1_BMI + lib_size + read_conc + Q1_Q1_Age	aldex2	179
FJ202371_g	Q3_Q2_Normal_VS_obesity	-0.19665819	0.604918037	-0.337892248	0.520451906	0.861310574	0.795351175	~Q3_Q2_Normal_VS_obesity + Q3_Q2_1_BMI + lib_size + read_conc + Q1_Q1_Age	aldex2	179
ASND_g	Q3_Q2_Normal_VS_obesity	0.04711643	0.608908485	0.084960815	0.504385784	0.861310574	0.795351175	~Q3_Q2_Normal_VS_obesity + Q3_Q2_1_BMI + lib_size + read_conc + Q1_Q1_Age	aldex2	179
Leptotrichia	Q3_Q2_Normal_vs_overweight	0.196912978	0.185391848	1.074477907	0.297284526	0.800928173	0.795351175	~Q3_Q2_Normal_vs_overweight + Q3_Q2_1_BMI + lib_size + read_conc + Q1_Q1_Age	aldex2	223
Megasphaera	Q3_Q2_Normal_vs_overweight	-0.014564739	0.30556638	-0.050731023	0.813476642	0.822857875	0.844084199	~Q3_Q2_Normal_vs_overweight + Q3_Q2_1_BMI + lib_size + read_conc + Q1_Q1_Age	aldex2	223
EU381776_g	Q3_Q2_Normal_vs_overweight	-0.189751959	0.365787039	-0.521132373	0.516183937	0.800928173	0.795351175	~Q3_Q2_Normal_vs_overweight + Q3_Q2_1_BMI + lib_size + read_conc + Q1_Q1_Age	aldex2	223
Granulicatella	Q3_Q2_Normal_vs_overweight	-0.200223722	0.1426721	-1.396731389	0.175341829	0.800928173	0.795351175	~Q3_Q2_Normal_vs_overweight + Q3_Q2_1_BMI + lib_size + read_conc + Q1_Q1_Age	aldex2	223
Alloprevotella	Q3_Q2_Normal_vs_overweight	-0.087319711	0.153381962	-0.567392615	0.577467551	0.800928173	0.795351175	~Q3_Q2_Normal_vs_overweight + Q3_Q2_1_BMI + lib_size + read_conc + Q1_Q1_Age	aldex2	223
Campylobacter	Q3_Q2_Normal_vs_overweight	0.057172368	0.128893967	0.461354905	0.649401221	0.800928173	0.795351175	~Q3_Q2_Normal_vs_overweight + Q3_Q2_1_BMI + lib_size + read_conc + Q1_Q1_Age	aldex2	223
Staphylococcus	Q3_Q2_Normal_vs_overweight	0.238773794	0.402734124	0.596962122	0.526733784	0.800928173	0.795351175	~Q3_Q2_Normal_vs_overweight + Q3_Q2_1_BMI + lib_size + read_conc + Q1_Q1_Age	aldex2	223
Haemophilus	Q3_Q2_Normal_vs_overweight	0.366887706	0.442211439	0.831266546	0.436221624	0.800928173	0.795351175	~Q3_Q2_Normal_vs_overweight + Q3_Q2_1_BMI + lib_size + read_conc + Q1_Q1_Age	aldex2	223
Selenomonas	Q3_Q2_Normal_vs_overweight	-0.241306038	0.212535456	-1.134647158	0.264940473	0.800928173	0.795351175	~Q3_Q2_Normal_vs_overweight + Q3_Q2_1_BMI + lib_size + read_conc + Q1_Q1_Age	aldex2	223
Peptostreptococcus	Q3_Q2_Normal_vs_overweight	-0.220851448	0.315327849	-0.702220682	0.503771271	0.800928173	0.795351175	~Q3_Q2_Normal_vs_overweight + Q3_Q2_1_BMI + lib_size + read_conc + Q1_Q1_Age	aldex2	223
Actinomyces	Q3_Q2_Normal_vs_overweight	0.236111035	0.166417852	1.412214792	0.170255732	0.800928173	0.795351175	~Q3_Q2_Normal_vs_overweight + Q3_Q2_1_BMI + lib_size + read_conc + Q1_Q1_Age	aldex2	223
Veillonella	Q3_Q2_Normal_vs_overweight	-0.098036495	0.133255787	-0.735332603	0.471273725	0.800928173	0.795351175	~Q3_Q2_Normal_vs_overweight + Q3_Q2_1_BMI + lib_size + read_conc + Q1_Q1_Age	aldex2	223
Capnocytophaga	Q3_Q2_Normal_vs_overweight	-0.437829528	0.263616837	-1.665448357	0.108036526	0.800928173	0.795351175	~Q3_Q2_Normal_vs_overweight + Q3_Q2_1_BMI + lib_size + read_conc + Q1_Q1_Age	aldex2	223
Aggregatibacter	Q3_Q2_Normal_vs_overweight	-0.293078613	0.38011806	-0.770656464	0.456755915	0.800928173	0.795351175	~Q3_Q2_Normal_vs_overweight + Q3_Q2_1_BMI + lib_size + read_conc + Q1_Q1_Age	aldex2	223
Atopobium	Q3_Q2_Normal_vs_overweight	0.039618454	0.268945944	0.154860387	0.732043999	0.822857875	0.803665045	~Q3_Q2_Normal_vs_overweight + Q3_Q2_1_BMI + lib_size + read_conc + Q1_Q1_Age	aldex2	223
GU410548_g	Q3_Q2_Normal_vs_overweight	0.534449786	0.471010216	1.133557799	0.290739799	0.800928173	0.795351175	~Q3_Q2_Normal_vs_overweight + Q3_Q2_1_BMI + lib_size + read_conc + Q1_Q1_Age	aldex2	223
Lachnoanaerobaculum	Q3_Q2_Normal_vs_overweight	-0.208533423	0.184870189	-1.128599556	0.271503394	0.800928173	0.795351175	~Q3_Q2_Normal_vs_overweight + Q3_Q2_1_BMI + lib_size + read_conc + Q1_Q1_Age	aldex2	223
AM420062_g	Q3_Q2_Normal_vs_overweight	0.099031392	0.477861947	0.204097787	0.749905305	0.822857875	0.810313837	~Q3_Q2_Normal_vs_overweight + Q3_Q2_1_BMI + lib_size + read_conc + Q1_Q1_Age	aldex2	223
Pasteurellaceae	Q3_Q2_Normal_vs_overweight	0.0650822	0.581103313	0.113541784	0.707677923	0.822857875	0.797080157	~Q3_Q2_Normal_vs_overweight + Q3_Q2_1_BMI + lib_size + read_conc + Q1_Q1_Age	aldex2	223
Rothia	Q3_Q2_Normal_vs_overweight	0.119100838	0.215639258	0.556142254	0.58507375	0.800928173	0.795351175	~Q3_Q2_Normal_vs_overweight + Q3_Q2_1_BMI + lib_size + read_conc + Q1_Q1_Age	aldex2	223
Prevotella	Q3_Q2_Normal_vs_overweight	-0.021005476	0.100490269	-0.208529695	0.798209117	0.822857875	0.836710685	~Q3_Q2_Normal_vs_overweight + Q3_Q2_1_BMI + lib_size + read_conc + Q1_Q1_Age	aldex2	223
Moryella	Q3_Q2_Normal_vs_overweight	0.117436232	0.249117327	0.47218292	0.629958558	0.800928173	0.795351175	~Q3_Q2_Normal_vs_overweight + Q3_Q2_1_BMI + lib_size + read_conc + Q1_Q1_Age	aldex2	223
Porphyromonas	Q3_Q2_Normal_vs_overweight	0.057523722	0.314243018	0.187463077	0.794954862	0.822857875	0.835012914	~Q3_Q2_Normal_vs_overweight + Q3_Q2_1_BMI + lib_size + read_conc + Q1_Q1_Age	aldex2	223
Mogibacterium	Q3_Q2_Normal_vs_overweight	0.044302633	0.296103503	0.14579358	0.745984709	0.822857875	0.808647152	~Q3_Q2_Normal_vs_overweight + Q3_Q2_1_BMI + lib_size + read_conc + Q1_Q1_Age	aldex2	223
Bergeyella	Q3_Q2_Normal_vs_overweight	0.01836497	0.312044051	0.063963553	0.759775954	0.822857875	0.814411011	~Q3_Q2_Normal_vs_overweight + Q3_Q2_1_BMI + lib_size + read_conc + Q1_Q1_Age	aldex2	223
Corynebacterium	Q3_Q2_Normal_vs_overweight	0.471933341	0.338203873	1.394294507	0.200865988	0.800928173	0.795351175	~Q3_Q2_Normal_vs_overweight + Q3_Q2_1_BMI + lib_size + read_conc + Q1_Q1_Age	aldex2	223
Oribacterium	Q3_Q2_Normal_vs_overweight	-0.015954134	0.227726593	-0.065899802	0.770016278	0.822857875	0.819480411	~Q3_Q2_Normal_vs_overweight + Q3_Q2_1_BMI + lib_size + read_conc + Q1_Q1_Age	aldex2	223
Mitsuokella	Q3_Q2_Normal_vs_overweight	-0.255989004	0.49515748	-0.521818988	0.566477548	0.800928173	0.795351175	~Q3_Q2_Normal_vs_overweight + Q3_Q2_1_BMI + lib_size + read_conc + Q1_Q1_Age	aldex2	223
Eubacterium_g10	Q3_Q2_Normal_vs_overweight	0.399132986	0.384695306	1.041396065	0.346879076	0.800928173	0.795351175	~Q3_Q2_Normal_vs_overweight + Q3_Q2_1_BMI + lib_size + read_conc + Q1_Q1_Age	aldex2	223
Butyrivibrio	Q3_Q2_Normal_vs_overweight	-0.077170322	0.415141489	-0.19285424	0.683016608	0.815213371	0.795351175	~Q3_Q2_Normal_vs_overweight + Q3_Q2_1_BMI + lib_size + read_conc + Q1_Q1_Age	aldex2	223
Actinobacillus	Q3_Q2_Normal_vs_overweight	-0.214804216	0.143577885	-1.496108382	0.14239094	0.800928173	0.795351175	~Q3_Q2_Normal_vs_overweight + Q3_Q2_1_BMI + lib_size + read_conc + Q1_Q1_Age	aldex2	223
Alloscardovia	Q3_Q2_Normal_vs_overweight	-0.067293281	0.408571484	-0.174143232	0.556213818	0.800928173	0.795351175	~Q3_Q2_Normal_vs_overweight + Q3_Q2_1_BMI + lib_size + read_conc + Q1_Q1_Age	aldex2	223
JN713389_g	Q3_Q2_Normal_vs_overweight	0.556096913	0.310325898	1.792538843	0.094477812	0.800928173	0.795351175	~Q3_Q2_Normal_vs_overweight + Q3_Q2_1_BMI + lib_size + read_conc + Q1_Q1_Age	aldex2	223
Bulleidia	Q3_Q2_Normal_vs_overweight	0.297396322	0.335870537	0.892650907	0.415965087	0.800928173	0.795351175	~Q3_Q2_Normal_vs_overweight + Q3_Q2_1_BMI + lib_size + read_conc + Q1_Q1_Age	aldex2	223
Lautropia	Q3_Q2_Normal_vs_overweight	0.318591667	0.42304429	0.760107762	0.471344568	0.800928173	0.795351175	~Q3_Q2_Normal_vs_overweight + Q3_Q2_1_BMI + lib_size + read_conc + Q1_Q1_Age	aldex2	223
Abiotrophia	Q3_Q2_Normal_vs_overweight	0.624500834	0.467036401	1.335064927	0.240310805	0.800928173	0.795351175	~Q3_Q2_Normal_vs_overweight + Q3_Q2_1_BMI + lib_size + read_conc + Q1_Q1_Age	aldex2	223
Treponema	Q3_Q2_Normal_vs_overweight	0.039326312	0.341204799	0.114538113	0.822857875	0.822857875	0.849253595	~Q3_Q2_Normal_vs_overweight + Q3_Q2_1_BMI + lib_size + read_conc + Q1_Q1_Age	aldex2	223
Dialister	Q3_Q2_Normal_vs_overweight	0.478680065	0.385008855	1.246729113	0.249470888	0.800928173	0.795351175	~Q3_Q2_Normal_vs_overweight + Q3_Q2_1_BMI + lib_size + read_conc + Q1_Q1_Age	aldex2	223
Parvimonas	Q3_Q2_Normal_vs_overweight	0.228602702	0.425877866	0.53855231	0.578739821	0.800928173	0.795351175	~Q3_Q2_Normal_vs_overweight + Q3_Q2_1_BMI + lib_size + read_conc + Q1_Q1_Age	aldex2	223
Streptococcus	Q3_Q2_Normal_vs_overweight	-0.24418869	0.113197539	-2.157706094	0.036357125	0.800928173	0.795351175	~Q3_Q2_Normal_vs_overweight + Q3_Q2_1_BMI + lib_size + read_conc + Q1_Q1_Age	aldex2	223
Filifactor	Q3_Q2_Normal_vs_overweight	0.068549919	0.424677927	0.160885217	0.642694329	0.800928173	0.795351175	~Q3_Q2_Normal_vs_overweight + Q3_Q2_1_BMI + lib_size + read_conc + Q1_Q1_Age	aldex2	223
GQ422727_g	Q3_Q2_Normal_vs_overweight	0.272820501	0.407655755	0.668888216	0.492969182	0.800928173	0.795351175	~Q3_Q2_Normal_vs_overweight + Q3_Q2_1_BMI + lib_size + read_conc + Q1_Q1_Age	aldex2	223
Eubacterium_g11	Q3_Q2_Normal_vs_overweight	0.430008376	0.411655241	1.039310055	0.361042384	0.800928173	0.795351175	~Q3_Q2_Normal_vs_overweight + Q3_Q2_1_BMI + lib_size + read_conc + Q1_Q1_Age	aldex2	223
DQ003626_g	Q3_Q2_Normal_vs_overweight	0.328512258	0.445395994	0.740405591	0.473998999	0.800928173	0.795351175	~Q3_Q2_Normal_vs_overweight + Q3_Q2_1_BMI + lib_size + read_conc + Q1_Q1_Age	aldex2	223
Catonella	Q3_Q2_Normal_vs_overweight	-0.465211206	0.425927988	-1.092103017	0.334391618	0.800928173	0.795351175	~Q3_Q2_Normal_vs_overweight + Q3_Q2_1_BMI + lib_size + read_conc + Q1_Q1_Age	aldex2	223
Kingella	Q3_Q2_Normal_vs_overweight	-0.079498861	0.461205745	-0.169227728	0.662116051	0.80322275	0.795351175	~Q3_Q2_Normal_vs_overweight + Q3_Q2_1_BMI + lib_size + read_conc + Q1_Q1_Age	aldex2	223
ADCM_g	Q3_Q2_Normal_vs_overweight	0.215303259	0.43037335	0.500134045	0.553920505	0.800928173	0.795351175	~Q3_Q2_Normal_vs_overweight + Q3_Q2_1_BMI + lib_size + read_conc + Q1_Q1_Age	aldex2	223
Streptobacillus	Q3_Q2_Normal_vs_overweight	0.284385772	0.436710767	0.653334568	0.504136075	0.800928173	0.795351175	~Q3_Q2_Normal_vs_overweight + Q3_Q2_1_BMI + lib_size + read_conc + Q1_Q1_Age	aldex2	223
Tannerella	Q3_Q2_Normal_vs_overweight	-0.122065233	0.398412833	-0.307542587	0.642816919	0.800928173	0.795351175	~Q3_Q2_Normal_vs_overweight + Q3_Q2_1_BMI + lib_size + read_conc + Q1_Q1_Age	aldex2	223
AF287775_g	Q3_Q2_Normal_vs_overweight	-0.051227693	0.398988058	-0.129463629	0.565124277	0.800928173	0.795351175	~Q3_Q2_Normal_vs_overweight + Q3_Q2_1_BMI + lib_size + read_conc + Q1_Q1_Age	aldex2	223
Fretibacterium	Q3_Q2_Normal_vs_overweight	0.04569725	0.413905049	0.111275741	0.640593704	0.800928173	0.795351175	~Q3_Q2_Normal_vs_overweight + Q3_Q2_1_BMI + lib_size + read_conc + Q1_Q1_Age	aldex2	223
JN713562_g	Q3_Q2_Normal_vs_overweight	-0.168423433	0.440283403	-0.386655605	0.578748139	0.800928173	0.795351175	~Q3_Q2_Normal_vs_overweight + Q3_Q2_1_BMI + lib_size + read_conc + Q1_Q1_Age	aldex2	223
Mycoplasma_g4	Q3_Q2_Normal_vs_overweight	0.127170202	0.424387685	0.304244159	0.628209191	0.800928173	0.795351175	~Q3_Q2_Normal_vs_overweight + Q3_Q2_1_BMI + lib_size + read_conc + Q1_Q1_Age	aldex2	223
Neisseria	Q3_Q2_Normal_vs_overweight	-0.05040004	0.235798781	-0.21546663	0.822019736	0.822857875	0.849253595	~Q3_Q2_Normal_vs_overweight + Q3_Q2_1_BMI + lib_size + read_conc + Q1_Q1_Age	aldex2	223
Scardovia	Q3_Q2_Normal_vs_overweight	-0.519784459	0.42898117	-1.219692792	0.297897127	0.800928173	0.795351175	~Q3_Q2_Normal_vs_overweight + Q3_Q2_1_BMI + lib_size + read_conc + Q1_Q1_Age	aldex2	223
Actinobaculum	Q3_Q2_Normal_vs_overweight	-0.379338729	0.41775026	-0.914972408	0.393390969	0.800928173	0.795351175	~Q3_Q2_Normal_vs_overweight + Q3_Q2_1_BMI + lib_size + read_conc + Q1_Q1_Age	aldex2	223
AM419981_g	Q3_Q2_Normal_vs_overweight	0.308281367	0.399034555	0.770458225	0.439516133	0.800928173	0.795351175	~Q3_Q2_Normal_vs_overweight + Q3_Q2_1_BMI + lib_size + read_conc + Q1_Q1_Age	aldex2	223
AM420159_g	Q3_Q2_Normal_vs_overweight	-0.429604358	0.42926263	-1.006406266	0.387701784	0.800928173	0.795351175	~Q3_Q2_Normal_vs_overweight + Q3_Q2_1_BMI + lib_size + read_conc + Q1_Q1_Age	aldex2	223
EU381695_g	Q3_Q2_Normal_vs_overweight	-0.035889592	0.405660334	-0.092402542	0.605173613	0.800928173	0.795351175	~Q3_Q2_Normal_vs_overweight + Q3_Q2_1_BMI + lib_size + read_conc + Q1_Q1_Age	aldex2	223
Saccharimonas	Q3_Q2_Normal_vs_overweight	-0.10328015	0.396015174	-0.260109446	0.56789227	0.800928173	0.795351175	~Q3_Q2_Normal_vs_overweight + Q3_Q2_1_BMI + lib_size + read_conc + Q1_Q1_Age	aldex2	223
Schwartzia	Q3_Q2_Normal_vs_overweight	0.051453627	0.418089983	0.123259958	0.625148805	0.800928173	0.795351175	~Q3_Q2_Normal_vs_overweight + Q3_Q2_1_BMI + lib_size + read_conc + Q1_Q1_Age	aldex2	223
GQ422712_g	Q3_Q2_Normal_vs_overweight	-0.090336824	0.392522556	-0.237872244	0.544630955	0.800928173	0.795351175	~Q3_Q2_Normal_vs_overweight + Q3_Q2_1_BMI + lib_size + read_conc + Q1_Q1_Age	aldex2	223
Fusobacterium	Q3_Q2_Normal_vs_overweight	-0.046476073	0.156017704	-0.289461842	0.76516229	0.822857875	0.816467332	~Q3_Q2_Normal_vs_overweight + Q3_Q2_1_BMI + lib_size + read_conc + Q1_Q1_Age	aldex2	223
JN713547_g	Q3_Q2_Normal_vs_overweight	0.138551877	0.389179057	0.37140883	0.479508243	0.800928173	0.795351175	~Q3_Q2_Normal_vs_overweight + Q3_Q2_1_BMI + lib_size + read_conc + Q1_Q1_Age	aldex2	223
Eubacterium_g14	Q3_Q2_Normal_vs_overweight	0.117019971	0.391146423	0.294888262	0.592587133	0.800928173	0.795351175	~Q3_Q2_Normal_vs_overweight + Q3_Q2_1_BMI + lib_size + read_conc + Q1_Q1_Age	aldex2	223
Eubacterium_g15	Q3_Q2_Normal_vs_overweight	-0.031902916	0.399503624	-0.085793378	0.632866146	0.800928173	0.795351175	~Q3_Q2_Normal_vs_overweight + Q3_Q2_1_BMI + lib_size + read_conc + Q1_Q1_Age	aldex2	223
Simonsiella	Q3_Q2_Normal_vs_overweight	-0.411471886	0.421089975	-0.978394705	0.381987921	0.800928173	0.795351175	~Q3_Q2_Normal_vs_overweight + Q3_Q2_1_BMI + lib_size + read_conc + Q1_Q1_Age	aldex2	223
Cardiobacterium	Q3_Q2_Normal_vs_overweight	0.399356154	0.406402104	0.9876917	0.37473068	0.800928173	0.795351175	~Q3_Q2_Normal_vs_overweight + Q3_Q2_1_BMI + lib_size + read_conc + Q1_Q1_Age	aldex2	223
Gemella	Q3_Q2_Normal_vs_overweight	0.131999762	0.167551387	0.775947046	0.457006043	0.800928173	0.795351175	~Q3_Q2_Normal_vs_overweight + Q3_Q2_1_BMI + lib_size + read_conc + Q1_Q1_Age	aldex2	223
Aminicella	Q3_Q2_Normal_vs_overweight	-0.007751625	0.366696763	-0.02126491	0.494100441	0.800928173	0.795351175	~Q3_Q2_Normal_vs_overweight + Q3_Q2_1_BMI + lib_size + read_conc + Q1_Q1_Age	aldex2	223
Shuttleworthia	Q3_Q2_Normal_vs_overweight	-0.185019198	0.382195786	-0.483904208	0.525374806	0.800928173	0.795351175	~Q3_Q2_Normal_vs_overweight + Q3_Q2_1_BMI + lib_size + read_conc + Q1_Q1_Age	aldex2	223
Ottowia	Q3_Q2_Normal_vs_overweight	0.022886206	0.37847868	0.059180788	0.522770768	0.800928173	0.795351175	~Q3_Q2_Normal_vs_overweight + Q3_Q2_1_BMI + lib_size + read_conc + Q1_Q1_Age	aldex2	223
FJ202371_g	Q3_Q2_Normal_vs_overweight	0.049368467	0.376349736	0.133191144	0.515460738	0.800928173	0.795351175	~Q3_Q2_Normal_vs_overweight + Q3_Q2_1_BMI + lib_size + read_conc + Q1_Q1_Age	aldex2	223
ASND_g	Q3_Q2_Normal_vs_overweight	-0.051288853	0.379509433	-0.139177955	0.570278619	0.800928173	0.795351175	~Q3_Q2_Normal_vs_overweight + Q3_Q2_1_BMI + lib_size + read_conc + Q1_Q1_Age	aldex2	223
Leptotrichia	Q3_Q2_Normal_vs_underweight	0.002246054	0.163811599	0.013994151	0.908396095	0.908396095	0.909215208	~Q3_Q2_Normal_vs_underweight + Q3_Q2_1_BMI + lib_size + read_conc + Q1_Q1_Age	aldex2	157
Megasphaera	Q3_Q2_Normal_vs_underweight	-0.22958811	0.248122193	-0.928084642	0.364304129	0.783102996	0.795351175	~Q3_Q2_Normal_vs_underweight + Q3_Q2_1_BMI + lib_size + read_conc + Q1_Q1_Age	aldex2	157
EU381776_g	Q3_Q2_Normal_vs_underweight	0.26182738	0.29818545	0.88999432	0.407494865	0.783102996	0.795351175	~Q3_Q2_Normal_vs_underweight + Q3_Q2_1_BMI + lib_size + read_conc + Q1_Q1_Age	aldex2	157
Granulicatella	Q3_Q2_Normal_vs_underweight	0.056440437	0.131005001	0.438436119	0.666695794	0.783102996	0.795351175	~Q3_Q2_Normal_vs_underweight + Q3_Q2_1_BMI + lib_size + read_conc + Q1_Q1_Age	aldex2	157
Alloprevotella	Q3_Q2_Normal_vs_underweight	-0.006095551	0.135892232	-0.039143416	0.894113683	0.906361816	0.898340474	~Q3_Q2_Normal_vs_underweight + Q3_Q2_1_BMI + lib_size + read_conc + Q1_Q1_Age	aldex2	157
Campylobacter	Q3_Q2_Normal_vs_underweight	0.06826206	0.111852768	0.62851829	0.544250551	0.783102996	0.795351175	~Q3_Q2_Normal_vs_underweight + Q3_Q2_1_BMI + lib_size + read_conc + Q1_Q1_Age	aldex2	157
Staphylococcus	Q3_Q2_Normal_vs_underweight	-0.158955137	0.343436698	-0.464606397	0.542972038	0.783102996	0.795351175	~Q3_Q2_Normal_vs_underweight + Q3_Q2_1_BMI + lib_size + read_conc + Q1_Q1_Age	aldex2	157
Haemophilus	Q3_Q2_Normal_vs_underweight	-0.138388189	0.350692942	-0.394782589	0.69714279	0.785029368	0.796321419	~Q3_Q2_Normal_vs_underweight + Q3_Q2_1_BMI + lib_size + read_conc + Q1_Q1_Age	aldex2	157
Selenomonas	Q3_Q2_Normal_vs_underweight	-0.196018031	0.19252737	-1.02700934	0.314432778	0.783102996	0.795351175	~Q3_Q2_Normal_vs_underweight + Q3_Q2_1_BMI + lib_size + read_conc + Q1_Q1_Age	aldex2	157
Peptostreptococcus	Q3_Q2_Normal_vs_underweight	0.218310955	0.266935412	0.819982702	0.459765879	0.783102996	0.795351175	~Q3_Q2_Normal_vs_underweight + Q3_Q2_1_BMI + lib_size + read_conc + Q1_Q1_Age	aldex2	157
Actinomyces	Q3_Q2_Normal_vs_underweight	-0.10617635	0.117048121	-0.900686422	0.377814985	0.783102996	0.795351175	~Q3_Q2_Normal_vs_underweight + Q3_Q2_1_BMI + lib_size + read_conc + Q1_Q1_Age	aldex2	157
Veillonella	Q3_Q2_Normal_vs_underweight	-0.117879266	0.121570821	-0.979159784	0.335257239	0.783102996	0.795351175	~Q3_Q2_Normal_vs_underweight + Q3_Q2_1_BMI + lib_size + read_conc + Q1_Q1_Age	aldex2	157
Capnocytophaga	Q3_Q2_Normal_vs_underweight	0.368515203	0.214333309	1.729881583	0.1108155	0.783102996	0.795351175	~Q3_Q2_Normal_vs_underweight + Q3_Q2_1_BMI + lib_size + read_conc + Q1_Q1_Age	aldex2	157
Aggregatibacter	Q3_Q2_Normal_vs_underweight	-0.079978074	0.335553519	-0.238199985	0.714592871	0.785029368	0.797384355	~Q3_Q2_Normal_vs_underweight + Q3_Q2_1_BMI + lib_size + read_conc + Q1_Q1_Age	aldex2	157
Atopobium	Q3_Q2_Normal_vs_underweight	-0.012554403	0.227020691	-0.052059635	0.843860049	0.870983446	0.863701848	~Q3_Q2_Normal_vs_underweight + Q3_Q2_1_BMI + lib_size + read_conc + Q1_Q1_Age	aldex2	157
GU410548_g	Q3_Q2_Normal_vs_underweight	0.370044794	0.385565326	0.96147028	0.385120133	0.783102996	0.795351175	~Q3_Q2_Normal_vs_underweight + Q3_Q2_1_BMI + lib_size + read_conc + Q1_Q1_Age	aldex2	157
Lachnoanaerobaculum	Q3_Q2_Normal_vs_underweight	0.031928327	0.167755493	0.19774447	0.815918552	0.862542469	0.845629872	~Q3_Q2_Normal_vs_underweight + Q3_Q2_1_BMI + lib_size + read_conc + Q1_Q1_Age	aldex2	157
AM420062_g	Q3_Q2_Normal_vs_underweight	-0.397015185	0.373543097	-1.062949683	0.301001738	0.783102996	0.795351175	~Q3_Q2_Normal_vs_underweight + Q3_Q2_1_BMI + lib_size + read_conc + Q1_Q1_Age	aldex2	157
Pasteurellaceae	Q3_Q2_Normal_vs_underweight	-0.245148032	0.483587325	-0.506805786	0.61785068	0.783102996	0.795351175	~Q3_Q2_Normal_vs_underweight + Q3_Q2_1_BMI + lib_size + read_conc + Q1_Q1_Age	aldex2	157
Rothia	Q3_Q2_Normal_vs_underweight	-0.122035533	0.147998844	-0.823849094	0.418223485	0.783102996	0.795351175	~Q3_Q2_Normal_vs_underweight + Q3_Q2_1_BMI + lib_size + read_conc + Q1_Q1_Age	aldex2	157
Prevotella	Q3_Q2_Normal_vs_underweight	-0.046896011	0.078514991	-0.597133742	0.561467934	0.783102996	0.795351175	~Q3_Q2_Normal_vs_underweight + Q3_Q2_1_BMI + lib_size + read_conc + Q1_Q1_Age	aldex2	157
Moryella	Q3_Q2_Normal_vs_underweight	-0.226240064	0.205005133	-1.108027637	0.28621571	0.783102996	0.795351175	~Q3_Q2_Normal_vs_underweight + Q3_Q2_1_BMI + lib_size + read_conc + Q1_Q1_Age	aldex2	157
Porphyromonas	Q3_Q2_Normal_vs_underweight	0.062868041	0.27647553	0.230736375	0.721378339	0.785029368	0.798627654	~Q3_Q2_Normal_vs_underweight + Q3_Q2_1_BMI + lib_size + read_conc + Q1_Q1_Age	aldex2	157
Mogibacterium	Q3_Q2_Normal_vs_underweight	0.121977721	0.251625161	0.492368591	0.622935209	0.783102996	0.795351175	~Q3_Q2_Normal_vs_underweight + Q3_Q2_1_BMI + lib_size + read_conc + Q1_Q1_Age	aldex2	157
Bergeyella	Q3_Q2_Normal_vs_underweight	0.501187003	0.250456557	2.002559	0.085855845	0.783102996	0.795351175	~Q3_Q2_Normal_vs_underweight + Q3_Q2_1_BMI + lib_size + read_conc + Q1_Q1_Age	aldex2	157
Corynebacterium	Q3_Q2_Normal_vs_underweight	-0.247782365	0.27092007	-0.921997486	0.378338251	0.783102996	0.795351175	~Q3_Q2_Normal_vs_underweight + Q3_Q2_1_BMI + lib_size + read_conc + Q1_Q1_Age	aldex2	157
Oribacterium	Q3_Q2_Normal_vs_underweight	0.361399583	0.207558336	1.761901034	0.170623039	0.783102996	0.795351175	~Q3_Q2_Normal_vs_underweight + Q3_Q2_1_BMI + lib_size + read_conc + Q1_Q1_Age	aldex2	157
Mitsuokella	Q3_Q2_Normal_vs_underweight	-0.818031121	0.419355883	-1.955475087	0.07884223	0.783102996	0.795351175	~Q3_Q2_Normal_vs_underweight + Q3_Q2_1_BMI + lib_size + read_conc + Q1_Q1_Age	aldex2	157
Eubacterium_g10	Q3_Q2_Normal_vs_underweight	-0.295590868	0.317402522	-0.934360878	0.376941386	0.783102996	0.795351175	~Q3_Q2_Normal_vs_underweight + Q3_Q2_1_BMI + lib_size + read_conc + Q1_Q1_Age	aldex2	157
Butyrivibrio	Q3_Q2_Normal_vs_underweight	0.445417953	0.33589419	1.323009984	0.250975662	0.783102996	0.795351175	~Q3_Q2_Normal_vs_underweight + Q3_Q2_1_BMI + lib_size + read_conc + Q1_Q1_Age	aldex2	157
Actinobacillus	Q3_Q2_Normal_vs_underweight	0.117486155	0.129514578	0.908235171	0.373104038	0.783102996	0.795351175	~Q3_Q2_Normal_vs_underweight + Q3_Q2_1_BMI + lib_size + read_conc + Q1_Q1_Age	aldex2	157
Alloscardovia	Q3_Q2_Normal_vs_underweight	-0.105740151	0.339071818	-0.308490846	0.563143728	0.783102996	0.795351175	~Q3_Q2_Normal_vs_underweight + Q3_Q2_1_BMI + lib_size + read_conc + Q1_Q1_Age	aldex2	157
JN713389_g	Q3_Q2_Normal_vs_underweight	-0.062738831	0.252472275	-0.24342176	0.703067881	0.785029368	0.796905755	~Q3_Q2_Normal_vs_underweight + Q3_Q2_1_BMI + lib_size + read_conc + Q1_Q1_Age	aldex2	157
Bulleidia	Q3_Q2_Normal_vs_underweight	0.305550614	0.287635866	1.058386511	0.370885733	0.783102996	0.795351175	~Q3_Q2_Normal_vs_underweight + Q3_Q2_1_BMI + lib_size + read_conc + Q1_Q1_Age	aldex2	157
Lautropia	Q3_Q2_Normal_vs_underweight	-0.101988917	0.348497077	-0.292643934	0.692610658	0.785029368	0.796321419	~Q3_Q2_Normal_vs_underweight + Q3_Q2_1_BMI + lib_size + read_conc + Q1_Q1_Age	aldex2	157
Abiotrophia	Q3_Q2_Normal_vs_underweight	0.656745189	0.388563357	1.695505361	0.139499987	0.783102996	0.795351175	~Q3_Q2_Normal_vs_underweight + Q3_Q2_1_BMI + lib_size + read_conc + Q1_Q1_Age	aldex2	157
Treponema	Q3_Q2_Normal_vs_underweight	-0.033442836	0.294174585	-0.113500213	0.766411681	0.821948759	0.817604003	~Q3_Q2_Normal_vs_underweight + Q3_Q2_1_BMI + lib_size + read_conc + Q1_Q1_Age	aldex2	157
Dialister	Q3_Q2_Normal_vs_underweight	-0.38893865	0.312196218	-1.246486066	0.237590056	0.783102996	0.795351175	~Q3_Q2_Normal_vs_underweight + Q3_Q2_1_BMI + lib_size + read_conc + Q1_Q1_Age	aldex2	157
Parvimonas	Q3_Q2_Normal_vs_underweight	0.249715515	0.343289093	0.729664471	0.507730699	0.783102996	0.795351175	~Q3_Q2_Normal_vs_underweight + Q3_Q2_1_BMI + lib_size + read_conc + Q1_Q1_Age	aldex2	157
Streptococcus	Q3_Q2_Normal_vs_underweight	0.01349592	0.099275304	0.135625562	0.847443353	0.870983446	0.865972034	~Q3_Q2_Normal_vs_underweight + Q3_Q2_1_BMI + lib_size + read_conc + Q1_Q1_Age	aldex2	157
Filifactor	Q3_Q2_Normal_vs_underweight	0.040704575	0.348566169	0.118294361	0.648920971	0.783102996	0.795351175	~Q3_Q2_Normal_vs_underweight + Q3_Q2_1_BMI + lib_size + read_conc + Q1_Q1_Age	aldex2	157
GQ422727_g	Q3_Q2_Normal_vs_underweight	0.025679681	0.330392575	0.073173243	0.585840674	0.783102996	0.795351175	~Q3_Q2_Normal_vs_underweight + Q3_Q2_1_BMI + lib_size + read_conc + Q1_Q1_Age	aldex2	157
Eubacterium_g11	Q3_Q2_Normal_vs_underweight	-0.07089786	0.346089564	-0.202625765	0.61630548	0.783102996	0.795351175	~Q3_Q2_Normal_vs_underweight + Q3_Q2_1_BMI + lib_size + read_conc + Q1_Q1_Age	aldex2	157
DQ003626_g	Q3_Q2_Normal_vs_underweight	0.019239984	0.360213124	0.052999086	0.661938232	0.783102996	0.795351175	~Q3_Q2_Normal_vs_underweight + Q3_Q2_1_BMI + lib_size + read_conc + Q1_Q1_Age	aldex2	157
Catonella	Q3_Q2_Normal_vs_underweight	0.171542175	0.346733756	0.499452346	0.541477709	0.783102996	0.795351175	~Q3_Q2_Normal_vs_underweight + Q3_Q2_1_BMI + lib_size + read_conc + Q1_Q1_Age	aldex2	157
Kingella	Q3_Q2_Normal_vs_underweight	-0.48160882	0.379612761	-1.275098631	0.241171417	0.783102996	0.795351175	~Q3_Q2_Normal_vs_underweight + Q3_Q2_1_BMI + lib_size + read_conc + Q1_Q1_Age	aldex2	157
ADCM_g	Q3_Q2_Normal_vs_underweight	0.616234032	0.353272059	1.761084902	0.168921071	0.783102996	0.795351175	~Q3_Q2_Normal_vs_underweight + Q3_Q2_1_BMI + lib_size + read_conc + Q1_Q1_Age	aldex2	157
Streptobacillus	Q3_Q2_Normal_vs_underweight	0.050860755	0.3736147	0.143810052	0.625964666	0.783102996	0.795351175	~Q3_Q2_Normal_vs_underweight + Q3_Q2_1_BMI + lib_size + read_conc + Q1_Q1_Age	aldex2	157
Tannerella	Q3_Q2_Normal_vs_underweight	0.250595958	0.328330735	0.763486623	0.496576077	0.783102996	0.795351175	~Q3_Q2_Normal_vs_underweight + Q3_Q2_1_BMI + lib_size + read_conc + Q1_Q1_Age	aldex2	157
AF287775_g	Q3_Q2_Normal_vs_underweight	0.282622427	0.325992488	0.867759856	0.458181297	0.783102996	0.795351175	~Q3_Q2_Normal_vs_underweight + Q3_Q2_1_BMI + lib_size + read_conc + Q1_Q1_Age	aldex2	157
Fretibacterium	Q3_Q2_Normal_vs_underweight	0.042963524	0.343261515	0.11493956	0.635893003	0.783102996	0.795351175	~Q3_Q2_Normal_vs_underweight + Q3_Q2_1_BMI + lib_size + read_conc + Q1_Q1_Age	aldex2	157
JN713562_g	Q3_Q2_Normal_vs_underweight	-0.03729386	0.360935127	-0.105748573	0.61074937	0.783102996	0.795351175	~Q3_Q2_Normal_vs_underweight + Q3_Q2_1_BMI + lib_size + read_conc + Q1_Q1_Age	aldex2	157
Mycoplasma_g4	Q3_Q2_Normal_vs_underweight	-0.293327949	0.352096248	-0.84152724	0.401576547	0.783102996	0.795351175	~Q3_Q2_Normal_vs_underweight + Q3_Q2_1_BMI + lib_size + read_conc + Q1_Q1_Age	aldex2	157
Neisseria	Q3_Q2_Normal_vs_underweight	0.162022902	0.207491626	0.768304906	0.491790754	0.783102996	0.795351175	~Q3_Q2_Normal_vs_underweight + Q3_Q2_1_BMI + lib_size + read_conc + Q1_Q1_Age	aldex2	157
Scardovia	Q3_Q2_Normal_vs_underweight	0.322085135	0.361294097	0.898592279	0.447720331	0.783102996	0.795351175	~Q3_Q2_Normal_vs_underweight + Q3_Q2_1_BMI + lib_size + read_conc + Q1_Q1_Age	aldex2	157
Actinobaculum	Q3_Q2_Normal_vs_underweight	-0.061909694	0.344492705	-0.182047409	0.595784803	0.783102996	0.795351175	~Q3_Q2_Normal_vs_underweight + Q3_Q2_1_BMI + lib_size + read_conc + Q1_Q1_Age	aldex2	157
AM419981_g	Q3_Q2_Normal_vs_underweight	0.15865235	0.340240725	0.47594967	0.52590488	0.783102996	0.795351175	~Q3_Q2_Normal_vs_underweight + Q3_Q2_1_BMI + lib_size + read_conc + Q1_Q1_Age	aldex2	157
AM420159_g	Q3_Q2_Normal_vs_underweight	-0.023819591	0.350595762	-0.069657912	0.586572206	0.783102996	0.795351175	~Q3_Q2_Normal_vs_underweight + Q3_Q2_1_BMI + lib_size + read_conc + Q1_Q1_Age	aldex2	157
EU381695_g	Q3_Q2_Normal_vs_underweight	0.009784686	0.336633536	0.033549825	0.585825982	0.783102996	0.795351175	~Q3_Q2_Normal_vs_underweight + Q3_Q2_1_BMI + lib_size + read_conc + Q1_Q1_Age	aldex2	157
Saccharimonas	Q3_Q2_Normal_vs_underweight	0.521547289	0.327013382	1.60372734	0.227709679	0.783102996	0.795351175	~Q3_Q2_Normal_vs_underweight + Q3_Q2_1_BMI + lib_size + read_conc + Q1_Q1_Age	aldex2	157
Schwartzia	Q3_Q2_Normal_vs_underweight	0.158565326	0.341452822	0.474152068	0.524520694	0.783102996	0.795351175	~Q3_Q2_Normal_vs_underweight + Q3_Q2_1_BMI + lib_size + read_conc + Q1_Q1_Age	aldex2	157
GQ422712_g	Q3_Q2_Normal_vs_underweight	0.085969456	0.316615996	0.276891466	0.522128169	0.783102996	0.795351175	~Q3_Q2_Normal_vs_underweight + Q3_Q2_1_BMI + lib_size + read_conc + Q1_Q1_Age	aldex2	157
Fusobacterium	Q3_Q2_Normal_vs_underweight	0.348563243	0.159671735	2.176598393	0.056156975	0.783102996	0.795351175	~Q3_Q2_Normal_vs_underweight + Q3_Q2_1_BMI + lib_size + read_conc + Q1_Q1_Age	aldex2	157
JN713547_g	Q3_Q2_Normal_vs_underweight	-0.202596912	0.324990957	-0.623204551	0.503025215	0.783102996	0.795351175	~Q3_Q2_Normal_vs_underweight + Q3_Q2_1_BMI + lib_size + read_conc + Q1_Q1_Age	aldex2	157
Eubacterium_g14	Q3_Q2_Normal_vs_underweight	-0.165123539	0.31951383	-0.52208713	0.508367888	0.783102996	0.795351175	~Q3_Q2_Normal_vs_underweight + Q3_Q2_1_BMI + lib_size + read_conc + Q1_Q1_Age	aldex2	157
Eubacterium_g15	Q3_Q2_Normal_vs_underweight	0.074924983	0.340634798	0.224183982	0.57554041	0.783102996	0.795351175	~Q3_Q2_Normal_vs_underweight + Q3_Q2_1_BMI + lib_size + read_conc + Q1_Q1_Age	aldex2	157
Simonsiella	Q3_Q2_Normal_vs_underweight	-0.46112247	0.348835445	-1.332515788	0.231297234	0.783102996	0.795351175	~Q3_Q2_Normal_vs_underweight + Q3_Q2_1_BMI + lib_size + read_conc + Q1_Q1_Age	aldex2	157
Cardiobacterium	Q3_Q2_Normal_vs_underweight	0.217803873	0.342847899	0.641105683	0.517993684	0.783102996	0.795351175	~Q3_Q2_Normal_vs_underweight + Q3_Q2_1_BMI + lib_size + read_conc + Q1_Q1_Age	aldex2	157
Gemella	Q3_Q2_Normal_vs_underweight	0.136745689	0.13550939	1.021317821	0.319723392	0.783102996	0.795351175	~Q3_Q2_Normal_vs_underweight + Q3_Q2_1_BMI + lib_size + read_conc + Q1_Q1_Age	aldex2	157
Aminicella	Q3_Q2_Normal_vs_underweight	-0.206797836	0.301161417	-0.700955013	0.424058603	0.783102996	0.795351175	~Q3_Q2_Normal_vs_underweight + Q3_Q2_1_BMI + lib_size + read_conc + Q1_Q1_Age	aldex2	157
Shuttleworthia	Q3_Q2_Normal_vs_underweight	-0.439341612	0.31227559	-1.414836075	0.236954736	0.783102996	0.795351175	~Q3_Q2_Normal_vs_underweight + Q3_Q2_1_BMI + lib_size + read_conc + Q1_Q1_Age	aldex2	157
Ottowia	Q3_Q2_Normal_vs_underweight	0.047549396	0.31363127	0.151752417	0.548051046	0.783102996	0.795351175	~Q3_Q2_Normal_vs_underweight + Q3_Q2_1_BMI + lib_size + read_conc + Q1_Q1_Age	aldex2	157
FJ202371_g	Q3_Q2_Normal_vs_underweight	0.101424445	0.308157119	0.340714167	0.527719933	0.783102996	0.795351175	~Q3_Q2_Normal_vs_underweight + Q3_Q2_1_BMI + lib_size + read_conc + Q1_Q1_Age	aldex2	157
ASND_g	Q3_Q2_Normal_vs_underweight	0.023222012	0.319594605	0.075273442	0.587770502	0.783102996	0.795351175	~Q3_Q2_Normal_vs_underweight + Q3_Q2_1_BMI + lib_size + read_conc + Q1_Q1_Age	aldex2	157
Leptotrichia	Q3_Q14_Smoked_24h	0.017826433	0.115526166	0.149235816	0.844089684	0.84605959	0.863737773	~Q3_Q14_Smoked_24h + Q3_Q2_1_BMI + lib_size + read_conc + Q1_Q1_Age	aldex2	228
Megasphaera	Q3_Q14_Smoked_24h	0.274722817	0.183858096	1.498516307	0.153173752	0.809782275	0.795351175	~Q3_Q14_Smoked_24h + Q3_Q2_1_BMI + lib_size + read_conc + Q1_Q1_Age	aldex2	228
EU381776_g	Q3_Q14_Smoked_24h	-0.076500113	0.225918022	-0.336973214	0.539518062	0.809782275	0.795351175	~Q3_Q14_Smoked_24h + Q3_Q2_1_BMI + lib_size + read_conc + Q1_Q1_Age	aldex2	228
Granulicatella	Q3_Q14_Smoked_24h	0.064433052	0.090985621	0.705498212	0.489537089	0.809782275	0.795351175	~Q3_Q14_Smoked_24h + Q3_Q2_1_BMI + lib_size + read_conc + Q1_Q1_Age	aldex2	228
Alloprevotella	Q3_Q14_Smoked_24h	-0.018742209	0.095966596	-0.206064694	0.811296617	0.845576755	0.84320154	~Q3_Q14_Smoked_24h + Q3_Q2_1_BMI + lib_size + read_conc + Q1_Q1_Age	aldex2	228
Campylobacter	Q3_Q14_Smoked_24h	-0.00328076	0.077570795	-0.055637692	0.828714353	0.84605959	0.85252357	~Q3_Q14_Smoked_24h + Q3_Q2_1_BMI + lib_size + read_conc + Q1_Q1_Age	aldex2	228
Staphylococcus	Q3_Q14_Smoked_24h	0.005472343	0.247822125	0.016209883	0.578810776	0.809782275	0.795351175	~Q3_Q14_Smoked_24h + Q3_Q2_1_BMI + lib_size + read_conc + Q1_Q1_Age	aldex2	228
Haemophilus	Q3_Q14_Smoked_24h	-0.018416277	0.267696223	-0.071221473	0.798455669	0.844081707	0.836710685	~Q3_Q14_Smoked_24h + Q3_Q2_1_BMI + lib_size + read_conc + Q1_Q1_Age	aldex2	228
Selenomonas	Q3_Q14_Smoked_24h	-0.139284198	0.133211998	-1.045509659	0.332785031	0.809782275	0.795351175	~Q3_Q14_Smoked_24h + Q3_Q2_1_BMI + lib_size + read_conc + Q1_Q1_Age	aldex2	228
Peptostreptococcus	Q3_Q14_Smoked_24h	-0.110055929	0.193989989	-0.572802165	0.584301278	0.809782275	0.795351175	~Q3_Q14_Smoked_24h + Q3_Q2_1_BMI + lib_size + read_conc + Q1_Q1_Age	aldex2	228
Actinomyces	Q3_Q14_Smoked_24h	0.103691993	0.103051733	1.01521814	0.318583685	0.809782275	0.795351175	~Q3_Q14_Smoked_24h + Q3_Q2_1_BMI + lib_size + read_conc + Q1_Q1_Age	aldex2	228
Veillonella	Q3_Q14_Smoked_24h	0.021031417	0.082707604	0.246405516	0.79388496	0.844081707	0.834292208	~Q3_Q14_Smoked_24h + Q3_Q2_1_BMI + lib_size + read_conc + Q1_Q1_Age	aldex2	228
Capnocytophaga	Q3_Q14_Smoked_24h	-0.170544924	0.166429432	-1.025233249	0.3377508	0.809782275	0.795351175	~Q3_Q14_Smoked_24h + Q3_Q2_1_BMI + lib_size + read_conc + Q1_Q1_Age	aldex2	228
Aggregatibacter	Q3_Q14_Smoked_24h	-0.103121183	0.233485125	-0.444725458	0.656580223	0.809782275	0.795351175	~Q3_Q14_Smoked_24h + Q3_Q2_1_BMI + lib_size + read_conc + Q1_Q1_Age	aldex2	228
Atopobium	Q3_Q14_Smoked_24h	0.102138589	0.163960977	0.629109694	0.529796365	0.809782275	0.795351175	~Q3_Q14_Smoked_24h + Q3_Q2_1_BMI + lib_size + read_conc + Q1_Q1_Age	aldex2	228
GU410548_g	Q3_Q14_Smoked_24h	-0.134734715	0.294260996	-0.458106565	0.648548157	0.809782275	0.795351175	~Q3_Q14_Smoked_24h + Q3_Q2_1_BMI + lib_size + read_conc + Q1_Q1_Age	aldex2	228
Lachnoanaerobaculum	Q3_Q14_Smoked_24h	-0.018325371	0.112418632	-0.155445705	0.734204069	0.819606629	0.804706508	~Q3_Q14_Smoked_24h + Q3_Q2_1_BMI + lib_size + read_conc + Q1_Q1_Age	aldex2	228
AM420062_g	Q3_Q14_Smoked_24h	-0.215162734	0.291126324	-0.743813411	0.495467867	0.809782275	0.795351175	~Q3_Q14_Smoked_24h + Q3_Q2_1_BMI + lib_size + read_conc + Q1_Q1_Age	aldex2	228
Pasteurellaceae	Q3_Q14_Smoked_24h	-0.557160772	0.353907075	-1.578551973	0.160559562	0.809782275	0.795351175	~Q3_Q14_Smoked_24h + Q3_Q2_1_BMI + lib_size + read_conc + Q1_Q1_Age	aldex2	228
Rothia	Q3_Q14_Smoked_24h	0.101467397	0.131844053	0.769629939	0.447710639	0.809782275	0.795351175	~Q3_Q14_Smoked_24h + Q3_Q2_1_BMI + lib_size + read_conc + Q1_Q1_Age	aldex2	228
Prevotella	Q3_Q14_Smoked_24h	8.48706E-05	0.061610344	0.001637959	0.84605959	0.84605959	0.86475704	~Q3_Q14_Smoked_24h + Q3_Q2_1_BMI + lib_size + read_conc + Q1_Q1_Age	aldex2	228
Moryella	Q3_Q14_Smoked_24h	0.180889516	0.153493716	1.184291403	0.264175159	0.809782275	0.795351175	~Q3_Q14_Smoked_24h + Q3_Q2_1_BMI + lib_size + read_conc + Q1_Q1_Age	aldex2	228
Porphyromonas	Q3_Q14_Smoked_24h	0.076176813	0.19349027	0.391177643	0.673440148	0.811191394	0.795351175	~Q3_Q14_Smoked_24h + Q3_Q2_1_BMI + lib_size + read_conc + Q1_Q1_Age	aldex2	228
Mogibacterium	Q3_Q14_Smoked_24h	-0.092234041	0.182318375	-0.509194583	0.606057702	0.809782275	0.795351175	~Q3_Q14_Smoked_24h + Q3_Q2_1_BMI + lib_size + read_conc + Q1_Q1_Age	aldex2	228
Bergeyella	Q3_Q14_Smoked_24h	-0.361314698	0.192778751	-1.874904184	0.087903151	0.809782275	0.795351175	~Q3_Q14_Smoked_24h + Q3_Q2_1_BMI + lib_size + read_conc + Q1_Q1_Age	aldex2	228
Corynebacterium	Q3_Q14_Smoked_24h	-0.152083234	0.209376614	-0.734298888	0.505951321	0.809782275	0.795351175	~Q3_Q14_Smoked_24h + Q3_Q2_1_BMI + lib_size + read_conc + Q1_Q1_Age	aldex2	228
Oribacterium	Q3_Q14_Smoked_24h	-0.02549008	0.150516419	-0.162647458	0.714204272	0.819606629	0.797384355	~Q3_Q14_Smoked_24h + Q3_Q2_1_BMI + lib_size + read_conc + Q1_Q1_Age	aldex2	228
Mitsuokella	Q3_Q14_Smoked_24h	0.37089462	0.310410024	1.198969393	0.282299502	0.809782275	0.795351175	~Q3_Q14_Smoked_24h + Q3_Q2_1_BMI + lib_size + read_conc + Q1_Q1_Age	aldex2	228
Eubacterium_g10	Q3_Q14_Smoked_24h	-0.046208518	0.23154949	-0.198458948	0.696742666	0.818396147	0.796321419	~Q3_Q14_Smoked_24h + Q3_Q2_1_BMI + lib_size + read_conc + Q1_Q1_Age	aldex2	228
Butyrivibrio	Q3_Q14_Smoked_24h	0.097739594	0.259659571	0.378618543	0.631139325	0.809782275	0.795351175	~Q3_Q14_Smoked_24h + Q3_Q2_1_BMI + lib_size + read_conc + Q1_Q1_Age	aldex2	228
Actinobacillus	Q3_Q14_Smoked_24h	-0.138702267	0.090583757	-1.532402653	0.131893802	0.809782275	0.795351175	~Q3_Q14_Smoked_24h + Q3_Q2_1_BMI + lib_size + read_conc + Q1_Q1_Age	aldex2	228
Alloscardovia	Q3_Q14_Smoked_24h	0.161756356	0.253204504	0.645689663	0.481367348	0.809782275	0.795351175	~Q3_Q14_Smoked_24h + Q3_Q2_1_BMI + lib_size + read_conc + Q1_Q1_Age	aldex2	228
JN713389_g	Q3_Q14_Smoked_24h	0.006331	0.194580173	0.032530937	0.746444946	0.819606629	0.808874551	~Q3_Q14_Smoked_24h + Q3_Q2_1_BMI + lib_size + read_conc + Q1_Q1_Age	aldex2	228
Bulleidia	Q3_Q14_Smoked_24h	0.246801322	0.21182146	1.166098598	0.272534756	0.809782275	0.795351175	~Q3_Q14_Smoked_24h + Q3_Q2_1_BMI + lib_size + read_conc + Q1_Q1_Age	aldex2	228
Lautropia	Q3_Q14_Smoked_24h	-0.571786351	0.258081692	-2.218024337	0.051004043	0.809782275	0.795351175	~Q3_Q14_Smoked_24h + Q3_Q2_1_BMI + lib_size + read_conc + Q1_Q1_Age	aldex2	228
Abiotrophia	Q3_Q14_Smoked_24h	-0.082237058	0.290613625	-0.284116007	0.654514681	0.809782275	0.795351175	~Q3_Q14_Smoked_24h + Q3_Q2_1_BMI + lib_size + read_conc + Q1_Q1_Age	aldex2	228
Treponema	Q3_Q14_Smoked_24h	0.272678713	0.21220049	1.288725607	0.228229237	0.809782275	0.795351175	~Q3_Q14_Smoked_24h + Q3_Q2_1_BMI + lib_size + read_conc + Q1_Q1_Age	aldex2	228
Dialister	Q3_Q14_Smoked_24h	-0.087460251	0.235590239	-0.37470035	0.654597664	0.809782275	0.795351175	~Q3_Q14_Smoked_24h + Q3_Q2_1_BMI + lib_size + read_conc + Q1_Q1_Age	aldex2	228
Parvimonas	Q3_Q14_Smoked_24h	-0.033887056	0.263891619	-0.132133468	0.753152037	0.819606629	0.812167676	~Q3_Q14_Smoked_24h + Q3_Q2_1_BMI + lib_size + read_conc + Q1_Q1_Age	aldex2	228
Streptococcus	Q3_Q14_Smoked_24h	0.078174394	0.070768007	1.104518751	0.280429381	0.809782275	0.795351175	~Q3_Q14_Smoked_24h + Q3_Q2_1_BMI + lib_size + read_conc + Q1_Q1_Age	aldex2	228
Filifactor	Q3_Q14_Smoked_24h	0.123697688	0.261886593	0.478245076	0.575463512	0.809782275	0.795351175	~Q3_Q14_Smoked_24h + Q3_Q2_1_BMI + lib_size + read_conc + Q1_Q1_Age	aldex2	228
GQ422727_g	Q3_Q14_Smoked_24h	-0.208562517	0.250629469	-0.837221145	0.455128936	0.809782275	0.795351175	~Q3_Q14_Smoked_24h + Q3_Q2_1_BMI + lib_size + read_conc + Q1_Q1_Age	aldex2	228
Eubacterium_g11	Q3_Q14_Smoked_24h	-0.131658122	0.254139676	-0.517588892	0.576038491	0.809782275	0.795351175	~Q3_Q14_Smoked_24h + Q3_Q2_1_BMI + lib_size + read_conc + Q1_Q1_Age	aldex2	228
DQ003626_g	Q3_Q14_Smoked_24h	-0.137328446	0.275149271	-0.501622821	0.581261505	0.809782275	0.795351175	~Q3_Q14_Smoked_24h + Q3_Q2_1_BMI + lib_size + read_conc + Q1_Q1_Age	aldex2	228
Catonella	Q3_Q14_Smoked_24h	-0.311258989	0.265627906	-1.179416741	0.319504211	0.809782275	0.795351175	~Q3_Q14_Smoked_24h + Q3_Q2_1_BMI + lib_size + read_conc + Q1_Q1_Age	aldex2	228
Kingella	Q3_Q14_Smoked_24h	0.468292088	0.283184575	1.657105813	0.141203772	0.809782275	0.795351175	~Q3_Q14_Smoked_24h + Q3_Q2_1_BMI + lib_size + read_conc + Q1_Q1_Age	aldex2	228
ADCM_g	Q3_Q14_Smoked_24h	-0.126608385	0.267971628	-0.475839509	0.579935041	0.809782275	0.795351175	~Q3_Q14_Smoked_24h + Q3_Q2_1_BMI + lib_size + read_conc + Q1_Q1_Age	aldex2	228
Streptobacillus	Q3_Q14_Smoked_24h	-0.204690228	0.267823904	-0.757733118	0.493418339	0.809782275	0.795351175	~Q3_Q14_Smoked_24h + Q3_Q2_1_BMI + lib_size + read_conc + Q1_Q1_Age	aldex2	228
Tannerella	Q3_Q14_Smoked_24h	0.061791836	0.249281595	0.250172011	0.64992896	0.809782275	0.795351175	~Q3_Q14_Smoked_24h + Q3_Q2_1_BMI + lib_size + read_conc + Q1_Q1_Age	aldex2	228
AF287775_g	Q3_Q14_Smoked_24h	-0.079108292	0.24718138	-0.318201567	0.574091642	0.809782275	0.795351175	~Q3_Q14_Smoked_24h + Q3_Q2_1_BMI + lib_size + read_conc + Q1_Q1_Age	aldex2	228
Fretibacterium	Q3_Q14_Smoked_24h	-0.001236902	0.257355785	-0.008416107	0.679646843	0.811191394	0.795351175	~Q3_Q14_Smoked_24h + Q3_Q2_1_BMI + lib_size + read_conc + Q1_Q1_Age	aldex2	228
JN713562_g	Q3_Q14_Smoked_24h	0.095471803	0.273744525	0.351175756	0.598757595	0.809782275	0.795351175	~Q3_Q14_Smoked_24h + Q3_Q2_1_BMI + lib_size + read_conc + Q1_Q1_Age	aldex2	228
Mycoplasma_g4	Q3_Q14_Smoked_24h	0.102716128	0.261436378	0.397939835	0.606115197	0.809782275	0.795351175	~Q3_Q14_Smoked_24h + Q3_Q2_1_BMI + lib_size + read_conc + Q1_Q1_Age	aldex2	228
Neisseria	Q3_Q14_Smoked_24h	-0.348760898	0.148078326	-2.364531239	0.025654547	0.809782275	0.795351175	~Q3_Q14_Smoked_24h + Q3_Q2_1_BMI + lib_size + read_conc + Q1_Q1_Age	aldex2	228
Scardovia	Q3_Q14_Smoked_24h	0.246239436	0.266027101	0.925393694	0.389282634	0.809782275	0.795351175	~Q3_Q14_Smoked_24h + Q3_Q2_1_BMI + lib_size + read_conc + Q1_Q1_Age	aldex2	228
Actinobaculum	Q3_Q14_Smoked_24h	-0.323601423	0.259898502	-1.245350753	0.308098645	0.809782275	0.795351175	~Q3_Q14_Smoked_24h + Q3_Q2_1_BMI + lib_size + read_conc + Q1_Q1_Age	aldex2	228
AM419981_g	Q3_Q14_Smoked_24h	0.03865934	0.248590172	0.149522823	0.550351811	0.809782275	0.795351175	~Q3_Q14_Smoked_24h + Q3_Q2_1_BMI + lib_size + read_conc + Q1_Q1_Age	aldex2	228
AM420159_g	Q3_Q14_Smoked_24h	0.000175548	0.264644223	-0.003591801	0.636642201	0.809782275	0.795351175	~Q3_Q14_Smoked_24h + Q3_Q2_1_BMI + lib_size + read_conc + Q1_Q1_Age	aldex2	228
EU381695_g	Q3_Q14_Smoked_24h	-0.060260293	0.249111105	-0.240840932	0.631518987	0.809782275	0.795351175	~Q3_Q14_Smoked_24h + Q3_Q2_1_BMI + lib_size + read_conc + Q1_Q1_Age	aldex2	228
Saccharimonas	Q3_Q14_Smoked_24h	-0.017228984	0.247622076	-0.072017179	0.592736551	0.809782275	0.795351175	~Q3_Q14_Smoked_24h + Q3_Q2_1_BMI + lib_size + read_conc + Q1_Q1_Age	aldex2	228
Schwartzia	Q3_Q14_Smoked_24h	0.274422221	0.255239298	1.080095884	0.324219799	0.809782275	0.795351175	~Q3_Q14_Smoked_24h + Q3_Q2_1_BMI + lib_size + read_conc + Q1_Q1_Age	aldex2	228
GQ422712_g	Q3_Q14_Smoked_24h	0.325367702	0.240138216	1.360335819	0.256165257	0.809782275	0.795351175	~Q3_Q14_Smoked_24h + Q3_Q2_1_BMI + lib_size + read_conc + Q1_Q1_Age	aldex2	228
Fusobacterium	Q3_Q14_Smoked_24h	-0.03186595	0.106317386	-0.312771395	0.752498789	0.819606629	0.812128007	~Q3_Q14_Smoked_24h + Q3_Q2_1_BMI + lib_size + read_conc + Q1_Q1_Age	aldex2	228
JN713547_g	Q3_Q14_Smoked_24h	0.11796636	0.242200509	0.480746793	0.484665195	0.809782275	0.795351175	~Q3_Q14_Smoked_24h + Q3_Q2_1_BMI + lib_size + read_conc + Q1_Q1_Age	aldex2	228
Eubacterium_g14	Q3_Q14_Smoked_24h	0.294810776	0.242665398	1.220136475	0.286164343	0.809782275	0.795351175	~Q3_Q14_Smoked_24h + Q3_Q2_1_BMI + lib_size + read_conc + Q1_Q1_Age	aldex2	228
Eubacterium_g15	Q3_Q14_Smoked_24h	-0.314645623	0.248087185	-1.273044395	0.289550684	0.809782275	0.795351175	~Q3_Q14_Smoked_24h + Q3_Q2_1_BMI + lib_size + read_conc + Q1_Q1_Age	aldex2	228
Simonsiella	Q3_Q14_Smoked_24h	0.028913489	0.259900052	0.113947471	0.597310313	0.809782275	0.795351175	~Q3_Q14_Smoked_24h + Q3_Q2_1_BMI + lib_size + read_conc + Q1_Q1_Age	aldex2	228
Cardiobacterium	Q3_Q14_Smoked_24h	-0.007361954	0.249977604	-0.0353617	0.578773186	0.809782275	0.795351175	~Q3_Q14_Smoked_24h + Q3_Q2_1_BMI + lib_size + read_conc + Q1_Q1_Age	aldex2	228
Gemella	Q3_Q14_Smoked_24h	0.058945127	0.104962394	0.559156706	0.581920035	0.809782275	0.795351175	~Q3_Q14_Smoked_24h + Q3_Q2_1_BMI + lib_size + read_conc + Q1_Q1_Age	aldex2	228
Aminicella	Q3_Q14_Smoked_24h	0.14329182	0.226692926	0.648068842	0.444169235	0.809782275	0.795351175	~Q3_Q14_Smoked_24h + Q3_Q2_1_BMI + lib_size + read_conc + Q1_Q1_Age	aldex2	228
Shuttleworthia	Q3_Q14_Smoked_24h	0.00103417	0.234348128	-0.004019543	0.554823421	0.809782275	0.795351175	~Q3_Q14_Smoked_24h + Q3_Q2_1_BMI + lib_size + read_conc + Q1_Q1_Age	aldex2	228
Ottowia	Q3_Q14_Smoked_24h	0.016207903	0.233862335	0.071433695	0.561032495	0.809782275	0.795351175	~Q3_Q14_Smoked_24h + Q3_Q2_1_BMI + lib_size + read_conc + Q1_Q1_Age	aldex2	228
FJ202371_g	Q3_Q14_Smoked_24h	0.237588435	0.23330272	1.023099653	0.339197537	0.809782275	0.795351175	~Q3_Q14_Smoked_24h + Q3_Q2_1_BMI + lib_size + read_conc + Q1_Q1_Age	aldex2	228
ASND_g	Q3_Q14_Smoked_24h	0.111361472	0.234956289	0.47965017	0.49957987	0.809782275	0.795351175	~Q3_Q14_Smoked_24h + Q3_Q2_1_BMI + lib_size + read_conc + Q1_Q1_Age	aldex2	228
Leptotrichia	Q0_Kissing	0.004587771	0.115874241	0.049668657	0.821652394	0.844476072	0.849193815	~Q0_Kissing + Q3_Q2_1_BMI + lib_size + read_conc + Q1_Q1_Age	aldex2	223
Megasphaera	Q0_Kissing	-0.117431265	0.187405231	-0.625458035	0.553727068	0.7509313	0.795351175	~Q0_Kissing + Q3_Q2_1_BMI + lib_size + read_conc + Q1_Q1_Age	aldex2	223
EU381776_g	Q0_Kissing	0.022540692	0.225576083	0.104616229	0.510275529	0.7509313	0.795351175	~Q0_Kissing + Q3_Q2_1_BMI + lib_size + read_conc + Q1_Q1_Age	aldex2	223
Granulicatella	Q0_Kissing	0.044941787	0.088821587	0.496335712	0.626591951	0.7509313	0.795351175	~Q0_Kissing + Q3_Q2_1_BMI + lib_size + read_conc + Q1_Q1_Age	aldex2	223
Alloprevotella	Q0_Kissing	-0.085766914	0.095900197	-0.903937859	0.378912098	0.7509313	0.795351175	~Q0_Kissing + Q3_Q2_1_BMI + lib_size + read_conc + Q1_Q1_Age	aldex2	223
Campylobacter	Q0_Kissing	0.083240494	0.078339528	1.059848637	0.30202607	0.7509313	0.795351175	~Q0_Kissing + Q3_Q2_1_BMI + lib_size + read_conc + Q1_Q1_Age	aldex2	223
Staphylococcus	Q0_Kissing	0.063371432	0.250884646	0.256264845	0.534743263	0.7509313	0.795351175	~Q0_Kissing + Q3_Q2_1_BMI + lib_size + read_conc + Q1_Q1_Age	aldex2	223
Haemophilus	Q0_Kissing	-0.264936191	0.272722942	-0.975689982	0.371074353	0.7509313	0.795351175	~Q0_Kissing + Q3_Q2_1_BMI + lib_size + read_conc + Q1_Q1_Age	aldex2	223
Selenomonas	Q0_Kissing	-0.004398347	0.133616455	-0.035236628	0.844401713	0.854191791	0.863857974	~Q0_Kissing + Q3_Q2_1_BMI + lib_size + read_conc + Q1_Q1_Age	aldex2	223
Peptostreptococcus	Q0_Kissing	-0.096631661	0.198278792	-0.488945674	0.620179818	0.7509313	0.795351175	~Q0_Kissing + Q3_Q2_1_BMI + lib_size + read_conc + Q1_Q1_Age	aldex2	223
Actinomyces	Q0_Kissing	0.002258207	0.103530915	0.022548422	0.812997624	0.844476072	0.843870082	~Q0_Kissing + Q3_Q2_1_BMI + lib_size + read_conc + Q1_Q1_Age	aldex2	223
Veillonella	Q0_Kissing	0.011431225	0.085234185	0.122616946	0.854191791	0.854191791	0.870463978	~Q0_Kissing + Q3_Q2_1_BMI + lib_size + read_conc + Q1_Q1_Age	aldex2	223
Capnocytophaga	Q0_Kissing	0.110577397	0.168122187	0.661152646	0.516765493	0.7509313	0.795351175	~Q0_Kissing + Q3_Q2_1_BMI + lib_size + read_conc + Q1_Q1_Age	aldex2	223
Aggregatibacter	Q0_Kissing	0.055680201	0.233417389	0.238951431	0.740412281	0.782721554	0.807127554	~Q0_Kissing + Q3_Q2_1_BMI + lib_size + read_conc + Q1_Q1_Age	aldex2	223
Atopobium	Q0_Kissing	-0.06701147	0.166785417	-0.402995495	0.663336157	0.7509313	0.795351175	~Q0_Kissing + Q3_Q2_1_BMI + lib_size + read_conc + Q1_Q1_Age	aldex2	223
GU410548_g	Q0_Kissing	-0.231874449	0.290081521	-0.802453236	0.447538686	0.7509313	0.795351175	~Q0_Kissing + Q3_Q2_1_BMI + lib_size + read_conc + Q1_Q1_Age	aldex2	223
Lachnoanaerobaculum	Q0_Kissing	-0.065162216	0.113763993	-0.572036274	0.582103417	0.7509313	0.795351175	~Q0_Kissing + Q3_Q2_1_BMI + lib_size + read_conc + Q1_Q1_Age	aldex2	223
AM420062_g	Q0_Kissing	0.083911465	0.294972457	0.285729727	0.675303956	0.7509313	0.795351175	~Q0_Kissing + Q3_Q2_1_BMI + lib_size + read_conc + Q1_Q1_Age	aldex2	223
Pasteurellaceae	Q0_Kissing	0.361645626	0.356646807	1.015627672	0.34359842	0.7509313	0.795351175	~Q0_Kissing + Q3_Q2_1_BMI + lib_size + read_conc + Q1_Q1_Age	aldex2	223
Rothia	Q0_Kissing	0.157559088	0.134815293	1.180227672	0.26252031	0.7509313	0.795351175	~Q0_Kissing + Q3_Q2_1_BMI + lib_size + read_conc + Q1_Q1_Age	aldex2	223
Prevotella	Q0_Kissing	-0.07665921	0.062120326	-1.234065088	0.228956076	0.7509313	0.795351175	~Q0_Kissing + Q3_Q2_1_BMI + lib_size + read_conc + Q1_Q1_Age	aldex2	223
Moryella	Q0_Kissing	0.091988303	0.15137129	0.613391277	0.536189526	0.7509313	0.795351175	~Q0_Kissing + Q3_Q2_1_BMI + lib_size + read_conc + Q1_Q1_Age	aldex2	223
Porphyromonas	Q0_Kissing	-0.243513598	0.197787805	-1.23129152	0.256791271	0.7509313	0.795351175	~Q0_Kissing + Q3_Q2_1_BMI + lib_size + read_conc + Q1_Q1_Age	aldex2	223
Mogibacterium	Q0_Kissing	0.100155787	0.183522234	0.549286332	0.558247991	0.7509313	0.795351175	~Q0_Kissing + Q3_Q2_1_BMI + lib_size + read_conc + Q1_Q1_Age	aldex2	223
Bergeyella	Q0_Kissing	0.063367023	0.197597837	0.318735346	0.682564824	0.7509313	0.795351175	~Q0_Kissing + Q3_Q2_1_BMI + lib_size + read_conc + Q1_Q1_Age	aldex2	223
Corynebacterium	Q0_Kissing	0.329963854	0.212860913	1.551727653	0.143174188	0.7509313	0.795351175	~Q0_Kissing + Q3_Q2_1_BMI + lib_size + read_conc + Q1_Q1_Age	aldex2	223
Oribacterium	Q0_Kissing	0.033649041	0.15208126	0.220931538	0.712090147	0.763690882	0.797384355	~Q0_Kissing + Q3_Q2_1_BMI + lib_size + read_conc + Q1_Q1_Age	aldex2	223
Mitsuokella	Q0_Kissing	0.287529879	0.311681543	0.919020241	0.401273979	0.7509313	0.795351175	~Q0_Kissing + Q3_Q2_1_BMI + lib_size + read_conc + Q1_Q1_Age	aldex2	223
Eubacterium_g10	Q0_Kissing	-0.08438254	0.238280975	-0.352219179	0.647423163	0.7509313	0.795351175	~Q0_Kissing + Q3_Q2_1_BMI + lib_size + read_conc + Q1_Q1_Age	aldex2	223
Butyrivibrio	Q0_Kissing	-0.194399097	0.257946819	-0.754660582	0.485545811	0.7509313	0.795351175	~Q0_Kissing + Q3_Q2_1_BMI + lib_size + read_conc + Q1_Q1_Age	aldex2	223
Actinobacillus	Q0_Kissing	0.120922525	0.091646682	1.319701152	0.194395704	0.7509313	0.795351175	~Q0_Kissing + Q3_Q2_1_BMI + lib_size + read_conc + Q1_Q1_Age	aldex2	223
Alloscardovia	Q0_Kissing	-0.102801131	0.254641748	-0.40670115	0.565484692	0.7509313	0.795351175	~Q0_Kissing + Q3_Q2_1_BMI + lib_size + read_conc + Q1_Q1_Age	aldex2	223
JN713389_g	Q0_Kissing	-0.091734193	0.194875487	-0.469290917	0.618892393	0.7509313	0.795351175	~Q0_Kissing + Q3_Q2_1_BMI + lib_size + read_conc + Q1_Q1_Age	aldex2	223
Bulleidia	Q0_Kissing	0.224952211	0.213094361	1.059440319	0.327658498	0.7509313	0.795351175	~Q0_Kissing + Q3_Q2_1_BMI + lib_size + read_conc + Q1_Q1_Age	aldex2	223
Lautropia	Q0_Kissing	0.441986996	0.259865458	1.703809746	0.116051765	0.7509313	0.795351175	~Q0_Kissing + Q3_Q2_1_BMI + lib_size + read_conc + Q1_Q1_Age	aldex2	223
Abiotrophia	Q0_Kissing	-0.040374143	0.290600218	-0.139773204	0.689067095	0.7509313	0.796321419	~Q0_Kissing + Q3_Q2_1_BMI + lib_size + read_conc + Q1_Q1_Age	aldex2	223
Treponema	Q0_Kissing	-0.165536954	0.209861598	-0.789646967	0.462450007	0.7509313	0.795351175	~Q0_Kissing + Q3_Q2_1_BMI + lib_size + read_conc + Q1_Q1_Age	aldex2	223
Dialister	Q0_Kissing	0.082187539	0.237346311	0.348827696	0.652501976	0.7509313	0.795351175	~Q0_Kissing + Q3_Q2_1_BMI + lib_size + read_conc + Q1_Q1_Age	aldex2	223
Parvimonas	Q0_Kissing	-0.359048648	0.263159354	-1.366097921	0.234250247	0.7509313	0.795351175	~Q0_Kissing + Q3_Q2_1_BMI + lib_size + read_conc + Q1_Q1_Age	aldex2	223
Streptococcus	Q0_Kissing	0.028892021	0.071280416	0.405688592	0.690044979	0.7509313	0.796321419	~Q0_Kissing + Q3_Q2_1_BMI + lib_size + read_conc + Q1_Q1_Age	aldex2	223
Filifactor	Q0_Kissing	0.037433657	0.262715563	0.141814818	0.654670102	0.7509313	0.795351175	~Q0_Kissing + Q3_Q2_1_BMI + lib_size + read_conc + Q1_Q1_Age	aldex2	223
GQ422727_g	Q0_Kissing	-0.07744161	0.253438589	-0.306179996	0.61475387	0.7509313	0.795351175	~Q0_Kissing + Q3_Q2_1_BMI + lib_size + read_conc + Q1_Q1_Age	aldex2	223
Eubacterium_g11	Q0_Kissing	0.007155081	0.255041091	0.02746368	0.65264426	0.7509313	0.795351175	~Q0_Kissing + Q3_Q2_1_BMI + lib_size + read_conc + Q1_Q1_Age	aldex2	223
DQ003626_g	Q0_Kissing	-0.287354609	0.277633801	-1.043240239	0.361159314	0.7509313	0.795351175	~Q0_Kissing + Q3_Q2_1_BMI + lib_size + read_conc + Q1_Q1_Age	aldex2	223
Catonella	Q0_Kissing	0.266106306	0.263286949	1.015926319	0.348856131	0.7509313	0.795351175	~Q0_Kissing + Q3_Q2_1_BMI + lib_size + read_conc + Q1_Q1_Age	aldex2	223
Kingella	Q0_Kissing	-0.070352858	0.287376333	-0.24761385	0.671698172	0.7509313	0.795351175	~Q0_Kissing + Q3_Q2_1_BMI + lib_size + read_conc + Q1_Q1_Age	aldex2	223
ADCM_g	Q0_Kissing	0.040079413	0.265899419	0.156526654	0.644953233	0.7509313	0.795351175	~Q0_Kissing + Q3_Q2_1_BMI + lib_size + read_conc + Q1_Q1_Age	aldex2	223
Streptobacillus	Q0_Kissing	-0.370213579	0.269443006	-1.370856779	0.265219855	0.7509313	0.795351175	~Q0_Kissing + Q3_Q2_1_BMI + lib_size + read_conc + Q1_Q1_Age	aldex2	223
Tannerella	Q0_Kissing	0.20062123	0.245063566	0.822611826	0.444509584	0.7509313	0.795351175	~Q0_Kissing + Q3_Q2_1_BMI + lib_size + read_conc + Q1_Q1_Age	aldex2	223
AF287775_g	Q0_Kissing	-0.022057878	0.245334565	-0.089488442	0.541912259	0.7509313	0.795351175	~Q0_Kissing + Q3_Q2_1_BMI + lib_size + read_conc + Q1_Q1_Age	aldex2	223
Fretibacterium	Q0_Kissing	-0.209130117	0.255722577	-0.826014815	0.449131854	0.7509313	0.795351175	~Q0_Kissing + Q3_Q2_1_BMI + lib_size + read_conc + Q1_Q1_Age	aldex2	223
JN713562_g	Q0_Kissing	-0.230266142	0.272804257	-0.846686575	0.430353035	0.7509313	0.795351175	~Q0_Kissing + Q3_Q2_1_BMI + lib_size + read_conc + Q1_Q1_Age	aldex2	223
Mycoplasma_g4	Q0_Kissing	-0.10310147	0.262962233	-0.386575796	0.598614134	0.7509313	0.795351175	~Q0_Kissing + Q3_Q2_1_BMI + lib_size + read_conc + Q1_Q1_Age	aldex2	223
Neisseria	Q0_Kissing	-0.074597593	0.152028841	-0.483119914	0.640315281	0.7509313	0.795351175	~Q0_Kissing + Q3_Q2_1_BMI + lib_size + read_conc + Q1_Q1_Age	aldex2	223
Scardovia	Q0_Kissing	-0.292042116	0.268001363	-1.100691815	0.347918963	0.7509313	0.795351175	~Q0_Kissing + Q3_Q2_1_BMI + lib_size + read_conc + Q1_Q1_Age	aldex2	223
Actinobaculum	Q0_Kissing	0.329208752	0.257781115	1.280937063	0.279529483	0.7509313	0.795351175	~Q0_Kissing + Q3_Q2_1_BMI + lib_size + read_conc + Q1_Q1_Age	aldex2	223
AM419981_g	Q0_Kissing	-0.144232765	0.249582351	-0.582328662	0.521542556	0.7509313	0.795351175	~Q0_Kissing + Q3_Q2_1_BMI + lib_size + read_conc + Q1_Q1_Age	aldex2	223
AM420159_g	Q0_Kissing	-0.236224339	0.268328527	-0.888951152	0.424255025	0.7509313	0.795351175	~Q0_Kissing + Q3_Q2_1_BMI + lib_size + read_conc + Q1_Q1_Age	aldex2	223
EU381695_g	Q0_Kissing	-0.118796261	0.250785999	-0.472712344	0.551369994	0.7509313	0.795351175	~Q0_Kissing + Q3_Q2_1_BMI + lib_size + read_conc + Q1_Q1_Age	aldex2	223
Saccharimonas	Q0_Kissing	0.008710522	0.246149198	0.03467183	0.604274833	0.7509313	0.795351175	~Q0_Kissing + Q3_Q2_1_BMI + lib_size + read_conc + Q1_Q1_Age	aldex2	223
Schwartzia	Q0_Kissing	0.0825984	0.257004608	0.321396855	0.610503293	0.7509313	0.795351175	~Q0_Kissing + Q3_Q2_1_BMI + lib_size + read_conc + Q1_Q1_Age	aldex2	223
GQ422712_g	Q0_Kissing	-0.020549108	0.244511527	-0.0910417	0.551758779	0.7509313	0.795351175	~Q0_Kissing + Q3_Q2_1_BMI + lib_size + read_conc + Q1_Q1_Age	aldex2	223
Fusobacterium	Q0_Kissing	-0.161952296	0.108758993	-1.474055953	0.167825132	0.7509313	0.795351175	~Q0_Kissing + Q3_Q2_1_BMI + lib_size + read_conc + Q1_Q1_Age	aldex2	223
JN713547_g	Q0_Kissing	-0.082451954	0.243572877	-0.335074305	0.512877115	0.7509313	0.795351175	~Q0_Kissing + Q3_Q2_1_BMI + lib_size + read_conc + Q1_Q1_Age	aldex2	223
Eubacterium_g14	Q0_Kissing	0.123743781	0.245772018	0.510904791	0.542719222	0.7509313	0.795351175	~Q0_Kissing + Q3_Q2_1_BMI + lib_size + read_conc + Q1_Q1_Age	aldex2	223
Eubacterium_g15	Q0_Kissing	0.148352643	0.252591693	0.585492602	0.517279971	0.7509313	0.795351175	~Q0_Kissing + Q3_Q2_1_BMI + lib_size + read_conc + Q1_Q1_Age	aldex2	223
Simonsiella	Q0_Kissing	-0.095770073	0.262158429	-0.366248758	0.565643891	0.7509313	0.795351175	~Q0_Kissing + Q3_Q2_1_BMI + lib_size + read_conc + Q1_Q1_Age	aldex2	223
Cardiobacterium	Q0_Kissing	-0.076089446	0.254014604	-0.304716222	0.555887059	0.7509313	0.795351175	~Q0_Kissing + Q3_Q2_1_BMI + lib_size + read_conc + Q1_Q1_Age	aldex2	223
Gemella	Q0_Kissing	0.076819146	0.10489857	0.731196018	0.471449294	0.7509313	0.795351175	~Q0_Kissing + Q3_Q2_1_BMI + lib_size + read_conc + Q1_Q1_Age	aldex2	223
Aminicella	Q0_Kissing	0.000701386	0.229626728	0.001681956	0.520423051	0.7509313	0.795351175	~Q0_Kissing + Q3_Q2_1_BMI + lib_size + read_conc + Q1_Q1_Age	aldex2	223
Shuttleworthia	Q0_Kissing	-0.074359355	0.233995661	-0.318647479	0.514751836	0.7509313	0.795351175	~Q0_Kissing + Q3_Q2_1_BMI + lib_size + read_conc + Q1_Q1_Age	aldex2	223
Ottowia	Q0_Kissing	0.165584858	0.234924332	0.704444805	0.435242267	0.7509313	0.795351175	~Q0_Kissing + Q3_Q2_1_BMI + lib_size + read_conc + Q1_Q1_Age	aldex2	223
FJ202371_g	Q0_Kissing	-0.06522695	0.235479598	-0.28984343	0.521682485	0.7509313	0.795351175	~Q0_Kissing + Q3_Q2_1_BMI + lib_size + read_conc + Q1_Q1_Age	aldex2	223
ASND_g	Q0_Kissing	0.116723733	0.237970913	0.500638562	0.478501628	0.7509313	0.795351175	~Q0_Kissing + Q3_Q2_1_BMI + lib_size + read_conc + Q1_Q1_Age	aldex2	223
Leptotrichia	Q3_Q22_Antibiotic_oral	-0.283071105	0.11312188	-2.498609902	0.023256441	0.536385217	0.795351175	~Q3_Q22_Antibiotic_oral + Q3_Q2_1_BMI + lib_size + read_conc + Q1_Q1_Age	aldex2	228
Megasphaera	Q3_Q22_Antibiotic_oral	-0.459472478	0.183868227	-2.502078824	0.032541719	0.536385217	0.795351175	~Q3_Q22_Antibiotic_oral + Q3_Q2_1_BMI + lib_size + read_conc + Q1_Q1_Age	aldex2	228
EU381776_g	Q3_Q22_Antibiotic_oral	0.083299962	0.229211288	0.364160377	0.491049646	0.668996354	0.795351175	~Q3_Q22_Antibiotic_oral + Q3_Q2_1_BMI + lib_size + read_conc + Q1_Q1_Age	aldex2	228
Granulicatella	Q3_Q22_Antibiotic_oral	0.107519787	0.09020967	1.201892765	0.240882176	0.668996354	0.795351175	~Q3_Q22_Antibiotic_oral + Q3_Q2_1_BMI + lib_size + read_conc + Q1_Q1_Age	aldex2	228
Alloprevotella	Q3_Q22_Antibiotic_oral	-0.041283014	0.095330574	-0.433583835	0.665292093	0.713501665	0.795351175	~Q3_Q22_Antibiotic_oral + Q3_Q2_1_BMI + lib_size + read_conc + Q1_Q1_Age	aldex2	228
Campylobacter	Q3_Q22_Antibiotic_oral	-0.148822298	0.077344961	-1.947166428	0.069474634	0.642640367	0.795351175	~Q3_Q22_Antibiotic_oral + Q3_Q2_1_BMI + lib_size + read_conc + Q1_Q1_Age	aldex2	228
Staphylococcus	Q3_Q22_Antibiotic_oral	0.008776276	0.250348524	0.028552531	0.552399978	0.668996354	0.795351175	~Q3_Q22_Antibiotic_oral + Q3_Q2_1_BMI + lib_size + read_conc + Q1_Q1_Age	aldex2	228
Haemophilus	Q3_Q22_Antibiotic_oral	0.321129241	0.269694204	1.195012211	0.273874651	0.668996354	0.795351175	~Q3_Q22_Antibiotic_oral + Q3_Q2_1_BMI + lib_size + read_conc + Q1_Q1_Age	aldex2	228
Selenomonas	Q3_Q22_Antibiotic_oral	-0.486520277	0.130243658	-3.713232224	0.002723834	0.201563721	0.503909303	~Q3_Q22_Antibiotic_oral + Q3_Q2_1_BMI + lib_size + read_conc + Q1_Q1_Age	aldex2	228
Peptostreptococcus	Q3_Q22_Antibiotic_oral	-0.254364715	0.195910323	-1.29210596	0.269113255	0.668996354	0.795351175	~Q3_Q22_Antibiotic_oral + Q3_Q2_1_BMI + lib_size + read_conc + Q1_Q1_Age	aldex2	228
Actinomyces	Q3_Q22_Antibiotic_oral	-0.03365567	0.104060479	-0.343349862	0.716192441	0.74212815	0.798608065	~Q3_Q22_Antibiotic_oral + Q3_Q2_1_BMI + lib_size + read_conc + Q1_Q1_Age	aldex2	228
Veillonella	Q3_Q22_Antibiotic_oral	-0.135862135	0.080939903	-1.688622531	0.101026928	0.668996354	0.795351175	~Q3_Q22_Antibiotic_oral + Q3_Q2_1_BMI + lib_size + read_conc + Q1_Q1_Age	aldex2	228
Capnocytophaga	Q3_Q22_Antibiotic_oral	0.190759494	0.166784636	1.155900319	0.280221397	0.668996354	0.795351175	~Q3_Q22_Antibiotic_oral + Q3_Q2_1_BMI + lib_size + read_conc + Q1_Q1_Age	aldex2	228
Aggregatibacter	Q3_Q22_Antibiotic_oral	0.266465655	0.231645709	1.152507362	0.270490781	0.668996354	0.795351175	~Q3_Q22_Antibiotic_oral + Q3_Q2_1_BMI + lib_size + read_conc + Q1_Q1_Age	aldex2	228
Atopobium	Q3_Q22_Antibiotic_oral	-0.162531767	0.165459655	-0.986978081	0.404550158	0.668996354	0.795351175	~Q3_Q22_Antibiotic_oral + Q3_Q2_1_BMI + lib_size + read_conc + Q1_Q1_Age	aldex2	228
GU410548_g	Q3_Q22_Antibiotic_oral	-0.18157981	0.292261185	-0.620426772	0.56955095	0.668996354	0.795351175	~Q3_Q22_Antibiotic_oral + Q3_Q2_1_BMI + lib_size + read_conc + Q1_Q1_Age	aldex2	228
Lachnoanaerobaculum	Q3_Q22_Antibiotic_oral	-0.342340425	0.109866855	-3.098948241	0.017686758	0.536385217	0.795351175	~Q3_Q22_Antibiotic_oral + Q3_Q2_1_BMI + lib_size + read_conc + Q1_Q1_Age	aldex2	228
AM420062_g	Q3_Q22_Antibiotic_oral	-0.330025259	0.291306822	-1.133857059	0.327909706	0.668996354	0.795351175	~Q3_Q22_Antibiotic_oral + Q3_Q2_1_BMI + lib_size + read_conc + Q1_Q1_Age	aldex2	228
Pasteurellaceae	Q3_Q22_Antibiotic_oral	0.398320905	0.356306611	1.121381031	0.294862185	0.668996354	0.795351175	~Q3_Q22_Antibiotic_oral + Q3_Q2_1_BMI + lib_size + read_conc + Q1_Q1_Age	aldex2	228
Rothia	Q3_Q22_Antibiotic_oral	0.08319986	0.132387047	0.628335857	0.535305194	0.668996354	0.795351175	~Q3_Q22_Antibiotic_oral + Q3_Q2_1_BMI + lib_size + read_conc + Q1_Q1_Age	aldex2	228
Prevotella	Q3_Q22_Antibiotic_oral	-0.124322403	0.061403814	-2.024855072	0.050449911	0.597306188	0.795351175	~Q3_Q22_Antibiotic_oral + Q3_Q2_1_BMI + lib_size + read_conc + Q1_Q1_Age	aldex2	228
Moryella	Q3_Q22_Antibiotic_oral	-0.293918721	0.150614628	-1.948100635	0.126398978	0.668996354	0.795351175	~Q3_Q22_Antibiotic_oral + Q3_Q2_1_BMI + lib_size + read_conc + Q1_Q1_Age	aldex2	228
Porphyromonas	Q3_Q22_Antibiotic_oral	-0.03378978	0.196957334	-0.166127063	0.722070632	0.74212815	0.798627654	~Q3_Q22_Antibiotic_oral + Q3_Q2_1_BMI + lib_size + read_conc + Q1_Q1_Age	aldex2	228
Mogibacterium	Q3_Q22_Antibiotic_oral	-0.258542662	0.180718435	-1.426744528	0.249095018	0.668996354	0.795351175	~Q3_Q22_Antibiotic_oral + Q3_Q2_1_BMI + lib_size + read_conc + Q1_Q1_Age	aldex2	228
Bergeyella	Q3_Q22_Antibiotic_oral	0.28626847	0.193323961	1.481660862	0.143768387	0.668996354	0.795351175	~Q3_Q22_Antibiotic_oral + Q3_Q2_1_BMI + lib_size + read_conc + Q1_Q1_Age	aldex2	228
Corynebacterium	Q3_Q22_Antibiotic_oral	-0.170429496	0.208829479	-0.815718089	0.47395497	0.668996354	0.795351175	~Q3_Q22_Antibiotic_oral + Q3_Q2_1_BMI + lib_size + read_conc + Q1_Q1_Age	aldex2	228
Oribacterium	Q3_Q22_Antibiotic_oral	-0.354860999	0.148747486	-2.385185966	0.056501937	0.597306188	0.795351175	~Q3_Q22_Antibiotic_oral + Q3_Q2_1_BMI + lib_size + read_conc + Q1_Q1_Age	aldex2	228
Mitsuokella	Q3_Q22_Antibiotic_oral	0.044033386	0.312361095	0.141835598	0.655934129	0.713501665	0.795351175	~Q3_Q22_Antibiotic_oral + Q3_Q2_1_BMI + lib_size + read_conc + Q1_Q1_Age	aldex2	228
Eubacterium_g10	Q3_Q22_Antibiotic_oral	-0.372824822	0.234976819	-1.593406517	0.186169869	0.668996354	0.795351175	~Q3_Q22_Antibiotic_oral + Q3_Q2_1_BMI + lib_size + read_conc + Q1_Q1_Age	aldex2	228
Butyrivibrio	Q3_Q22_Antibiotic_oral	-0.254316845	0.26007435	-0.981510366	0.399893917	0.668996354	0.795351175	~Q3_Q22_Antibiotic_oral + Q3_Q2_1_BMI + lib_size + read_conc + Q1_Q1_Age	aldex2	228
Actinobacillus	Q3_Q22_Antibiotic_oral	0.05356034	0.091064754	0.58901043	0.562371867	0.668996354	0.795351175	~Q3_Q22_Antibiotic_oral + Q3_Q2_1_BMI + lib_size + read_conc + Q1_Q1_Age	aldex2	228
Alloscardovia	Q3_Q22_Antibiotic_oral	0.118407318	0.2526258	0.470948314	0.51114524	0.668996354	0.795351175	~Q3_Q22_Antibiotic_oral + Q3_Q2_1_BMI + lib_size + read_conc + Q1_Q1_Age	aldex2	228
JN713389_g	Q3_Q22_Antibiotic_oral	-0.495099584	0.190586044	-2.601591752	0.036242244	0.536385217	0.795351175	~Q3_Q22_Antibiotic_oral + Q3_Q2_1_BMI + lib_size + read_conc + Q1_Q1_Age	aldex2	228
Bulleidia	Q3_Q22_Antibiotic_oral	-0.153644223	0.209489578	-0.734545793	0.515946344	0.668996354	0.795351175	~Q3_Q22_Antibiotic_oral + Q3_Q2_1_BMI + lib_size + read_conc + Q1_Q1_Age	aldex2	228
Lautropia	Q3_Q22_Antibiotic_oral	-0.051926876	0.259753741	-0.196769841	0.704528588	0.74212815	0.796905755	~Q3_Q22_Antibiotic_oral + Q3_Q2_1_BMI + lib_size + read_conc + Q1_Q1_Age	aldex2	228
Abiotrophia	Q3_Q22_Antibiotic_oral	0.278475967	0.289441373	0.966231621	0.372376128	0.668996354	0.795351175	~Q3_Q22_Antibiotic_oral + Q3_Q2_1_BMI + lib_size + read_conc + Q1_Q1_Age	aldex2	228
Treponema	Q3_Q22_Antibiotic_oral	-0.330501544	0.209917005	-1.577955905	0.160576721	0.668996354	0.795351175	~Q3_Q22_Antibiotic_oral + Q3_Q2_1_BMI + lib_size + read_conc + Q1_Q1_Age	aldex2	228
Dialister	Q3_Q22_Antibiotic_oral	-0.181795191	0.237138934	-0.770369258	0.497713186	0.668996354	0.795351175	~Q3_Q22_Antibiotic_oral + Q3_Q2_1_BMI + lib_size + read_conc + Q1_Q1_Age	aldex2	228
Parvimonas	Q3_Q22_Antibiotic_oral	-0.156343284	0.2625969	-0.592792578	0.559150602	0.668996354	0.795351175	~Q3_Q22_Antibiotic_oral + Q3_Q2_1_BMI + lib_size + read_conc + Q1_Q1_Age	aldex2	228
Streptococcus	Q3_Q22_Antibiotic_oral	0.006184371	0.070997753	0.087190285	0.86907105	0.86907105	0.880187168	~Q3_Q22_Antibiotic_oral + Q3_Q2_1_BMI + lib_size + read_conc + Q1_Q1_Age	aldex2	228
Filifactor	Q3_Q22_Antibiotic_oral	-0.435440551	0.26290897	-1.663006558	0.186921656	0.668996354	0.795351175	~Q3_Q22_Antibiotic_oral + Q3_Q2_1_BMI + lib_size + read_conc + Q1_Q1_Age	aldex2	228
GQ422727_g	Q3_Q22_Antibiotic_oral	-0.244437373	0.249871056	-0.979257355	0.414157457	0.668996354	0.795351175	~Q3_Q22_Antibiotic_oral + Q3_Q2_1_BMI + lib_size + read_conc + Q1_Q1_Age	aldex2	228
Eubacterium_g11	Q3_Q22_Antibiotic_oral	-0.373564437	0.252538924	-1.486634875	0.245246651	0.668996354	0.795351175	~Q3_Q22_Antibiotic_oral + Q3_Q2_1_BMI + lib_size + read_conc + Q1_Q1_Age	aldex2	228
DQ003626_g	Q3_Q22_Antibiotic_oral	-0.257758774	0.27411303	-0.945053973	0.419967153	0.668996354	0.795351175	~Q3_Q22_Antibiotic_oral + Q3_Q2_1_BMI + lib_size + read_conc + Q1_Q1_Age	aldex2	228
Catonella	Q3_Q22_Antibiotic_oral	-0.41765653	0.262548997	-1.602020273	0.195118221	0.668996354	0.795351175	~Q3_Q22_Antibiotic_oral + Q3_Q2_1_BMI + lib_size + read_conc + Q1_Q1_Age	aldex2	228
Kingella	Q3_Q22_Antibiotic_oral	0.13439292	0.28312376	0.479299092	0.539322111	0.668996354	0.795351175	~Q3_Q22_Antibiotic_oral + Q3_Q2_1_BMI + lib_size + read_conc + Q1_Q1_Age	aldex2	228
ADCM_g	Q3_Q22_Antibiotic_oral	0.225825705	0.264461269	0.854119406	0.41940967	0.668996354	0.795351175	~Q3_Q22_Antibiotic_oral + Q3_Q2_1_BMI + lib_size + read_conc + Q1_Q1_Age	aldex2	228
Streptobacillus	Q3_Q22_Antibiotic_oral	-0.02307578	0.267916681	-0.090784419	0.603804721	0.672483086	0.795351175	~Q3_Q22_Antibiotic_oral + Q3_Q2_1_BMI + lib_size + read_conc + Q1_Q1_Age	aldex2	228
Tannerella	Q3_Q22_Antibiotic_oral	0.274876972	0.247952823	1.112576307	0.29702169	0.668996354	0.795351175	~Q3_Q22_Antibiotic_oral + Q3_Q2_1_BMI + lib_size + read_conc + Q1_Q1_Age	aldex2	228
AF287775_g	Q3_Q22_Antibiotic_oral	0.205163796	0.245676189	0.835315418	0.404565764	0.668996354	0.795351175	~Q3_Q22_Antibiotic_oral + Q3_Q2_1_BMI + lib_size + read_conc + Q1_Q1_Age	aldex2	228
Fretibacterium	Q3_Q22_Antibiotic_oral	-0.268743178	0.255812555	-1.054272986	0.374104501	0.668996354	0.795351175	~Q3_Q22_Antibiotic_oral + Q3_Q2_1_BMI + lib_size + read_conc + Q1_Q1_Age	aldex2	228
JN713562_g	Q3_Q22_Antibiotic_oral	-0.152688318	0.273216763	-0.563309531	0.542674296	0.668996354	0.795351175	~Q3_Q22_Antibiotic_oral + Q3_Q2_1_BMI + lib_size + read_conc + Q1_Q1_Age	aldex2	228
Mycoplasma_g4	Q3_Q22_Antibiotic_oral	0.122409905	0.262476019	0.469068752	0.559994579	0.668996354	0.795351175	~Q3_Q22_Antibiotic_oral + Q3_Q2_1_BMI + lib_size + read_conc + Q1_Q1_Age	aldex2	228
Neisseria	Q3_Q22_Antibiotic_oral	-0.012920927	0.151567791	-0.076643711	0.750135882	0.760411716	0.81036577	~Q3_Q22_Antibiotic_oral + Q3_Q2_1_BMI + lib_size + read_conc + Q1_Q1_Age	aldex2	228
Scardovia	Q3_Q22_Antibiotic_oral	-0.165978852	0.264416487	-0.632302104	0.500305443	0.668996354	0.795351175	~Q3_Q22_Antibiotic_oral + Q3_Q2_1_BMI + lib_size + read_conc + Q1_Q1_Age	aldex2	228
Actinobaculum	Q3_Q22_Antibiotic_oral	-0.227043998	0.258476149	-0.884493274	0.435416552	0.668996354	0.795351175	~Q3_Q22_Antibiotic_oral + Q3_Q2_1_BMI + lib_size + read_conc + Q1_Q1_Age	aldex2	228
AM419981_g	Q3_Q22_Antibiotic_oral	0.012398466	0.249153087	0.054102268	0.543621952	0.668996354	0.795351175	~Q3_Q22_Antibiotic_oral + Q3_Q2_1_BMI + lib_size + read_conc + Q1_Q1_Age	aldex2	228
AM420159_g	Q3_Q22_Antibiotic_oral	-0.24523356	0.266517141	-0.919315441	0.436536703	0.668996354	0.795351175	~Q3_Q22_Antibiotic_oral + Q3_Q2_1_BMI + lib_size + read_conc + Q1_Q1_Age	aldex2	228
EU381695_g	Q3_Q22_Antibiotic_oral	-0.035843543	0.248409834	-0.149094573	0.589001055	0.670555047	0.795351175	~Q3_Q22_Antibiotic_oral + Q3_Q2_1_BMI + lib_size + read_conc + Q1_Q1_Age	aldex2	228
Saccharimonas	Q3_Q22_Antibiotic_oral	0.027863616	0.244928992	0.107888914	0.541466526	0.668996354	0.795351175	~Q3_Q22_Antibiotic_oral + Q3_Q2_1_BMI + lib_size + read_conc + Q1_Q1_Age	aldex2	228
Schwartzia	Q3_Q22_Antibiotic_oral	0.3097658	0.253609386	1.221275902	0.270560148	0.668996354	0.795351175	~Q3_Q22_Antibiotic_oral + Q3_Q2_1_BMI + lib_size + read_conc + Q1_Q1_Age	aldex2	228
GQ422712_g	Q3_Q22_Antibiotic_oral	-0.182263313	0.243993649	-0.750823483	0.48088097	0.668996354	0.795351175	~Q3_Q22_Antibiotic_oral + Q3_Q2_1_BMI + lib_size + read_conc + Q1_Q1_Age	aldex2	228
Fusobacterium	Q3_Q22_Antibiotic_oral	-0.162436332	0.106000753	-1.557394007	0.140071239	0.668996354	0.795351175	~Q3_Q22_Antibiotic_oral + Q3_Q2_1_BMI + lib_size + read_conc + Q1_Q1_Age	aldex2	228
JN713547_g	Q3_Q22_Antibiotic_oral	0.250254376	0.240228536	1.047008427	0.340123654	0.668996354	0.795351175	~Q3_Q22_Antibiotic_oral + Q3_Q2_1_BMI + lib_size + read_conc + Q1_Q1_Age	aldex2	228
Eubacterium_g14	Q3_Q22_Antibiotic_oral	-0.135801508	0.242649782	-0.559317985	0.498929912	0.668996354	0.795351175	~Q3_Q22_Antibiotic_oral + Q3_Q2_1_BMI + lib_size + read_conc + Q1_Q1_Age	aldex2	228
Eubacterium_g15	Q3_Q22_Antibiotic_oral	0.07422117	0.248742594	0.297480271	0.538109455	0.668996354	0.795351175	~Q3_Q22_Antibiotic_oral + Q3_Q2_1_BMI + lib_size + read_conc + Q1_Q1_Age	aldex2	228
Simonsiella	Q3_Q22_Antibiotic_oral	-0.007041773	0.262670643	-0.0241238	0.582693299	0.670555047	0.795351175	~Q3_Q22_Antibiotic_oral + Q3_Q2_1_BMI + lib_size + read_conc + Q1_Q1_Age	aldex2	228
Cardiobacterium	Q3_Q22_Antibiotic_oral	-0.228011493	0.250789845	-0.911491614	0.408631325	0.668996354	0.795351175	~Q3_Q22_Antibiotic_oral + Q3_Q2_1_BMI + lib_size + read_conc + Q1_Q1_Age	aldex2	228
Gemella	Q3_Q22_Antibiotic_oral	-0.114828978	0.10251762	-1.090057905	0.342734948	0.668996354	0.795351175	~Q3_Q22_Antibiotic_oral + Q3_Q2_1_BMI + lib_size + read_conc + Q1_Q1_Age	aldex2	228
Aminicella	Q3_Q22_Antibiotic_oral	-0.045088139	0.229740546	-0.190395037	0.608869821	0.672483086	0.795351175	~Q3_Q22_Antibiotic_oral + Q3_Q2_1_BMI + lib_size + read_conc + Q1_Q1_Age	aldex2	228
Shuttleworthia	Q3_Q22_Antibiotic_oral	0.019614274	0.234471893	0.094541362	0.562504326	0.668996354	0.795351175	~Q3_Q22_Antibiotic_oral + Q3_Q2_1_BMI + lib_size + read_conc + Q1_Q1_Age	aldex2	228
Ottowia	Q3_Q22_Antibiotic_oral	-0.046903437	0.237953389	-0.202334718	0.552811162	0.668996354	0.795351175	~Q3_Q22_Antibiotic_oral + Q3_Q2_1_BMI + lib_size + read_conc + Q1_Q1_Age	aldex2	228
FJ202371_g	Q3_Q22_Antibiotic_oral	-0.085414325	0.232779872	-0.37116916	0.530982311	0.668996354	0.795351175	~Q3_Q22_Antibiotic_oral + Q3_Q2_1_BMI + lib_size + read_conc + Q1_Q1_Age	aldex2	228
ASND_g	Q3_Q22_Antibiotic_oral	-0.096000343	0.236449723	-0.417650457	0.504886798	0.668996354	0.795351175	~Q3_Q22_Antibiotic_oral + Q3_Q2_1_BMI + lib_size + read_conc + Q1_Q1_Age	aldex2	228
Leptotrichia	Q1_Q58_hpv_vaccinated	-0.271095312	0.134762632	-2.024982176	0.049638126	0.778523753	0.795351175	~Q1_Q58_hpv_vaccinated + Q3_Q2_1_BMI + lib_size + read_conc + Q1_Q1_Age	aldex2	228
Megasphaera	Q1_Q58_hpv_vaccinated	-0.141220774	0.219372043	-0.641957123	0.531954783	0.778523753	0.795351175	~Q1_Q58_hpv_vaccinated + Q3_Q2_1_BMI + lib_size + read_conc + Q1_Q1_Age	aldex2	228
EU381776_g	Q1_Q58_hpv_vaccinated	0.016994075	0.268640213	0.073114102	0.533728291	0.778523753	0.795351175	~Q1_Q58_hpv_vaccinated + Q3_Q2_1_BMI + lib_size + read_conc + Q1_Q1_Age	aldex2	228
Granulicatella	Q1_Q58_hpv_vaccinated	-0.048267371	0.105407945	-0.484713922	0.623178992	0.778523753	0.795351175	~Q1_Q58_hpv_vaccinated + Q3_Q2_1_BMI + lib_size + read_conc + Q1_Q1_Age	aldex2	228
Alloprevotella	Q1_Q58_hpv_vaccinated	-0.043746244	0.112295687	-0.396293095	0.695647577	0.797363849	0.796321419	~Q1_Q58_hpv_vaccinated + Q3_Q2_1_BMI + lib_size + read_conc + Q1_Q1_Age	aldex2	228
Campylobacter	Q1_Q58_hpv_vaccinated	-0.049680353	0.091072972	-0.552320217	0.590825339	0.778523753	0.795351175	~Q1_Q58_hpv_vaccinated + Q3_Q2_1_BMI + lib_size + read_conc + Q1_Q1_Age	aldex2	228
Staphylococcus	Q1_Q58_hpv_vaccinated	-0.053862026	0.295340131	-0.177491687	0.542544437	0.778523753	0.795351175	~Q1_Q58_hpv_vaccinated + Q3_Q2_1_BMI + lib_size + read_conc + Q1_Q1_Age	aldex2	228
Haemophilus	Q1_Q58_hpv_vaccinated	0.238098624	0.319641027	0.740838338	0.480080813	0.778523753	0.795351175	~Q1_Q58_hpv_vaccinated + Q3_Q2_1_BMI + lib_size + read_conc + Q1_Q1_Age	aldex2	228
Selenomonas	Q1_Q58_hpv_vaccinated	0.04151839	0.158039904	0.259007892	0.788309371	0.821618218	0.830981388	~Q1_Q58_hpv_vaccinated + Q3_Q2_1_BMI + lib_size + read_conc + Q1_Q1_Age	aldex2	228
Peptostreptococcus	Q1_Q58_hpv_vaccinated	0.057458313	0.228119298	0.251102066	0.755977087	0.808055387	0.81311489	~Q1_Q58_hpv_vaccinated + Q3_Q2_1_BMI + lib_size + read_conc + Q1_Q1_Age	aldex2	228
Actinomyces	Q1_Q58_hpv_vaccinated	-0.23057268	0.123068095	-1.875472809	0.065070832	0.778523753	0.795351175	~Q1_Q58_hpv_vaccinated + Q3_Q2_1_BMI + lib_size + read_conc + Q1_Q1_Age	aldex2	228
Veillonella	Q1_Q58_hpv_vaccinated	0.069560747	0.096162286	0.723893434	0.476090323	0.778523753	0.795351175	~Q1_Q58_hpv_vaccinated + Q3_Q2_1_BMI + lib_size + read_conc + Q1_Q1_Age	aldex2	228
Capnocytophaga	Q1_Q58_hpv_vaccinated	0.190536839	0.196606063	0.973199807	0.34278288	0.778523753	0.795351175	~Q1_Q58_hpv_vaccinated + Q3_Q2_1_BMI + lib_size + read_conc + Q1_Q1_Age	aldex2	228
Aggregatibacter	Q1_Q58_hpv_vaccinated	0.186767449	0.276874355	0.672948723	0.524633354	0.778523753	0.795351175	~Q1_Q58_hpv_vaccinated + Q3_Q2_1_BMI + lib_size + read_conc + Q1_Q1_Age	aldex2	228
Atopobium	Q1_Q58_hpv_vaccinated	-0.142673942	0.194769672	-0.729332507	0.482280614	0.778523753	0.795351175	~Q1_Q58_hpv_vaccinated + Q3_Q2_1_BMI + lib_size + read_conc + Q1_Q1_Age	aldex2	228
GU410548_g	Q1_Q58_hpv_vaccinated	0.019072796	0.349103094	0.060548651	0.753682121	0.808055387	0.812167676	~Q1_Q58_hpv_vaccinated + Q3_Q2_1_BMI + lib_size + read_conc + Q1_Q1_Age	aldex2	228
Lachnoanaerobaculum	Q1_Q58_hpv_vaccinated	-0.070569954	0.132033429	-0.556112906	0.569291942	0.778523753	0.795351175	~Q1_Q58_hpv_vaccinated + Q3_Q2_1_BMI + lib_size + read_conc + Q1_Q1_Age	aldex2	228
AM420062_g	Q1_Q58_hpv_vaccinated	-0.345051816	0.347885837	-0.99315506	0.361028479	0.778523753	0.795351175	~Q1_Q58_hpv_vaccinated + Q3_Q2_1_BMI + lib_size + read_conc + Q1_Q1_Age	aldex2	228
Pasteurellaceae	Q1_Q58_hpv_vaccinated	0.096117486	0.423890419	0.229298965	0.723116567	0.798666059	0.798864782	~Q1_Q58_hpv_vaccinated + Q3_Q2_1_BMI + lib_size + read_conc + Q1_Q1_Age	aldex2	228
Rothia	Q1_Q58_hpv_vaccinated	-0.238469335	0.154868921	-1.548826769	0.131159077	0.778523753	0.795351175	~Q1_Q58_hpv_vaccinated + Q3_Q2_1_BMI + lib_size + read_conc + Q1_Q1_Age	aldex2	228
Prevotella	Q1_Q58_hpv_vaccinated	-2.34983E-05	0.072967582	-0.000406816	0.86419788	0.86419788	0.876436407	~Q1_Q58_hpv_vaccinated + Q3_Q2_1_BMI + lib_size + read_conc + Q1_Q1_Age	aldex2	228
Moryella	Q1_Q58_hpv_vaccinated	-0.328815434	0.17931411	-1.838591136	0.083583433	0.778523753	0.795351175	~Q1_Q58_hpv_vaccinated + Q3_Q2_1_BMI + lib_size + read_conc + Q1_Q1_Age	aldex2	228
Porphyromonas	Q1_Q58_hpv_vaccinated	0.116808867	0.23097802	0.507727896	0.620765214	0.778523753	0.795351175	~Q1_Q58_hpv_vaccinated + Q3_Q2_1_BMI + lib_size + read_conc + Q1_Q1_Age	aldex2	228
Mogibacterium	Q1_Q58_hpv_vaccinated	-0.262696382	0.214842774	-1.231816483	0.259660623	0.778523753	0.795351175	~Q1_Q58_hpv_vaccinated + Q3_Q2_1_BMI + lib_size + read_conc + Q1_Q1_Age	aldex2	228
Bergeyella	Q1_Q58_hpv_vaccinated	0.116207504	0.230103987	0.503070569	0.622908387	0.778523753	0.795351175	~Q1_Q58_hpv_vaccinated + Q3_Q2_1_BMI + lib_size + read_conc + Q1_Q1_Age	aldex2	228
Corynebacterium	Q1_Q58_hpv_vaccinated	-0.493257995	0.246235963	-2.00314382	0.063631069	0.778523753	0.795351175	~Q1_Q58_hpv_vaccinated + Q3_Q2_1_BMI + lib_size + read_conc + Q1_Q1_Age	aldex2	228
Oribacterium	Q1_Q58_hpv_vaccinated	0.145387594	0.17575493	0.832717926	0.423160704	0.778523753	0.795351175	~Q1_Q58_hpv_vaccinated + Q3_Q2_1_BMI + lib_size + read_conc + Q1_Q1_Age	aldex2	228
Mitsuokella	Q1_Q58_hpv_vaccinated	-0.010214341	0.367886807	-0.024153391	0.665217729	0.797363849	0.795351175	~Q1_Q58_hpv_vaccinated + Q3_Q2_1_BMI + lib_size + read_conc + Q1_Q1_Age	aldex2	228
Eubacterium_g10	Q1_Q58_hpv_vaccinated	-0.124933784	0.273874099	-0.461667849	0.624074451	0.778523753	0.795351175	~Q1_Q58_hpv_vaccinated + Q3_Q2_1_BMI + lib_size + read_conc + Q1_Q1_Age	aldex2	228
Butyrivibrio	Q1_Q58_hpv_vaccinated	0.062503325	0.305774701	0.202752993	0.711162351	0.797363849	0.797384355	~Q1_Q58_hpv_vaccinated + Q3_Q2_1_BMI + lib_size + read_conc + Q1_Q1_Age	aldex2	228
Actinobacillus	Q1_Q58_hpv_vaccinated	-0.016289665	0.107914712	-0.151042604	0.859283586	0.86419788	0.872848117	~Q1_Q58_hpv_vaccinated + Q3_Q2_1_BMI + lib_size + read_conc + Q1_Q1_Age	aldex2	228
Alloscardovia	Q1_Q58_hpv_vaccinated	0.03412192	0.300136076	0.110118785	0.577456341	0.778523753	0.795351175	~Q1_Q58_hpv_vaccinated + Q3_Q2_1_BMI + lib_size + read_conc + Q1_Q1_Age	aldex2	228
JN713389_g	Q1_Q58_hpv_vaccinated	-0.303334862	0.230014167	-1.319250906	0.224198039	0.778523753	0.795351175	~Q1_Q58_hpv_vaccinated + Q3_Q2_1_BMI + lib_size + read_conc + Q1_Q1_Age	aldex2	228
Bulleidia	Q1_Q58_hpv_vaccinated	0.05844979	0.248337516	0.232872162	0.697636165	0.797363849	0.796321419	~Q1_Q58_hpv_vaccinated + Q3_Q2_1_BMI + lib_size + read_conc + Q1_Q1_Age	aldex2	228
Lautropia	Q1_Q58_hpv_vaccinated	0.338108336	0.308730142	1.094498358	0.308343287	0.778523753	0.795351175	~Q1_Q58_hpv_vaccinated + Q3_Q2_1_BMI + lib_size + read_conc + Q1_Q1_Age	aldex2	228
Abiotrophia	Q1_Q58_hpv_vaccinated	0.24267477	0.341991687	0.709552011	0.492300463	0.778523753	0.795351175	~Q1_Q58_hpv_vaccinated + Q3_Q2_1_BMI + lib_size + read_conc + Q1_Q1_Age	aldex2	228
Treponema	Q1_Q58_hpv_vaccinated	-0.039629103	0.251641732	-0.158073395	0.764376717	0.808055387	0.816021309	~Q1_Q58_hpv_vaccinated + Q3_Q2_1_BMI + lib_size + read_conc + Q1_Q1_Age	aldex2	228
Dialister	Q1_Q58_hpv_vaccinated	-0.031419744	0.281558191	-0.115163038	0.71033936	0.797363849	0.797330742	~Q1_Q58_hpv_vaccinated + Q3_Q2_1_BMI + lib_size + read_conc + Q1_Q1_Age	aldex2	228
Parvimonas	Q1_Q58_hpv_vaccinated	0.210064841	0.310321485	0.682053021	0.50716593	0.778523753	0.795351175	~Q1_Q58_hpv_vaccinated + Q3_Q2_1_BMI + lib_size + read_conc + Q1_Q1_Age	aldex2	228
Streptococcus	Q1_Q58_hpv_vaccinated	-0.045448712	0.083613168	-0.543612723	0.594742146	0.778523753	0.795351175	~Q1_Q58_hpv_vaccinated + Q3_Q2_1_BMI + lib_size + read_conc + Q1_Q1_Age	aldex2	228
Filifactor	Q1_Q58_hpv_vaccinated	0.109351154	0.307722271	0.346261526	0.621062326	0.778523753	0.795351175	~Q1_Q58_hpv_vaccinated + Q3_Q2_1_BMI + lib_size + read_conc + Q1_Q1_Age	aldex2	228
GQ422727_g	Q1_Q58_hpv_vaccinated	0.105642958	0.299338361	0.355199475	0.587178308	0.778523753	0.795351175	~Q1_Q58_hpv_vaccinated + Q3_Q2_1_BMI + lib_size + read_conc + Q1_Q1_Age	aldex2	228
Eubacterium_g11	Q1_Q58_hpv_vaccinated	-0.154020577	0.299627554	-0.522392508	0.544179402	0.778523753	0.795351175	~Q1_Q58_hpv_vaccinated + Q3_Q2_1_BMI + lib_size + read_conc + Q1_Q1_Age	aldex2	228
DQ003626_g	Q1_Q58_hpv_vaccinated	0.291699489	0.327769796	0.891885839	0.389012973	0.778523753	0.795351175	~Q1_Q58_hpv_vaccinated + Q3_Q2_1_BMI + lib_size + read_conc + Q1_Q1_Age	aldex2	228
Catonella	Q1_Q58_hpv_vaccinated	-0.026806089	0.313713459	-0.08304013	0.623741098	0.778523753	0.795351175	~Q1_Q58_hpv_vaccinated + Q3_Q2_1_BMI + lib_size + read_conc + Q1_Q1_Age	aldex2	228
Kingella	Q1_Q58_hpv_vaccinated	0.03641279	0.337599621	0.10668174	0.672031348	0.797363849	0.795351175	~Q1_Q58_hpv_vaccinated + Q3_Q2_1_BMI + lib_size + read_conc + Q1_Q1_Age	aldex2	228
ADCM_g	Q1_Q58_hpv_vaccinated	-0.228094347	0.312986707	-0.73388577	0.473216485	0.778523753	0.795351175	~Q1_Q58_hpv_vaccinated + Q3_Q2_1_BMI + lib_size + read_conc + Q1_Q1_Age	aldex2	228
Streptobacillus	Q1_Q58_hpv_vaccinated	0.103581261	0.318345276	0.331273661	0.564694983	0.778523753	0.795351175	~Q1_Q58_hpv_vaccinated + Q3_Q2_1_BMI + lib_size + read_conc + Q1_Q1_Age	aldex2	228
Tannerella	Q1_Q58_hpv_vaccinated	-0.232268241	0.291164122	-0.802690864	0.465094829	0.778523753	0.795351175	~Q1_Q58_hpv_vaccinated + Q3_Q2_1_BMI + lib_size + read_conc + Q1_Q1_Age	aldex2	228
AF287775_g	Q1_Q58_hpv_vaccinated	0.274012792	0.289268167	0.951412706	0.372985855	0.778523753	0.795351175	~Q1_Q58_hpv_vaccinated + Q3_Q2_1_BMI + lib_size + read_conc + Q1_Q1_Age	aldex2	228
Fretibacterium	Q1_Q58_hpv_vaccinated	0.106410656	0.304545692	0.349029597	0.575731202	0.778523753	0.795351175	~Q1_Q58_hpv_vaccinated + Q3_Q2_1_BMI + lib_size + read_conc + Q1_Q1_Age	aldex2	228
JN713562_g	Q1_Q58_hpv_vaccinated	0.152976206	0.324362431	0.474216877	0.558801037	0.778523753	0.795351175	~Q1_Q58_hpv_vaccinated + Q3_Q2_1_BMI + lib_size + read_conc + Q1_Q1_Age	aldex2	228
Mycoplasma_g4	Q1_Q58_hpv_vaccinated	0.043876015	0.310712625	0.141013505	0.631235476	0.778523753	0.795351175	~Q1_Q58_hpv_vaccinated + Q3_Q2_1_BMI + lib_size + read_conc + Q1_Q1_Age	aldex2	228
Neisseria	Q1_Q58_hpv_vaccinated	-0.013756882	0.176585699	-0.085076217	0.851159322	0.86419788	0.868569843	~Q1_Q58_hpv_vaccinated + Q3_Q2_1_BMI + lib_size + read_conc + Q1_Q1_Age	aldex2	228
Scardovia	Q1_Q58_hpv_vaccinated	0.203746552	0.316488696	0.643456413	0.517000905	0.778523753	0.795351175	~Q1_Q58_hpv_vaccinated + Q3_Q2_1_BMI + lib_size + read_conc + Q1_Q1_Age	aldex2	228
Actinobaculum	Q1_Q58_hpv_vaccinated	-0.130100682	0.308540486	-0.424914079	0.542321839	0.778523753	0.795351175	~Q1_Q58_hpv_vaccinated + Q3_Q2_1_BMI + lib_size + read_conc + Q1_Q1_Age	aldex2	228
AM419981_g	Q1_Q58_hpv_vaccinated	0.176506243	0.295030633	0.589387958	0.486694462	0.778523753	0.795351175	~Q1_Q58_hpv_vaccinated + Q3_Q2_1_BMI + lib_size + read_conc + Q1_Q1_Age	aldex2	228
AM420159_g	Q1_Q58_hpv_vaccinated	0.462359127	0.310944506	1.489901031	0.222977423	0.778523753	0.795351175	~Q1_Q58_hpv_vaccinated + Q3_Q2_1_BMI + lib_size + read_conc + Q1_Q1_Age	aldex2	228
EU381695_g	Q1_Q58_hpv_vaccinated	0.365818043	0.29434559	1.25304709	0.306377906	0.778523753	0.795351175	~Q1_Q58_hpv_vaccinated + Q3_Q2_1_BMI + lib_size + read_conc + Q1_Q1_Age	aldex2	228
Saccharimonas	Q1_Q58_hpv_vaccinated	-0.083776422	0.292394638	-0.288164956	0.563344006	0.778523753	0.795351175	~Q1_Q58_hpv_vaccinated + Q3_Q2_1_BMI + lib_size + read_conc + Q1_Q1_Age	aldex2	228
Schwartzia	Q1_Q58_hpv_vaccinated	0.280313343	0.302322344	0.927728043	0.39892918	0.778523753	0.795351175	~Q1_Q58_hpv_vaccinated + Q3_Q2_1_BMI + lib_size + read_conc + Q1_Q1_Age	aldex2	228
GQ422712_g	Q1_Q58_hpv_vaccinated	0.157716721	0.291041109	0.541234908	0.514048761	0.778523753	0.795351175	~Q1_Q58_hpv_vaccinated + Q3_Q2_1_BMI + lib_size + read_conc + Q1_Q1_Age	aldex2	228
Fusobacterium	Q1_Q58_hpv_vaccinated	-0.086019767	0.129609623	-0.678827819	0.505019735	0.778523753	0.795351175	~Q1_Q58_hpv_vaccinated + Q3_Q2_1_BMI + lib_size + read_conc + Q1_Q1_Age	aldex2	228
JN713547_g	Q1_Q58_hpv_vaccinated	0.105347472	0.285697048	0.370783804	0.566454149	0.778523753	0.795351175	~Q1_Q58_hpv_vaccinated + Q3_Q2_1_BMI + lib_size + read_conc + Q1_Q1_Age	aldex2	228
Eubacterium_g14	Q1_Q58_hpv_vaccinated	0.058139596	0.289930112	0.198529301	0.544877916	0.778523753	0.795351175	~Q1_Q58_hpv_vaccinated + Q3_Q2_1_BMI + lib_size + read_conc + Q1_Q1_Age	aldex2	228
Eubacterium_g15	Q1_Q58_hpv_vaccinated	0.052440667	0.294103189	0.16981913	0.622928264	0.778523753	0.795351175	~Q1_Q58_hpv_vaccinated + Q3_Q2_1_BMI + lib_size + read_conc + Q1_Q1_Age	aldex2	228
Simonsiella	Q1_Q58_hpv_vaccinated	-0.15860973	0.306817436	-0.517208081	0.524379664	0.778523753	0.795351175	~Q1_Q58_hpv_vaccinated + Q3_Q2_1_BMI + lib_size + read_conc + Q1_Q1_Age	aldex2	228
Cardiobacterium	Q1_Q58_hpv_vaccinated	0.264381094	0.296450142	0.896292426	0.399992524	0.778523753	0.795351175	~Q1_Q58_hpv_vaccinated + Q3_Q2_1_BMI + lib_size + read_conc + Q1_Q1_Age	aldex2	228
Gemella	Q1_Q58_hpv_vaccinated	-0.148472551	0.124540237	-1.192797115	0.244800958	0.778523753	0.795351175	~Q1_Q58_hpv_vaccinated + Q3_Q2_1_BMI + lib_size + read_conc + Q1_Q1_Age	aldex2	228
Aminicella	Q1_Q58_hpv_vaccinated	0.138070974	0.270393396	0.514430839	0.480061944	0.778523753	0.795351175	~Q1_Q58_hpv_vaccinated + Q3_Q2_1_BMI + lib_size + read_conc + Q1_Q1_Age	aldex2	228
Shuttleworthia	Q1_Q58_hpv_vaccinated	0.038779346	0.276983493	0.13629069	0.580602106	0.778523753	0.795351175	~Q1_Q58_hpv_vaccinated + Q3_Q2_1_BMI + lib_size + read_conc + Q1_Q1_Age	aldex2	228
Ottowia	Q1_Q58_hpv_vaccinated	-0.218833329	0.274679924	-0.79869835	0.451426333	0.778523753	0.795351175	~Q1_Q58_hpv_vaccinated + Q3_Q2_1_BMI + lib_size + read_conc + Q1_Q1_Age	aldex2	228
FJ202371_g	Q1_Q58_hpv_vaccinated	0.130854371	0.276277949	0.471043731	0.52604187	0.778523753	0.795351175	~Q1_Q58_hpv_vaccinated + Q3_Q2_1_BMI + lib_size + read_conc + Q1_Q1_Age	aldex2	228
ASND_g	Q1_Q58_hpv_vaccinated	-0.057382297	0.278804161	-0.201397671	0.508707504	0.778523753	0.795351175	~Q1_Q58_hpv_vaccinated + Q3_Q2_1_BMI + lib_size + read_conc + Q1_Q1_Age	aldex2	228
Leptotrichia	Q3_Q9_Airway_infection_last_month	0.036113276	0.112903554	0.316934333	0.754032422	0.785892947	0.812203773	~Q3_Q9_Airway_infection_last_month + Q3_Q2_1_BMI + lib_size + read_conc + Q1_Q1_Age	aldex2	228
Megasphaera	Q3_Q9_Airway_infection_last_month	0.12954049	0.184183733	0.709442452	0.486571031	0.734609666	0.795351175	~Q3_Q9_Airway_infection_last_month + Q3_Q2_1_BMI + lib_size + read_conc + Q1_Q1_Age	aldex2	228
EU381776_g	Q3_Q9_Airway_infection_last_month	-0.02334455	0.224301081	-0.090506028	0.537530445	0.734609666	0.795351175	~Q3_Q9_Airway_infection_last_month + Q3_Q2_1_BMI + lib_size + read_conc + Q1_Q1_Age	aldex2	228
Granulicatella	Q3_Q9_Airway_infection_last_month	-0.096415207	0.086920139	-1.127250873	0.278486155	0.734609666	0.795351175	~Q3_Q9_Airway_infection_last_month + Q3_Q2_1_BMI + lib_size + read_conc + Q1_Q1_Age	aldex2	228
Alloprevotella	Q3_Q9_Airway_infection_last_month	0.077256431	0.095053847	0.812930593	0.424358065	0.734609666	0.795351175	~Q3_Q9_Airway_infection_last_month + Q3_Q2_1_BMI + lib_size + read_conc + Q1_Q1_Age	aldex2	228
Campylobacter	Q3_Q9_Airway_infection_last_month	0.035766091	0.077877261	0.459996434	0.653298339	0.734609666	0.795351175	~Q3_Q9_Airway_infection_last_month + Q3_Q2_1_BMI + lib_size + read_conc + Q1_Q1_Age	aldex2	228
Staphylococcus	Q3_Q9_Airway_infection_last_month	-0.109719864	0.245377688	-0.445083745	0.515919659	0.734609666	0.795351175	~Q3_Q9_Airway_infection_last_month + Q3_Q2_1_BMI + lib_size + read_conc + Q1_Q1_Age	aldex2	228
Haemophilus	Q3_Q9_Airway_infection_last_month	-0.456537316	0.267953065	-1.706267465	0.125941554	0.734609666	0.795351175	~Q3_Q9_Airway_infection_last_month + Q3_Q2_1_BMI + lib_size + read_conc + Q1_Q1_Age	aldex2	228
Selenomonas	Q3_Q9_Airway_infection_last_month	0.024811006	0.132358351	0.180921235	0.838920215	0.848798065	0.860629795	~Q3_Q9_Airway_infection_last_month + Q3_Q2_1_BMI + lib_size + read_conc + Q1_Q1_Age	aldex2	228
Peptostreptococcus	Q3_Q9_Airway_infection_last_month	0.104329105	0.193680733	0.54288347	0.592449535	0.734609666	0.795351175	~Q3_Q9_Airway_infection_last_month + Q3_Q2_1_BMI + lib_size + read_conc + Q1_Q1_Age	aldex2	228
Actinomyces	Q3_Q9_Airway_infection_last_month	-0.060602208	0.102883334	-0.583566287	0.581932752	0.734609666	0.795351175	~Q3_Q9_Airway_infection_last_month + Q3_Q2_1_BMI + lib_size + read_conc + Q1_Q1_Age	aldex2	228
Veillonella	Q3_Q9_Airway_infection_last_month	0.065748326	0.083003723	0.79497655	0.43421188	0.734609666	0.795351175	~Q3_Q9_Airway_infection_last_month + Q3_Q2_1_BMI + lib_size + read_conc + Q1_Q1_Age	aldex2	228
Capnocytophaga	Q3_Q9_Airway_infection_last_month	0.075985566	0.166962109	0.459325918	0.619032541	0.734609666	0.795351175	~Q3_Q9_Airway_infection_last_month + Q3_Q2_1_BMI + lib_size + read_conc + Q1_Q1_Age	aldex2	228
Aggregatibacter	Q3_Q9_Airway_infection_last_month	-0.0976481	0.233010015	-0.419638913	0.675973904	0.734609666	0.795351175	~Q3_Q9_Airway_infection_last_month + Q3_Q2_1_BMI + lib_size + read_conc + Q1_Q1_Age	aldex2	228
Atopobium	Q3_Q9_Airway_infection_last_month	0.025236495	0.162976891	0.176563784	0.637014208	0.734609666	0.795351175	~Q3_Q9_Airway_infection_last_month + Q3_Q2_1_BMI + lib_size + read_conc + Q1_Q1_Age	aldex2	228
GU410548_g	Q3_Q9_Airway_infection_last_month	-0.331888066	0.290336014	-1.146660671	0.287429395	0.734609666	0.795351175	~Q3_Q9_Airway_infection_last_month + Q3_Q2_1_BMI + lib_size + read_conc + Q1_Q1_Age	aldex2	228
Lachnoanaerobaculum	Q3_Q9_Airway_infection_last_month	0.095356595	0.113725191	0.867034915	0.394026903	0.734609666	0.795351175	~Q3_Q9_Airway_infection_last_month + Q3_Q2_1_BMI + lib_size + read_conc + Q1_Q1_Age	aldex2	228
AM420062_g	Q3_Q9_Airway_infection_last_month	0.072902355	0.289380965	0.250456225	0.690172114	0.734609666	0.796321419	~Q3_Q9_Airway_infection_last_month + Q3_Q2_1_BMI + lib_size + read_conc + Q1_Q1_Age	aldex2	228
Pasteurellaceae	Q3_Q9_Airway_infection_last_month	-0.141138208	0.353565002	-0.398769952	0.657954036	0.734609666	0.795351175	~Q3_Q9_Airway_infection_last_month + Q3_Q2_1_BMI + lib_size + read_conc + Q1_Q1_Age	aldex2	228
Rothia	Q3_Q9_Airway_infection_last_month	0.073916652	0.130578955	0.563119929	0.578474269	0.734609666	0.795351175	~Q3_Q9_Airway_infection_last_month + Q3_Q2_1_BMI + lib_size + read_conc + Q1_Q1_Age	aldex2	228
Prevotella	Q3_Q9_Airway_infection_last_month	0.032340928	0.061317696	0.527366506	0.607678012	0.734609666	0.795351175	~Q3_Q9_Airway_infection_last_month + Q3_Q2_1_BMI + lib_size + read_conc + Q1_Q1_Age	aldex2	228
Moryella	Q3_Q9_Airway_infection_last_month	0.156795821	0.151531177	1.039060075	0.319491267	0.734609666	0.795351175	~Q3_Q9_Airway_infection_last_month + Q3_Q2_1_BMI + lib_size + read_conc + Q1_Q1_Age	aldex2	228
Porphyromonas	Q3_Q9_Airway_infection_last_month	-0.342952769	0.191417509	-1.794725501	0.099706727	0.734609666	0.795351175	~Q3_Q9_Airway_infection_last_month + Q3_Q2_1_BMI + lib_size + read_conc + Q1_Q1_Age	aldex2	228
Mogibacterium	Q3_Q9_Airway_infection_last_month	0.213841419	0.179713641	1.191845849	0.261177167	0.734609666	0.795351175	~Q3_Q9_Airway_infection_last_month + Q3_Q2_1_BMI + lib_size + read_conc + Q1_Q1_Age	aldex2	228
Bergeyella	Q3_Q9_Airway_infection_last_month	0.087937886	0.192924931	0.45662623	0.62942664	0.734609666	0.795351175	~Q3_Q9_Airway_infection_last_month + Q3_Q2_1_BMI + lib_size + read_conc + Q1_Q1_Age	aldex2	228
Corynebacterium	Q3_Q9_Airway_infection_last_month	-0.168559352	0.20764821	-0.814274907	0.458569191	0.734609666	0.795351175	~Q3_Q9_Airway_infection_last_month + Q3_Q2_1_BMI + lib_size + read_conc + Q1_Q1_Age	aldex2	228
Oribacterium	Q3_Q9_Airway_infection_last_month	0.21022925	0.145736441	1.444292768	0.154671404	0.734609666	0.795351175	~Q3_Q9_Airway_infection_last_month + Q3_Q2_1_BMI + lib_size + read_conc + Q1_Q1_Age	aldex2	228
Mitsuokella	Q3_Q9_Airway_infection_last_month	0.371123234	0.309947025	1.200835178	0.276641326	0.734609666	0.795351175	~Q3_Q9_Airway_infection_last_month + Q3_Q2_1_BMI + lib_size + read_conc + Q1_Q1_Age	aldex2	228
Eubacterium_g10	Q3_Q9_Airway_infection_last_month	-0.177896589	0.231106745	-0.769257119	0.469057902	0.734609666	0.795351175	~Q3_Q9_Airway_infection_last_month + Q3_Q2_1_BMI + lib_size + read_conc + Q1_Q1_Age	aldex2	228
Butyrivibrio	Q3_Q9_Airway_infection_last_month	0.167371253	0.256172397	0.651712898	0.509168117	0.734609666	0.795351175	~Q3_Q9_Airway_infection_last_month + Q3_Q2_1_BMI + lib_size + read_conc + Q1_Q1_Age	aldex2	228
Actinobacillus	Q3_Q9_Airway_infection_last_month	-0.054433998	0.090418481	-0.603025347	0.552345127	0.734609666	0.795351175	~Q3_Q9_Airway_infection_last_month + Q3_Q2_1_BMI + lib_size + read_conc + Q1_Q1_Age	aldex2	228
Alloscardovia	Q3_Q9_Airway_infection_last_month	0.289121925	0.250430221	1.171887543	0.280233275	0.734609666	0.795351175	~Q3_Q9_Airway_infection_last_month + Q3_Q2_1_BMI + lib_size + read_conc + Q1_Q1_Age	aldex2	228
JN713389_g	Q3_Q9_Airway_infection_last_month	-0.067968228	0.192331382	-0.350498743	0.676983463	0.734609666	0.795351175	~Q3_Q9_Airway_infection_last_month + Q3_Q2_1_BMI + lib_size + read_conc + Q1_Q1_Age	aldex2	228
Bulleidia	Q3_Q9_Airway_infection_last_month	0.00201284	0.210830327	0.012897359	0.694901035	0.734609666	0.796321419	~Q3_Q9_Airway_infection_last_month + Q3_Q2_1_BMI + lib_size + read_conc + Q1_Q1_Age	aldex2	228
Lautropia	Q3_Q9_Airway_infection_last_month	0.307980461	0.258414797	1.193513401	0.254693199	0.734609666	0.795351175	~Q3_Q9_Airway_infection_last_month + Q3_Q2_1_BMI + lib_size + read_conc + Q1_Q1_Age	aldex2	228
Abiotrophia	Q3_Q9_Airway_infection_last_month	-0.214525903	0.285675309	-0.748241364	0.48377139	0.734609666	0.795351175	~Q3_Q9_Airway_infection_last_month + Q3_Q2_1_BMI + lib_size + read_conc + Q1_Q1_Age	aldex2	228
Treponema	Q3_Q9_Airway_infection_last_month	-0.138791388	0.210401957	-0.65779348	0.540793181	0.734609666	0.795351175	~Q3_Q9_Airway_infection_last_month + Q3_Q2_1_BMI + lib_size + read_conc + Q1_Q1_Age	aldex2	228
Dialister	Q3_Q9_Airway_infection_last_month	-0.043481134	0.235145991	-0.184966423	0.692012743	0.734609666	0.796321419	~Q3_Q9_Airway_infection_last_month + Q3_Q2_1_BMI + lib_size + read_conc + Q1_Q1_Age	aldex2	228
Parvimonas	Q3_Q9_Airway_infection_last_month	-0.279146596	0.259318774	-1.074702739	0.349968428	0.734609666	0.795351175	~Q3_Q9_Airway_infection_last_month + Q3_Q2_1_BMI + lib_size + read_conc + Q1_Q1_Age	aldex2	228
Streptococcus	Q3_Q9_Airway_infection_last_month	-0.009354463	0.070115356	-0.133430957	0.838319128	0.848798065	0.860211909	~Q3_Q9_Airway_infection_last_month + Q3_Q2_1_BMI + lib_size + read_conc + Q1_Q1_Age	aldex2	228
Filifactor	Q3_Q9_Airway_infection_last_month	-0.214194819	0.260393124	-0.823019654	0.463243642	0.734609666	0.795351175	~Q3_Q9_Airway_infection_last_month + Q3_Q2_1_BMI + lib_size + read_conc + Q1_Q1_Age	aldex2	228
GQ422727_g	Q3_Q9_Airway_infection_last_month	-0.002474536	0.249568576	-0.011528001	0.685421231	0.734609666	0.79541826	~Q3_Q9_Airway_infection_last_month + Q3_Q2_1_BMI + lib_size + read_conc + Q1_Q1_Age	aldex2	228
Eubacterium_g11	Q3_Q9_Airway_infection_last_month	-0.296358455	0.252193662	-1.179571633	0.309133102	0.734609666	0.795351175	~Q3_Q9_Airway_infection_last_month + Q3_Q2_1_BMI + lib_size + read_conc + Q1_Q1_Age	aldex2	228
DQ003626_g	Q3_Q9_Airway_infection_last_month	0.04177325	0.272117537	0.152003644	0.648128036	0.734609666	0.795351175	~Q3_Q9_Airway_infection_last_month + Q3_Q2_1_BMI + lib_size + read_conc + Q1_Q1_Age	aldex2	228
Catonella	Q3_Q9_Airway_infection_last_month	0.034734642	0.262696766	0.133978153	0.639288072	0.734609666	0.795351175	~Q3_Q9_Airway_infection_last_month + Q3_Q2_1_BMI + lib_size + read_conc + Q1_Q1_Age	aldex2	228
Kingella	Q3_Q9_Airway_infection_last_month	-0.041124982	0.28248841	-0.145567206	0.625059897	0.734609666	0.795351175	~Q3_Q9_Airway_infection_last_month + Q3_Q2_1_BMI + lib_size + read_conc + Q1_Q1_Age	aldex2	228
ADCM_g	Q3_Q9_Airway_infection_last_month	-0.043311495	0.261688284	-0.170189279	0.648758902	0.734609666	0.795351175	~Q3_Q9_Airway_infection_last_month + Q3_Q2_1_BMI + lib_size + read_conc + Q1_Q1_Age	aldex2	228
Streptobacillus	Q3_Q9_Airway_infection_last_month	-0.054725538	0.267172757	-0.214543566	0.60875643	0.734609666	0.795351175	~Q3_Q9_Airway_infection_last_month + Q3_Q2_1_BMI + lib_size + read_conc + Q1_Q1_Age	aldex2	228
Tannerella	Q3_Q9_Airway_infection_last_month	-0.241574931	0.246869641	-0.981555504	0.394243332	0.734609666	0.795351175	~Q3_Q9_Airway_infection_last_month + Q3_Q2_1_BMI + lib_size + read_conc + Q1_Q1_Age	aldex2	228
AF287775_g	Q3_Q9_Airway_infection_last_month	-0.159628206	0.245270017	-0.654043302	0.504850942	0.734609666	0.795351175	~Q3_Q9_Airway_infection_last_month + Q3_Q2_1_BMI + lib_size + read_conc + Q1_Q1_Age	aldex2	228
Fretibacterium	Q3_Q9_Airway_infection_last_month	-0.271199137	0.253326904	-1.074456541	0.350072299	0.734609666	0.795351175	~Q3_Q9_Airway_infection_last_month + Q3_Q2_1_BMI + lib_size + read_conc + Q1_Q1_Age	aldex2	228
JN713562_g	Q3_Q9_Airway_infection_last_month	0.206491994	0.269337796	0.772433703	0.461358447	0.734609666	0.795351175	~Q3_Q9_Airway_infection_last_month + Q3_Q2_1_BMI + lib_size + read_conc + Q1_Q1_Age	aldex2	228
Mycoplasma_g4	Q3_Q9_Airway_infection_last_month	-0.288070575	0.259765882	-1.107102199	0.351188454	0.734609666	0.795351175	~Q3_Q9_Airway_infection_last_month + Q3_Q2_1_BMI + lib_size + read_conc + Q1_Q1_Age	aldex2	228
Neisseria	Q3_Q9_Airway_infection_last_month	-0.027099752	0.148362903	-0.185954274	0.848798065	0.848798065	0.867073674	~Q3_Q9_Airway_infection_last_month + Q3_Q2_1_BMI + lib_size + read_conc + Q1_Q1_Age	aldex2	228
Scardovia	Q3_Q9_Airway_infection_last_month	0.309555564	0.262809416	1.181559862	0.29785052	0.734609666	0.795351175	~Q3_Q9_Airway_infection_last_month + Q3_Q2_1_BMI + lib_size + read_conc + Q1_Q1_Age	aldex2	228
Actinobaculum	Q3_Q9_Airway_infection_last_month	-0.190842525	0.256350053	-0.751893868	0.463591273	0.734609666	0.795351175	~Q3_Q9_Airway_infection_last_month + Q3_Q2_1_BMI + lib_size + read_conc + Q1_Q1_Age	aldex2	228
AM419981_g	Q3_Q9_Airway_infection_last_month	0.019249543	0.244395294	0.072563449	0.530014787	0.734609666	0.795351175	~Q3_Q9_Airway_infection_last_month + Q3_Q2_1_BMI + lib_size + read_conc + Q1_Q1_Age	aldex2	228
AM420159_g	Q3_Q9_Airway_infection_last_month	0.056323096	0.264779737	0.211647566	0.58520657	0.734609666	0.795351175	~Q3_Q9_Airway_infection_last_month + Q3_Q2_1_BMI + lib_size + read_conc + Q1_Q1_Age	aldex2	228
EU381695_g	Q3_Q9_Airway_infection_last_month	0.072466956	0.243927346	0.297185263	0.555574418	0.734609666	0.795351175	~Q3_Q9_Airway_infection_last_month + Q3_Q2_1_BMI + lib_size + read_conc + Q1_Q1_Age	aldex2	228
Saccharimonas	Q3_Q9_Airway_infection_last_month	0.069621167	0.241973137	0.278648457	0.5202683	0.734609666	0.795351175	~Q3_Q9_Airway_infection_last_month + Q3_Q2_1_BMI + lib_size + read_conc + Q1_Q1_Age	aldex2	228
Schwartzia	Q3_Q9_Airway_infection_last_month	0.089243924	0.254378542	0.355242293	0.599749006	0.734609666	0.795351175	~Q3_Q9_Airway_infection_last_month + Q3_Q2_1_BMI + lib_size + read_conc + Q1_Q1_Age	aldex2	228
GQ422712_g	Q3_Q9_Airway_infection_last_month	-0.027751361	0.239554523	-0.106276087	0.598212072	0.734609666	0.795351175	~Q3_Q9_Airway_infection_last_month + Q3_Q2_1_BMI + lib_size + read_conc + Q1_Q1_Age	aldex2	228
Fusobacterium	Q3_Q9_Airway_infection_last_month	-0.166065203	0.10589745	-1.570404372	0.1427454	0.734609666	0.795351175	~Q3_Q9_Airway_infection_last_month + Q3_Q2_1_BMI + lib_size + read_conc + Q1_Q1_Age	aldex2	228
JN713547_g	Q3_Q9_Airway_infection_last_month	0.011774292	0.240539413	0.042709622	0.566632721	0.734609666	0.795351175	~Q3_Q9_Airway_infection_last_month + Q3_Q2_1_BMI + lib_size + read_conc + Q1_Q1_Age	aldex2	228
Eubacterium_g14	Q3_Q9_Airway_infection_last_month	-0.083280791	0.241755079	-0.354253995	0.544511993	0.734609666	0.795351175	~Q3_Q9_Airway_infection_last_month + Q3_Q2_1_BMI + lib_size + read_conc + Q1_Q1_Age	aldex2	228
Eubacterium_g15	Q3_Q9_Airway_infection_last_month	-0.057054255	0.249639008	-0.225007189	0.623253271	0.734609666	0.795351175	~Q3_Q9_Airway_infection_last_month + Q3_Q2_1_BMI + lib_size + read_conc + Q1_Q1_Age	aldex2	228
Simonsiella	Q3_Q9_Airway_infection_last_month	-0.001525792	0.259386588	-0.011393382	0.58038425	0.734609666	0.795351175	~Q3_Q9_Airway_infection_last_month + Q3_Q2_1_BMI + lib_size + read_conc + Q1_Q1_Age	aldex2	228
Cardiobacterium	Q3_Q9_Airway_infection_last_month	0.175864906	0.250004984	0.70087646	0.472979382	0.734609666	0.795351175	~Q3_Q9_Airway_infection_last_month + Q3_Q2_1_BMI + lib_size + read_conc + Q1_Q1_Age	aldex2	228
Gemella	Q3_Q9_Airway_infection_last_month	-0.449168604	0.098375401	-4.549864576	1.60749E-05	0.00118954	0.010196059	~Q3_Q9_Airway_infection_last_month + Q3_Q2_1_BMI + lib_size + read_conc + Q1_Q1_Age	aldex2	228
Aminicella	Q3_Q9_Airway_infection_last_month	0.01529643	0.227801273	0.0664387	0.548352439	0.734609666	0.795351175	~Q3_Q9_Airway_infection_last_month + Q3_Q2_1_BMI + lib_size + read_conc + Q1_Q1_Age	aldex2	228
Shuttleworthia	Q3_Q9_Airway_infection_last_month	0.047050114	0.232936282	0.198610636	0.510364464	0.734609666	0.795351175	~Q3_Q9_Airway_infection_last_month + Q3_Q2_1_BMI + lib_size + read_conc + Q1_Q1_Age	aldex2	228
Ottowia	Q3_Q9_Airway_infection_last_month	-0.104742456	0.230340288	-0.458152322	0.488960132	0.734609666	0.795351175	~Q3_Q9_Airway_infection_last_month + Q3_Q2_1_BMI + lib_size + read_conc + Q1_Q1_Age	aldex2	228
FJ202371_g	Q3_Q9_Airway_infection_last_month	-0.001191315	0.232685413	-0.00820836	0.561119539	0.734609666	0.795351175	~Q3_Q9_Airway_infection_last_month + Q3_Q2_1_BMI + lib_size + read_conc + Q1_Q1_Age	aldex2	228
ASND_g	Q3_Q9_Airway_infection_last_month	-0.032568243	0.234386779	-0.145960592	0.526560153	0.734609666	0.795351175	~Q3_Q9_Airway_infection_last_month + Q3_Q2_1_BMI + lib_size + read_conc + Q1_Q1_Age	aldex2	228
Leptotrichia	Q3_Q10_Airway_infection_last_week	-0.050022569	0.114545745	-0.44166414	0.66193086	0.707117609	0.795351175	~Q3_Q10_Airway_infection_last_week + Q3_Q2_1_BMI + lib_size + read_conc + Q1_Q1_Age	aldex2	228
Megasphaera	Q3_Q10_Airway_infection_last_week	-0.081250332	0.183969907	-0.442743024	0.666079169	0.707117609	0.795351175	~Q3_Q10_Airway_infection_last_week + Q3_Q2_1_BMI + lib_size + read_conc + Q1_Q1_Age	aldex2	228
EU381776_g	Q3_Q10_Airway_infection_last_week	-0.062910791	0.222810362	-0.293986365	0.490524539	0.707117609	0.795351175	~Q3_Q10_Airway_infection_last_week + Q3_Q2_1_BMI + lib_size + read_conc + Q1_Q1_Age	aldex2	228
Granulicatella	Q3_Q10_Airway_infection_last_week	-0.017427831	0.087596233	-0.204046952	0.815636893	0.826810001	0.845535327	~Q3_Q10_Airway_infection_last_week + Q3_Q2_1_BMI + lib_size + read_conc + Q1_Q1_Age	aldex2	228
Alloprevotella	Q3_Q10_Airway_infection_last_week	-0.057013875	0.094623474	-0.612385072	0.548504221	0.707117609	0.795351175	~Q3_Q10_Airway_infection_last_week + Q3_Q2_1_BMI + lib_size + read_conc + Q1_Q1_Age	aldex2	228
Campylobacter	Q3_Q10_Airway_infection_last_week	-0.051261698	0.077573009	-0.679311671	0.516212305	0.707117609	0.795351175	~Q3_Q10_Airway_infection_last_week + Q3_Q2_1_BMI + lib_size + read_conc + Q1_Q1_Age	aldex2	228
Staphylococcus	Q3_Q10_Airway_infection_last_week	-0.007345808	0.248690947	-0.039342951	0.533212046	0.707117609	0.795351175	~Q3_Q10_Airway_infection_last_week + Q3_Q2_1_BMI + lib_size + read_conc + Q1_Q1_Age	aldex2	228
Haemophilus	Q3_Q10_Airway_infection_last_week	-0.28567441	0.266866185	-1.071030576	0.346890699	0.707117609	0.795351175	~Q3_Q10_Airway_infection_last_week + Q3_Q2_1_BMI + lib_size + read_conc + Q1_Q1_Age	aldex2	228
Selenomonas	Q3_Q10_Airway_infection_last_week	-0.081369307	0.131410789	-0.629900461	0.536174367	0.707117609	0.795351175	~Q3_Q10_Airway_infection_last_week + Q3_Q2_1_BMI + lib_size + read_conc + Q1_Q1_Age	aldex2	228
Peptostreptococcus	Q3_Q10_Airway_infection_last_week	0.128978127	0.190559161	0.676652961	0.498069266	0.707117609	0.795351175	~Q3_Q10_Airway_infection_last_week + Q3_Q2_1_BMI + lib_size + read_conc + Q1_Q1_Age	aldex2	228
Actinomyces	Q3_Q10_Airway_infection_last_week	-0.194085987	0.102935822	-1.877503649	0.098200175	0.707117609	0.795351175	~Q3_Q10_Airway_infection_last_week + Q3_Q2_1_BMI + lib_size + read_conc + Q1_Q1_Age	aldex2	228
Veillonella	Q3_Q10_Airway_infection_last_week	0.016412863	0.08076106	0.200625693	0.830133975	0.830133975	0.853588432	~Q3_Q10_Airway_infection_last_week + Q3_Q2_1_BMI + lib_size + read_conc + Q1_Q1_Age	aldex2	228
Capnocytophaga	Q3_Q10_Airway_infection_last_week	0.238406447	0.165805598	1.440114381	0.153891275	0.707117609	0.795351175	~Q3_Q10_Airway_infection_last_week + Q3_Q2_1_BMI + lib_size + read_conc + Q1_Q1_Age	aldex2	228
Aggregatibacter	Q3_Q10_Airway_infection_last_week	-0.060306809	0.230915159	-0.261011774	0.743507747	0.76416074	0.808177987	~Q3_Q10_Airway_infection_last_week + Q3_Q2_1_BMI + lib_size + read_conc + Q1_Q1_Age	aldex2	228
Atopobium	Q3_Q10_Airway_infection_last_week	-0.105729855	0.163211107	-0.640140179	0.536813316	0.707117609	0.795351175	~Q3_Q10_Airway_infection_last_week + Q3_Q2_1_BMI + lib_size + read_conc + Q1_Q1_Age	aldex2	228
GU410548_g	Q3_Q10_Airway_infection_last_week	-0.331160004	0.287836279	-1.152320213	0.284357009	0.707117609	0.795351175	~Q3_Q10_Airway_infection_last_week + Q3_Q2_1_BMI + lib_size + read_conc + Q1_Q1_Age	aldex2	228
Lachnoanaerobaculum	Q3_Q10_Airway_infection_last_week	0.039667717	0.109429948	0.375278854	0.600788542	0.707117609	0.795351175	~Q3_Q10_Airway_infection_last_week + Q3_Q2_1_BMI + lib_size + read_conc + Q1_Q1_Age	aldex2	228
AM420062_g	Q3_Q10_Airway_infection_last_week	0.128598086	0.289662284	0.445653834	0.621538232	0.707117609	0.795351175	~Q3_Q10_Airway_infection_last_week + Q3_Q2_1_BMI + lib_size + read_conc + Q1_Q1_Age	aldex2	228
Pasteurellaceae	Q3_Q10_Airway_infection_last_week	-0.119674519	0.350932178	-0.341048237	0.663451563	0.707117609	0.795351175	~Q3_Q10_Airway_infection_last_week + Q3_Q2_1_BMI + lib_size + read_conc + Q1_Q1_Age	aldex2	228
Rothia	Q3_Q10_Airway_infection_last_week	0.059263584	0.131126372	0.448661411	0.657383599	0.707117609	0.795351175	~Q3_Q10_Airway_infection_last_week + Q3_Q2_1_BMI + lib_size + read_conc + Q1_Q1_Age	aldex2	228
Prevotella	Q3_Q10_Airway_infection_last_week	-0.039256678	0.061061289	-0.643180094	0.529116815	0.707117609	0.795351175	~Q3_Q10_Airway_infection_last_week + Q3_Q2_1_BMI + lib_size + read_conc + Q1_Q1_Age	aldex2	228
Moryella	Q3_Q10_Airway_infection_last_week	0.054750933	0.147642705	0.369682532	0.657926359	0.707117609	0.795351175	~Q3_Q10_Airway_infection_last_week + Q3_Q2_1_BMI + lib_size + read_conc + Q1_Q1_Age	aldex2	228
Porphyromonas	Q3_Q10_Airway_infection_last_week	-0.287662875	0.193847722	-1.488703558	0.185404131	0.707117609	0.795351175	~Q3_Q10_Airway_infection_last_week + Q3_Q2_1_BMI + lib_size + read_conc + Q1_Q1_Age	aldex2	228
Mogibacterium	Q3_Q10_Airway_infection_last_week	0.064522389	0.18238098	0.352750613	0.610129232	0.707117609	0.795351175	~Q3_Q10_Airway_infection_last_week + Q3_Q2_1_BMI + lib_size + read_conc + Q1_Q1_Age	aldex2	228
Bergeyella	Q3_Q10_Airway_infection_last_week	0.063326029	0.193684825	0.327332938	0.645572529	0.707117609	0.795351175	~Q3_Q10_Airway_infection_last_week + Q3_Q2_1_BMI + lib_size + read_conc + Q1_Q1_Age	aldex2	228
Corynebacterium	Q3_Q10_Airway_infection_last_week	-0.076159094	0.208429523	-0.368827318	0.681921788	0.710735385	0.795351175	~Q3_Q10_Airway_infection_last_week + Q3_Q2_1_BMI + lib_size + read_conc + Q1_Q1_Age	aldex2	228
Oribacterium	Q3_Q10_Airway_infection_last_week	0.145890785	0.147151001	0.990037169	0.329081591	0.707117609	0.795351175	~Q3_Q10_Airway_infection_last_week + Q3_Q2_1_BMI + lib_size + read_conc + Q1_Q1_Age	aldex2	228
Mitsuokella	Q3_Q10_Airway_infection_last_week	0.111329692	0.306672288	0.362504163	0.609976218	0.707117609	0.795351175	~Q3_Q10_Airway_infection_last_week + Q3_Q2_1_BMI + lib_size + read_conc + Q1_Q1_Age	aldex2	228
Eubacterium_g10	Q3_Q10_Airway_infection_last_week	-0.279205548	0.228717833	-1.217405443	0.300892124	0.707117609	0.795351175	~Q3_Q10_Airway_infection_last_week + Q3_Q2_1_BMI + lib_size + read_conc + Q1_Q1_Age	aldex2	228
Butyrivibrio	Q3_Q10_Airway_infection_last_week	-0.124411181	0.255494325	-0.493224615	0.604718193	0.707117609	0.795351175	~Q3_Q10_Airway_infection_last_week + Q3_Q2_1_BMI + lib_size + read_conc + Q1_Q1_Age	aldex2	228
Actinobacillus	Q3_Q10_Airway_infection_last_week	0.039829118	0.090466595	0.439804095	0.663877591	0.707117609	0.795351175	~Q3_Q10_Airway_infection_last_week + Q3_Q2_1_BMI + lib_size + read_conc + Q1_Q1_Age	aldex2	228
Alloscardovia	Q3_Q10_Airway_infection_last_week	0.28288246	0.249640105	1.138585242	0.320404298	0.707117609	0.795351175	~Q3_Q10_Airway_infection_last_week + Q3_Q2_1_BMI + lib_size + read_conc + Q1_Q1_Age	aldex2	228
JN713389_g	Q3_Q10_Airway_infection_last_week	-0.13429711	0.190710361	-0.705536762	0.521860194	0.707117609	0.795351175	~Q3_Q10_Airway_infection_last_week + Q3_Q2_1_BMI + lib_size + read_conc + Q1_Q1_Age	aldex2	228
Bulleidia	Q3_Q10_Airway_infection_last_week	-0.137145694	0.210588406	-0.650857771	0.535098269	0.707117609	0.795351175	~Q3_Q10_Airway_infection_last_week + Q3_Q2_1_BMI + lib_size + read_conc + Q1_Q1_Age	aldex2	228
Lautropia	Q3_Q10_Airway_infection_last_week	0.518137052	0.2565534	2.023053031	0.046480791	0.707117609	0.795351175	~Q3_Q10_Airway_infection_last_week + Q3_Q2_1_BMI + lib_size + read_conc + Q1_Q1_Age	aldex2	228
Abiotrophia	Q3_Q10_Airway_infection_last_week	0.09688731	0.287178629	0.336599706	0.624048214	0.707117609	0.795351175	~Q3_Q10_Airway_infection_last_week + Q3_Q2_1_BMI + lib_size + read_conc + Q1_Q1_Age	aldex2	228
Treponema	Q3_Q10_Airway_infection_last_week	-0.290161131	0.209488741	-1.389022369	0.213714524	0.707117609	0.795351175	~Q3_Q10_Airway_infection_last_week + Q3_Q2_1_BMI + lib_size + read_conc + Q1_Q1_Age	aldex2	228
Dialister	Q3_Q10_Airway_infection_last_week	-0.251992114	0.232458343	-1.089468284	0.351076572	0.707117609	0.795351175	~Q3_Q10_Airway_infection_last_week + Q3_Q2_1_BMI + lib_size + read_conc + Q1_Q1_Age	aldex2	228
Parvimonas	Q3_Q10_Airway_infection_last_week	-0.421942691	0.259902265	-1.62711721	0.186346645	0.707117609	0.795351175	~Q3_Q10_Airway_infection_last_week + Q3_Q2_1_BMI + lib_size + read_conc + Q1_Q1_Age	aldex2	228
Streptococcus	Q3_Q10_Airway_infection_last_week	0.033581205	0.069959192	0.480184145	0.637045173	0.707117609	0.795351175	~Q3_Q10_Airway_infection_last_week + Q3_Q2_1_BMI + lib_size + read_conc + Q1_Q1_Age	aldex2	228
Filifactor	Q3_Q10_Airway_infection_last_week	-0.155527323	0.258213704	-0.610207876	0.559913562	0.707117609	0.795351175	~Q3_Q10_Airway_infection_last_week + Q3_Q2_1_BMI + lib_size + read_conc + Q1_Q1_Age	aldex2	228
GQ422727_g	Q3_Q10_Airway_infection_last_week	-0.109545112	0.251078136	-0.440315271	0.595992939	0.707117609	0.795351175	~Q3_Q10_Airway_infection_last_week + Q3_Q2_1_BMI + lib_size + read_conc + Q1_Q1_Age	aldex2	228
Eubacterium_g11	Q3_Q10_Airway_infection_last_week	-0.275995524	0.252809556	-1.094076222	0.376145404	0.707117609	0.795351175	~Q3_Q10_Airway_infection_last_week + Q3_Q2_1_BMI + lib_size + read_conc + Q1_Q1_Age	aldex2	228
DQ003626_g	Q3_Q10_Airway_infection_last_week	-0.002825153	0.271246276	-0.008336824	0.648030099	0.707117609	0.795351175	~Q3_Q10_Airway_infection_last_week + Q3_Q2_1_BMI + lib_size + read_conc + Q1_Q1_Age	aldex2	228
Catonella	Q3_Q10_Airway_infection_last_week	-0.00988549	0.264237732	-0.037552874	0.668895036	0.707117609	0.795351175	~Q3_Q10_Airway_infection_last_week + Q3_Q2_1_BMI + lib_size + read_conc + Q1_Q1_Age	aldex2	228
Kingella	Q3_Q10_Airway_infection_last_week	-0.219850987	0.280732055	-0.786359688	0.476262371	0.707117609	0.795351175	~Q3_Q10_Airway_infection_last_week + Q3_Q2_1_BMI + lib_size + read_conc + Q1_Q1_Age	aldex2	228
ADCM_g	Q3_Q10_Airway_infection_last_week	-0.117473302	0.262744091	-0.442897181	0.591914413	0.707117609	0.795351175	~Q3_Q10_Airway_infection_last_week + Q3_Q2_1_BMI + lib_size + read_conc + Q1_Q1_Age	aldex2	228
Streptobacillus	Q3_Q10_Airway_infection_last_week	-0.088631601	0.265848172	-0.339154203	0.600016024	0.707117609	0.795351175	~Q3_Q10_Airway_infection_last_week + Q3_Q2_1_BMI + lib_size + read_conc + Q1_Q1_Age	aldex2	228
Tannerella	Q3_Q10_Airway_infection_last_week	-0.083387099	0.245774417	-0.339615709	0.658645204	0.707117609	0.795351175	~Q3_Q10_Airway_infection_last_week + Q3_Q2_1_BMI + lib_size + read_conc + Q1_Q1_Age	aldex2	228
AF287775_g	Q3_Q10_Airway_infection_last_week	0.004107584	0.244530627	0.017496471	0.594527527	0.707117609	0.795351175	~Q3_Q10_Airway_infection_last_week + Q3_Q2_1_BMI + lib_size + read_conc + Q1_Q1_Age	aldex2	228
Fretibacterium	Q3_Q10_Airway_infection_last_week	-0.118442304	0.255677038	-0.463801182	0.583320825	0.707117609	0.795351175	~Q3_Q10_Airway_infection_last_week + Q3_Q2_1_BMI + lib_size + read_conc + Q1_Q1_Age	aldex2	228
JN713562_g	Q3_Q10_Airway_infection_last_week	0.484280872	0.266037113	1.822837527	0.106263618	0.707117609	0.795351175	~Q3_Q10_Airway_infection_last_week + Q3_Q2_1_BMI + lib_size + read_conc + Q1_Q1_Age	aldex2	228
Mycoplasma_g4	Q3_Q10_Airway_infection_last_week	-0.267652465	0.257020624	-1.049496892	0.346072023	0.707117609	0.795351175	~Q3_Q10_Airway_infection_last_week + Q3_Q2_1_BMI + lib_size + read_conc + Q1_Q1_Age	aldex2	228
Neisseria	Q3_Q10_Airway_infection_last_week	0.219159356	0.148811284	1.477370147	0.143382076	0.707117609	0.795351175	~Q3_Q10_Airway_infection_last_week + Q3_Q2_1_BMI + lib_size + read_conc + Q1_Q1_Age	aldex2	228
Scardovia	Q3_Q10_Airway_infection_last_week	-0.010543114	0.265054414	-0.041719898	0.647815549	0.707117609	0.795351175	~Q3_Q10_Airway_infection_last_week + Q3_Q2_1_BMI + lib_size + read_conc + Q1_Q1_Age	aldex2	228
Actinobaculum	Q3_Q10_Airway_infection_last_week	-0.088911256	0.25758407	-0.354014983	0.558461789	0.707117609	0.795351175	~Q3_Q10_Airway_infection_last_week + Q3_Q2_1_BMI + lib_size + read_conc + Q1_Q1_Age	aldex2	228
AM419981_g	Q3_Q10_Airway_infection_last_week	-0.105541264	0.243185737	-0.440294021	0.513712936	0.707117609	0.795351175	~Q3_Q10_Airway_infection_last_week + Q3_Q2_1_BMI + lib_size + read_conc + Q1_Q1_Age	aldex2	228
AM420159_g	Q3_Q10_Airway_infection_last_week	-0.055092949	0.267194866	-0.206162538	0.645828343	0.707117609	0.795351175	~Q3_Q10_Airway_infection_last_week + Q3_Q2_1_BMI + lib_size + read_conc + Q1_Q1_Age	aldex2	228
EU381695_g	Q3_Q10_Airway_infection_last_week	-0.192993039	0.243661611	-0.803698425	0.484977609	0.707117609	0.795351175	~Q3_Q10_Airway_infection_last_week + Q3_Q2_1_BMI + lib_size + read_conc + Q1_Q1_Age	aldex2	228
Saccharimonas	Q3_Q10_Airway_infection_last_week	0.032583742	0.241164458	0.132028725	0.568729627	0.707117609	0.795351175	~Q3_Q10_Airway_infection_last_week + Q3_Q2_1_BMI + lib_size + read_conc + Q1_Q1_Age	aldex2	228
Schwartzia	Q3_Q10_Airway_infection_last_week	-0.015109143	0.249373522	-0.063031765	0.62767521	0.707117609	0.795351175	~Q3_Q10_Airway_infection_last_week + Q3_Q2_1_BMI + lib_size + read_conc + Q1_Q1_Age	aldex2	228
GQ422712_g	Q3_Q10_Airway_infection_last_week	0.08886781	0.240578077	0.373655008	0.516573381	0.707117609	0.795351175	~Q3_Q10_Airway_infection_last_week + Q3_Q2_1_BMI + lib_size + read_conc + Q1_Q1_Age	aldex2	228
Fusobacterium	Q3_Q10_Airway_infection_last_week	-0.24083714	0.104105604	-2.309377891	0.036398128	0.707117609	0.795351175	~Q3_Q10_Airway_infection_last_week + Q3_Q2_1_BMI + lib_size + read_conc + Q1_Q1_Age	aldex2	228
JN713547_g	Q3_Q10_Airway_infection_last_week	-0.113666341	0.239563865	-0.474483541	0.556118468	0.707117609	0.795351175	~Q3_Q10_Airway_infection_last_week + Q3_Q2_1_BMI + lib_size + read_conc + Q1_Q1_Age	aldex2	228
Eubacterium_g14	Q3_Q10_Airway_infection_last_week	-0.074484117	0.2428375	-0.313230835	0.542912252	0.707117609	0.795351175	~Q3_Q10_Airway_infection_last_week + Q3_Q2_1_BMI + lib_size + read_conc + Q1_Q1_Age	aldex2	228
Eubacterium_g15	Q3_Q10_Airway_infection_last_week	-0.257711241	0.248444319	-1.043446664	0.390338124	0.707117609	0.795351175	~Q3_Q10_Airway_infection_last_week + Q3_Q2_1_BMI + lib_size + read_conc + Q1_Q1_Age	aldex2	228
Simonsiella	Q3_Q10_Airway_infection_last_week	0.026704837	0.256586026	0.103983531	0.586544989	0.707117609	0.795351175	~Q3_Q10_Airway_infection_last_week + Q3_Q2_1_BMI + lib_size + read_conc + Q1_Q1_Age	aldex2	228
Cardiobacterium	Q3_Q10_Airway_infection_last_week	0.120051532	0.248768233	0.481366498	0.524538453	0.707117609	0.795351175	~Q3_Q10_Airway_infection_last_week + Q3_Q2_1_BMI + lib_size + read_conc + Q1_Q1_Age	aldex2	228
Gemella	Q3_Q10_Airway_infection_last_week	-0.499708282	0.098680762	-5.02861307	6.31712E-06	0.000467467	0.005609599	~Q3_Q10_Airway_infection_last_week + Q3_Q2_1_BMI + lib_size + read_conc + Q1_Q1_Age	aldex2	228
Aminicella	Q3_Q10_Airway_infection_last_week	0.108819062	0.227359404	0.486628228	0.485064928	0.707117609	0.795351175	~Q3_Q10_Airway_infection_last_week + Q3_Q2_1_BMI + lib_size + read_conc + Q1_Q1_Age	aldex2	228
Shuttleworthia	Q3_Q10_Airway_infection_last_week	-0.048988445	0.232635691	-0.200941849	0.50874457	0.707117609	0.795351175	~Q3_Q10_Airway_infection_last_week + Q3_Q2_1_BMI + lib_size + read_conc + Q1_Q1_Age	aldex2	228
Ottowia	Q3_Q10_Airway_infection_last_week	-0.000763623	0.234475428	-0.009067436	0.527255697	0.707117609	0.795351175	~Q3_Q10_Airway_infection_last_week + Q3_Q2_1_BMI + lib_size + read_conc + Q1_Q1_Age	aldex2	228
FJ202371_g	Q3_Q10_Airway_infection_last_week	0.114239217	0.232700354	0.490954902	0.514819913	0.707117609	0.795351175	~Q3_Q10_Airway_infection_last_week + Q3_Q2_1_BMI + lib_size + read_conc + Q1_Q1_Age	aldex2	228
ASND_g	Q3_Q10_Airway_infection_last_week	-0.038852683	0.232841203	-0.169474273	0.576877534	0.707117609	0.795351175	~Q3_Q10_Airway_infection_last_week + Q3_Q2_1_BMI + lib_size + read_conc + Q1_Q1_Age	aldex2	228
Leptotrichia	Q3_Q7_Respiratory_allergies_last_month	-0.248330203	0.114609458	-2.162612555	0.044045893	0.716042423	0.795351175	~Q3_Q7_Respiratory_allergies_last_month + Q3_Q2_1_BMI + lib_size + read_conc + Q1_Q1_Age	aldex2	228
Megasphaera	Q3_Q7_Respiratory_allergies_last_month	-0.399328383	0.182330258	-2.193571599	0.040880201	0.716042423	0.795351175	~Q3_Q7_Respiratory_allergies_last_month + Q3_Q2_1_BMI + lib_size + read_conc + Q1_Q1_Age	aldex2	228
EU381776_g	Q3_Q7_Respiratory_allergies_last_month	-0.049696963	0.224555168	-0.221396929	0.515604149	0.716042423	0.795351175	~Q3_Q7_Respiratory_allergies_last_month + Q3_Q2_1_BMI + lib_size + read_conc + Q1_Q1_Age	aldex2	228
Granulicatella	Q3_Q7_Respiratory_allergies_last_month	0.088832135	0.090871386	0.982418741	0.335958176	0.716042423	0.795351175	~Q3_Q7_Respiratory_allergies_last_month + Q3_Q2_1_BMI + lib_size + read_conc + Q1_Q1_Age	aldex2	228
Alloprevotella	Q3_Q7_Respiratory_allergies_last_month	-0.143193648	0.095191949	-1.516823554	0.141208956	0.716042423	0.795351175	~Q3_Q7_Respiratory_allergies_last_month + Q3_Q2_1_BMI + lib_size + read_conc + Q1_Q1_Age	aldex2	228
Campylobacter	Q3_Q7_Respiratory_allergies_last_month	0.007109117	0.077486198	0.084618189	0.830846832	0.830846832	0.853925911	~Q3_Q7_Respiratory_allergies_last_month + Q3_Q2_1_BMI + lib_size + read_conc + Q1_Q1_Age	aldex2	228
Staphylococcus	Q3_Q7_Respiratory_allergies_last_month	-0.024819981	0.251346721	-0.090616331	0.575060057	0.716042423	0.795351175	~Q3_Q7_Respiratory_allergies_last_month + Q3_Q2_1_BMI + lib_size + read_conc + Q1_Q1_Age	aldex2	228
Haemophilus	Q3_Q7_Respiratory_allergies_last_month	0.256733687	0.270801587	0.946631099	0.361930309	0.716042423	0.795351175	~Q3_Q7_Respiratory_allergies_last_month + Q3_Q2_1_BMI + lib_size + read_conc + Q1_Q1_Age	aldex2	228
Selenomonas	Q3_Q7_Respiratory_allergies_last_month	-0.237262616	0.131930848	-1.787568415	0.102511447	0.716042423	0.795351175	~Q3_Q7_Respiratory_allergies_last_month + Q3_Q2_1_BMI + lib_size + read_conc + Q1_Q1_Age	aldex2	228
Peptostreptococcus	Q3_Q7_Respiratory_allergies_last_month	-0.189635459	0.196570103	-0.969994483	0.375644136	0.716042423	0.795351175	~Q3_Q7_Respiratory_allergies_last_month + Q3_Q2_1_BMI + lib_size + read_conc + Q1_Q1_Age	aldex2	228
Actinomyces	Q3_Q7_Respiratory_allergies_last_month	-0.027519415	0.104557971	-0.249076557	0.753499294	0.796556397	0.812167676	~Q3_Q7_Respiratory_allergies_last_month + Q3_Q2_1_BMI + lib_size + read_conc + Q1_Q1_Age	aldex2	228
Veillonella	Q3_Q7_Respiratory_allergies_last_month	-0.019097769	0.083259076	-0.238180624	0.809965904	0.823556116	0.843002488	~Q3_Q7_Respiratory_allergies_last_month + Q3_Q2_1_BMI + lib_size + read_conc + Q1_Q1_Age	aldex2	228
Capnocytophaga	Q3_Q7_Respiratory_allergies_last_month	0.187584808	0.165849565	1.12906602	0.264856514	0.716042423	0.795351175	~Q3_Q7_Respiratory_allergies_last_month + Q3_Q2_1_BMI + lib_size + read_conc + Q1_Q1_Age	aldex2	228
Aggregatibacter	Q3_Q7_Respiratory_allergies_last_month	-0.089570921	0.233234195	-0.386564633	0.682082879	0.742266663	0.795351175	~Q3_Q7_Respiratory_allergies_last_month + Q3_Q2_1_BMI + lib_size + read_conc + Q1_Q1_Age	aldex2	228
Atopobium	Q3_Q7_Respiratory_allergies_last_month	-0.287118213	0.164842497	-1.753775988	0.114640372	0.716042423	0.795351175	~Q3_Q7_Respiratory_allergies_last_month + Q3_Q2_1_BMI + lib_size + read_conc + Q1_Q1_Age	aldex2	228
GU410548_g	Q3_Q7_Respiratory_allergies_last_month	-0.168022892	0.292425751	-0.573578619	0.577877857	0.716042423	0.795351175	~Q3_Q7_Respiratory_allergies_last_month + Q3_Q2_1_BMI + lib_size + read_conc + Q1_Q1_Age	aldex2	228
Lachnoanaerobaculum	Q3_Q7_Respiratory_allergies_last_month	-0.151384616	0.111399749	-1.376192071	0.20389664	0.716042423	0.795351175	~Q3_Q7_Respiratory_allergies_last_month + Q3_Q2_1_BMI + lib_size + read_conc + Q1_Q1_Age	aldex2	228
AM420062_g	Q3_Q7_Respiratory_allergies_last_month	-0.551072603	0.289716914	-1.908491795	0.096967893	0.716042423	0.795351175	~Q3_Q7_Respiratory_allergies_last_month + Q3_Q2_1_BMI + lib_size + read_conc + Q1_Q1_Age	aldex2	228
Pasteurellaceae	Q3_Q7_Respiratory_allergies_last_month	-0.317064676	0.356157423	-0.892713367	0.41558582	0.716042423	0.795351175	~Q3_Q7_Respiratory_allergies_last_month + Q3_Q2_1_BMI + lib_size + read_conc + Q1_Q1_Age	aldex2	228
Rothia	Q3_Q7_Respiratory_allergies_last_month	0.216873819	0.131725955	1.658298441	0.119197523	0.716042423	0.795351175	~Q3_Q7_Respiratory_allergies_last_month + Q3_Q2_1_BMI + lib_size + read_conc + Q1_Q1_Age	aldex2	228
Prevotella	Q3_Q7_Respiratory_allergies_last_month	-0.149885947	0.060884478	-2.462222561	0.017536489	0.648850096	0.795351175	~Q3_Q7_Respiratory_allergies_last_month + Q3_Q2_1_BMI + lib_size + read_conc + Q1_Q1_Age	aldex2	228
Moryella	Q3_Q7_Respiratory_allergies_last_month	-0.297410128	0.151430666	-1.969659781	0.079241771	0.716042423	0.795351175	~Q3_Q7_Respiratory_allergies_last_month + Q3_Q2_1_BMI + lib_size + read_conc + Q1_Q1_Age	aldex2	228
Porphyromonas	Q3_Q7_Respiratory_allergies_last_month	0.043504148	0.195668248	0.222353866	0.732167817	0.785223456	0.803665045	~Q3_Q7_Respiratory_allergies_last_month + Q3_Q2_1_BMI + lib_size + read_conc + Q1_Q1_Age	aldex2	228
Mogibacterium	Q3_Q7_Respiratory_allergies_last_month	-0.330093009	0.18099239	-1.819832407	0.105285167	0.716042423	0.795351175	~Q3_Q7_Respiratory_allergies_last_month + Q3_Q2_1_BMI + lib_size + read_conc + Q1_Q1_Age	aldex2	228
Bergeyella	Q3_Q7_Respiratory_allergies_last_month	0.085413199	0.19834359	0.434006678	0.637118016	0.716042423	0.795351175	~Q3_Q7_Respiratory_allergies_last_month + Q3_Q2_1_BMI + lib_size + read_conc + Q1_Q1_Age	aldex2	228
Corynebacterium	Q3_Q7_Respiratory_allergies_last_month	0.536572725	0.204355894	2.633842504	0.012813063	0.648850096	0.795351175	~Q3_Q7_Respiratory_allergies_last_month + Q3_Q2_1_BMI + lib_size + read_conc + Q1_Q1_Age	aldex2	228
Oribacterium	Q3_Q7_Respiratory_allergies_last_month	0.092199073	0.150300871	0.614018532	0.551010168	0.716042423	0.795351175	~Q3_Q7_Respiratory_allergies_last_month + Q3_Q2_1_BMI + lib_size + read_conc + Q1_Q1_Age	aldex2	228
Mitsuokella	Q3_Q7_Respiratory_allergies_last_month	-0.096953994	0.311954783	-0.312657463	0.65060754	0.718581462	0.795351175	~Q3_Q7_Respiratory_allergies_last_month + Q3_Q2_1_BMI + lib_size + read_conc + Q1_Q1_Age	aldex2	228
Eubacterium_g10	Q3_Q7_Respiratory_allergies_last_month	-0.140548986	0.238093902	-0.590644497	0.563229509	0.716042423	0.795351175	~Q3_Q7_Respiratory_allergies_last_month + Q3_Q2_1_BMI + lib_size + read_conc + Q1_Q1_Age	aldex2	228
Butyrivibrio	Q3_Q7_Respiratory_allergies_last_month	-0.303070262	0.259178315	-1.17155323	0.307710177	0.716042423	0.795351175	~Q3_Q7_Respiratory_allergies_last_month + Q3_Q2_1_BMI + lib_size + read_conc + Q1_Q1_Age	aldex2	228
Actinobacillus	Q3_Q7_Respiratory_allergies_last_month	0.025252047	0.091330498	0.275845404	0.783772384	0.816889527	0.828633391	~Q3_Q7_Respiratory_allergies_last_month + Q3_Q2_1_BMI + lib_size + read_conc + Q1_Q1_Age	aldex2	228
Alloscardovia	Q3_Q7_Respiratory_allergies_last_month	-0.024463707	0.252689204	-0.098687253	0.574212412	0.716042423	0.795351175	~Q3_Q7_Respiratory_allergies_last_month + Q3_Q2_1_BMI + lib_size + read_conc + Q1_Q1_Age	aldex2	228
JN713389_g	Q3_Q7_Respiratory_allergies_last_month	-0.254453444	0.195045057	-1.306520669	0.240632663	0.716042423	0.795351175	~Q3_Q7_Respiratory_allergies_last_month + Q3_Q2_1_BMI + lib_size + read_conc + Q1_Q1_Age	aldex2	228
Bulleidia	Q3_Q7_Respiratory_allergies_last_month	-0.163757761	0.213125189	-0.770675865	0.484046751	0.716042423	0.795351175	~Q3_Q7_Respiratory_allergies_last_month + Q3_Q2_1_BMI + lib_size + read_conc + Q1_Q1_Age	aldex2	228
Lautropia	Q3_Q7_Respiratory_allergies_last_month	0.495084909	0.261146912	1.897582239	0.070452807	0.716042423	0.795351175	~Q3_Q7_Respiratory_allergies_last_month + Q3_Q2_1_BMI + lib_size + read_conc + Q1_Q1_Age	aldex2	228
Abiotrophia	Q3_Q7_Respiratory_allergies_last_month	0.129028599	0.287963304	0.445770819	0.591736217	0.716042423	0.795351175	~Q3_Q7_Respiratory_allergies_last_month + Q3_Q2_1_BMI + lib_size + read_conc + Q1_Q1_Age	aldex2	228
Treponema	Q3_Q7_Respiratory_allergies_last_month	0.139959975	0.212732598	0.660262327	0.521074202	0.716042423	0.795351175	~Q3_Q7_Respiratory_allergies_last_month + Q3_Q2_1_BMI + lib_size + read_conc + Q1_Q1_Age	aldex2	228
Dialister	Q3_Q7_Respiratory_allergies_last_month	0.35195559	0.237615159	1.488532833	0.164150582	0.716042423	0.795351175	~Q3_Q7_Respiratory_allergies_last_month + Q3_Q2_1_BMI + lib_size + read_conc + Q1_Q1_Age	aldex2	228
Parvimonas	Q3_Q7_Respiratory_allergies_last_month	0.294275387	0.261907914	1.125616318	0.302299891	0.716042423	0.795351175	~Q3_Q7_Respiratory_allergies_last_month + Q3_Q2_1_BMI + lib_size + read_conc + Q1_Q1_Age	aldex2	228
Streptococcus	Q3_Q7_Respiratory_allergies_last_month	0.048960501	0.070826007	0.691592458	0.499065082	0.716042423	0.795351175	~Q3_Q7_Respiratory_allergies_last_month + Q3_Q2_1_BMI + lib_size + read_conc + Q1_Q1_Age	aldex2	228
Filifactor	Q3_Q7_Respiratory_allergies_last_month	-0.159411758	0.263819325	-0.603328479	0.544499678	0.716042423	0.795351175	~Q3_Q7_Respiratory_allergies_last_month + Q3_Q2_1_BMI + lib_size + read_conc + Q1_Q1_Age	aldex2	228
GQ422727_g	Q3_Q7_Respiratory_allergies_last_month	0.039535384	0.251111929	0.155350809	0.638632431	0.716042423	0.795351175	~Q3_Q7_Respiratory_allergies_last_month + Q3_Q2_1_BMI + lib_size + read_conc + Q1_Q1_Age	aldex2	228
Eubacterium_g11	Q3_Q7_Respiratory_allergies_last_month	0.009041101	0.255257035	0.036463965	0.620995948	0.716042423	0.795351175	~Q3_Q7_Respiratory_allergies_last_month + Q3_Q2_1_BMI + lib_size + read_conc + Q1_Q1_Age	aldex2	228
DQ003626_g	Q3_Q7_Respiratory_allergies_last_month	0.172948833	0.275256871	0.630191703	0.478608232	0.716042423	0.795351175	~Q3_Q7_Respiratory_allergies_last_month + Q3_Q2_1_BMI + lib_size + read_conc + Q1_Q1_Age	aldex2	228
Catonella	Q3_Q7_Respiratory_allergies_last_month	-0.059694919	0.266840399	-0.226865448	0.635169564	0.716042423	0.795351175	~Q3_Q7_Respiratory_allergies_last_month + Q3_Q2_1_BMI + lib_size + read_conc + Q1_Q1_Age	aldex2	228
Kingella	Q3_Q7_Respiratory_allergies_last_month	-0.246694114	0.284805503	-0.868712878	0.448466139	0.716042423	0.795351175	~Q3_Q7_Respiratory_allergies_last_month + Q3_Q2_1_BMI + lib_size + read_conc + Q1_Q1_Age	aldex2	228
ADCM_g	Q3_Q7_Respiratory_allergies_last_month	-0.094436713	0.264989378	-0.361268097	0.58358722	0.716042423	0.795351175	~Q3_Q7_Respiratory_allergies_last_month + Q3_Q2_1_BMI + lib_size + read_conc + Q1_Q1_Age	aldex2	228
Streptobacillus	Q3_Q7_Respiratory_allergies_last_month	-0.058717458	0.270307922	-0.216634978	0.609012	0.716042423	0.795351175	~Q3_Q7_Respiratory_allergies_last_month + Q3_Q2_1_BMI + lib_size + read_conc + Q1_Q1_Age	aldex2	228
Tannerella	Q3_Q7_Respiratory_allergies_last_month	0.082948959	0.248113502	0.329975644	0.591087112	0.716042423	0.795351175	~Q3_Q7_Respiratory_allergies_last_month + Q3_Q2_1_BMI + lib_size + read_conc + Q1_Q1_Age	aldex2	228
AF287775_g	Q3_Q7_Respiratory_allergies_last_month	0.251041521	0.247689634	1.015936315	0.337014063	0.716042423	0.795351175	~Q3_Q7_Respiratory_allergies_last_month + Q3_Q2_1_BMI + lib_size + read_conc + Q1_Q1_Age	aldex2	228
Fretibacterium	Q3_Q7_Respiratory_allergies_last_month	0.201942179	0.257676957	0.788608731	0.441597388	0.716042423	0.795351175	~Q3_Q7_Respiratory_allergies_last_month + Q3_Q2_1_BMI + lib_size + read_conc + Q1_Q1_Age	aldex2	228
JN713562_g	Q3_Q7_Respiratory_allergies_last_month	-0.022238474	0.270300829	-0.081425931	0.634688774	0.716042423	0.795351175	~Q3_Q7_Respiratory_allergies_last_month + Q3_Q2_1_BMI + lib_size + read_conc + Q1_Q1_Age	aldex2	228
Mycoplasma_g4	Q3_Q7_Respiratory_allergies_last_month	0.088826836	0.264082025	0.335583503	0.613134405	0.716042423	0.795351175	~Q3_Q7_Respiratory_allergies_last_month + Q3_Q2_1_BMI + lib_size + read_conc + Q1_Q1_Age	aldex2	228
Neisseria	Q3_Q7_Respiratory_allergies_last_month	0.164812696	0.151042812	1.092737447	0.278574939	0.716042423	0.795351175	~Q3_Q7_Respiratory_allergies_last_month + Q3_Q2_1_BMI + lib_size + read_conc + Q1_Q1_Age	aldex2	228
Scardovia	Q3_Q7_Respiratory_allergies_last_month	0.410059878	0.263134967	1.556533661	0.187038253	0.716042423	0.795351175	~Q3_Q7_Respiratory_allergies_last_month + Q3_Q2_1_BMI + lib_size + read_conc + Q1_Q1_Age	aldex2	228
Actinobaculum	Q3_Q7_Respiratory_allergies_last_month	-0.091070417	0.260604631	-0.355799783	0.570061168	0.716042423	0.795351175	~Q3_Q7_Respiratory_allergies_last_month + Q3_Q2_1_BMI + lib_size + read_conc + Q1_Q1_Age	aldex2	228
AM419981_g	Q3_Q7_Respiratory_allergies_last_month	-0.036075219	0.247564273	-0.141365416	0.553884568	0.716042423	0.795351175	~Q3_Q7_Respiratory_allergies_last_month + Q3_Q2_1_BMI + lib_size + read_conc + Q1_Q1_Age	aldex2	228
AM420159_g	Q3_Q7_Respiratory_allergies_last_month	0.059823908	0.268666946	0.224765326	0.629836838	0.716042423	0.795351175	~Q3_Q7_Respiratory_allergies_last_month + Q3_Q2_1_BMI + lib_size + read_conc + Q1_Q1_Age	aldex2	228
EU381695_g	Q3_Q7_Respiratory_allergies_last_month	-0.232768095	0.249842567	-0.939323191	0.427923926	0.716042423	0.795351175	~Q3_Q7_Respiratory_allergies_last_month + Q3_Q2_1_BMI + lib_size + read_conc + Q1_Q1_Age	aldex2	228
Saccharimonas	Q3_Q7_Respiratory_allergies_last_month	-0.033108392	0.242407491	-0.137564078	0.568623229	0.716042423	0.795351175	~Q3_Q7_Respiratory_allergies_last_month + Q3_Q2_1_BMI + lib_size + read_conc + Q1_Q1_Age	aldex2	228
Schwartzia	Q3_Q7_Respiratory_allergies_last_month	0.290311594	0.256077186	1.139057709	0.309932303	0.716042423	0.795351175	~Q3_Q7_Respiratory_allergies_last_month + Q3_Q2_1_BMI + lib_size + read_conc + Q1_Q1_Age	aldex2	228
GQ422712_g	Q3_Q7_Respiratory_allergies_last_month	-0.081373925	0.242389636	-0.34061237	0.56913596	0.716042423	0.795351175	~Q3_Q7_Respiratory_allergies_last_month + Q3_Q2_1_BMI + lib_size + read_conc + Q1_Q1_Age	aldex2	228
Fusobacterium	Q3_Q7_Respiratory_allergies_last_month	-0.023079399	0.104385424	-0.225822522	0.812426979	0.823556116	0.84378381	~Q3_Q7_Respiratory_allergies_last_month + Q3_Q2_1_BMI + lib_size + read_conc + Q1_Q1_Age	aldex2	228
JN713547_g	Q3_Q7_Respiratory_allergies_last_month	-0.138523294	0.241386519	-0.580408048	0.518038841	0.716042423	0.795351175	~Q3_Q7_Respiratory_allergies_last_month + Q3_Q2_1_BMI + lib_size + read_conc + Q1_Q1_Age	aldex2	228
Eubacterium_g14	Q3_Q7_Respiratory_allergies_last_month	-0.016794074	0.244839098	-0.068413997	0.557549441	0.716042423	0.795351175	~Q3_Q7_Respiratory_allergies_last_month + Q3_Q2_1_BMI + lib_size + read_conc + Q1_Q1_Age	aldex2	228
Eubacterium_g15	Q3_Q7_Respiratory_allergies_last_month	-0.097017769	0.248841968	-0.401754453	0.563310934	0.716042423	0.795351175	~Q3_Q7_Respiratory_allergies_last_month + Q3_Q2_1_BMI + lib_size + read_conc + Q1_Q1_Age	aldex2	228
Simonsiella	Q3_Q7_Respiratory_allergies_last_month	0.058355398	0.263038493	0.219194555	0.570428692	0.716042423	0.795351175	~Q3_Q7_Respiratory_allergies_last_month + Q3_Q2_1_BMI + lib_size + read_conc + Q1_Q1_Age	aldex2	228
Cardiobacterium	Q3_Q7_Respiratory_allergies_last_month	-0.102972041	0.253368289	-0.404785776	0.605342692	0.716042423	0.795351175	~Q3_Q7_Respiratory_allergies_last_month + Q3_Q2_1_BMI + lib_size + read_conc + Q1_Q1_Age	aldex2	228
Gemella	Q3_Q7_Respiratory_allergies_last_month	0.135607596	0.103035554	1.320085671	0.194876473	0.716042423	0.795351175	~Q3_Q7_Respiratory_allergies_last_month + Q3_Q2_1_BMI + lib_size + read_conc + Q1_Q1_Age	aldex2	228
Aminicella	Q3_Q7_Respiratory_allergies_last_month	0.227934415	0.22842339	1.000451411	0.361853176	0.716042423	0.795351175	~Q3_Q7_Respiratory_allergies_last_month + Q3_Q2_1_BMI + lib_size + read_conc + Q1_Q1_Age	aldex2	228
Shuttleworthia	Q3_Q7_Respiratory_allergies_last_month	-0.038618158	0.236074337	-0.160848806	0.584096991	0.716042423	0.795351175	~Q3_Q7_Respiratory_allergies_last_month + Q3_Q2_1_BMI + lib_size + read_conc + Q1_Q1_Age	aldex2	228
Ottowia	Q3_Q7_Respiratory_allergies_last_month	0.010011757	0.232858772	0.051717811	0.577660297	0.716042423	0.795351175	~Q3_Q7_Respiratory_allergies_last_month + Q3_Q2_1_BMI + lib_size + read_conc + Q1_Q1_Age	aldex2	228
FJ202371_g	Q3_Q7_Respiratory_allergies_last_month	0.245489915	0.231774588	1.061916373	0.357750589	0.716042423	0.795351175	~Q3_Q7_Respiratory_allergies_last_month + Q3_Q2_1_BMI + lib_size + read_conc + Q1_Q1_Age	aldex2	228
ASND_g	Q3_Q7_Respiratory_allergies_last_month	0.025159756	0.23358796	0.107041261	0.540463328	0.716042423	0.795351175	~Q3_Q7_Respiratory_allergies_last_month + Q3_Q2_1_BMI + lib_size + read_conc + Q1_Q1_Age	aldex2	228
Leptotrichia	Q3_Q8_Allergies_last_week	-0.140719142	0.115337868	-1.2112011	0.248825251	0.706177235	0.795351175	~Q3_Q8_Allergies_last_week + Q3_Q2_1_BMI + lib_size + read_conc + Q1_Q1_Age	aldex2	228
Megasphaera	Q3_Q8_Allergies_last_week	-0.334013099	0.183445799	-1.819273792	0.087330682	0.706177235	0.795351175	~Q3_Q8_Allergies_last_week + Q3_Q2_1_BMI + lib_size + read_conc + Q1_Q1_Age	aldex2	228
EU381776_g	Q3_Q8_Allergies_last_week	-0.014288694	0.22379655	-0.054205922	0.510818035	0.706177235	0.795351175	~Q3_Q8_Allergies_last_week + Q3_Q2_1_BMI + lib_size + read_conc + Q1_Q1_Age	aldex2	228
Granulicatella	Q3_Q8_Allergies_last_week	0.072148379	0.088316844	0.820849482	0.419654886	0.706177235	0.795351175	~Q3_Q8_Allergies_last_week + Q3_Q2_1_BMI + lib_size + read_conc + Q1_Q1_Age	aldex2	228
Alloprevotella	Q3_Q8_Allergies_last_week	-0.146729214	0.092831882	-1.592336215	0.120995861	0.706177235	0.795351175	~Q3_Q8_Allergies_last_week + Q3_Q2_1_BMI + lib_size + read_conc + Q1_Q1_Age	aldex2	228
Campylobacter	Q3_Q8_Allergies_last_week	0.001347722	0.07612932	0.014937337	0.848911996	0.848911996	0.867073674	~Q3_Q8_Allergies_last_week + Q3_Q2_1_BMI + lib_size + read_conc + Q1_Q1_Age	aldex2	228
Staphylococcus	Q3_Q8_Allergies_last_week	-0.105416505	0.249454846	-0.425113658	0.558025338	0.706177235	0.795351175	~Q3_Q8_Allergies_last_week + Q3_Q2_1_BMI + lib_size + read_conc + Q1_Q1_Age	aldex2	228
Haemophilus	Q3_Q8_Allergies_last_week	0.192065013	0.268838924	0.715247085	0.492469129	0.706177235	0.795351175	~Q3_Q8_Allergies_last_week + Q3_Q2_1_BMI + lib_size + read_conc + Q1_Q1_Age	aldex2	228
Selenomonas	Q3_Q8_Allergies_last_week	-0.277736014	0.131803944	-2.092657264	0.057258106	0.706177235	0.795351175	~Q3_Q8_Allergies_last_week + Q3_Q2_1_BMI + lib_size + read_conc + Q1_Q1_Age	aldex2	228
Peptostreptococcus	Q3_Q8_Allergies_last_week	-0.247763577	0.19215531	-1.282797666	0.240772982	0.706177235	0.795351175	~Q3_Q8_Allergies_last_week + Q3_Q2_1_BMI + lib_size + read_conc + Q1_Q1_Age	aldex2	228
Actinomyces	Q3_Q8_Allergies_last_week	0.010913787	0.104115532	0.114058777	0.790424205	0.812380433	0.832617668	~Q3_Q8_Allergies_last_week + Q3_Q2_1_BMI + lib_size + read_conc + Q1_Q1_Age	aldex2	228
Veillonella	Q3_Q8_Allergies_last_week	-0.061447612	0.082550754	-0.755195224	0.459663732	0.706177235	0.795351175	~Q3_Q8_Allergies_last_week + Q3_Q2_1_BMI + lib_size + read_conc + Q1_Q1_Age	aldex2	228
Capnocytophaga	Q3_Q8_Allergies_last_week	-0.056715538	0.166200336	-0.34015392	0.717377402	0.758370396	0.798627654	~Q3_Q8_Allergies_last_week + Q3_Q2_1_BMI + lib_size + read_conc + Q1_Q1_Age	aldex2	228
Aggregatibacter	Q3_Q8_Allergies_last_week	-0.428014596	0.231619594	-1.847773362	0.082504215	0.706177235	0.795351175	~Q3_Q8_Allergies_last_week + Q3_Q2_1_BMI + lib_size + read_conc + Q1_Q1_Age	aldex2	228
Atopobium	Q3_Q8_Allergies_last_week	-0.109146707	0.162795298	-0.672282495	0.532200327	0.706177235	0.795351175	~Q3_Q8_Allergies_last_week + Q3_Q2_1_BMI + lib_size + read_conc + Q1_Q1_Age	aldex2	228
GU410548_g	Q3_Q8_Allergies_last_week	-0.32815197	0.290905872	-1.129264537	0.294517849	0.706177235	0.795351175	~Q3_Q8_Allergies_last_week + Q3_Q2_1_BMI + lib_size + read_conc + Q1_Q1_Age	aldex2	228
Lachnoanaerobaculum	Q3_Q8_Allergies_last_week	-0.129040385	0.112048147	-1.161413713	0.290319407	0.706177235	0.795351175	~Q3_Q8_Allergies_last_week + Q3_Q2_1_BMI + lib_size + read_conc + Q1_Q1_Age	aldex2	228
AM420062_g	Q3_Q8_Allergies_last_week	-0.119068236	0.290694231	-0.410007304	0.658312978	0.716399418	0.795351175	~Q3_Q8_Allergies_last_week + Q3_Q2_1_BMI + lib_size + read_conc + Q1_Q1_Age	aldex2	228
Pasteurellaceae	Q3_Q8_Allergies_last_week	-0.44135331	0.353901998	-1.249737968	0.262216281	0.706177235	0.795351175	~Q3_Q8_Allergies_last_week + Q3_Q2_1_BMI + lib_size + read_conc + Q1_Q1_Age	aldex2	228
Rothia	Q3_Q8_Allergies_last_week	0.1936063	0.12924269	1.504687983	0.150094861	0.706177235	0.795351175	~Q3_Q8_Allergies_last_week + Q3_Q2_1_BMI + lib_size + read_conc + Q1_Q1_Age	aldex2	228
Prevotella	Q3_Q8_Allergies_last_week	-0.109500819	0.061065224	-1.793610912	0.080726766	0.706177235	0.795351175	~Q3_Q8_Allergies_last_week + Q3_Q2_1_BMI + lib_size + read_conc + Q1_Q1_Age	aldex2	228
Moryella	Q3_Q8_Allergies_last_week	-0.268493921	0.151202534	-1.781789839	0.118562607	0.706177235	0.795351175	~Q3_Q8_Allergies_last_week + Q3_Q2_1_BMI + lib_size + read_conc + Q1_Q1_Age	aldex2	228
Porphyromonas	Q3_Q8_Allergies_last_week	-0.182432701	0.193600367	-0.951641403	0.369091742	0.706177235	0.795351175	~Q3_Q8_Allergies_last_week + Q3_Q2_1_BMI + lib_size + read_conc + Q1_Q1_Age	aldex2	228
Mogibacterium	Q3_Q8_Allergies_last_week	-0.35135128	0.181352206	-1.943534762	0.095777477	0.706177235	0.795351175	~Q3_Q8_Allergies_last_week + Q3_Q2_1_BMI + lib_size + read_conc + Q1_Q1_Age	aldex2	228
Bergeyella	Q3_Q8_Allergies_last_week	-0.007000998	0.194267323	-0.036475524	0.755134376	0.787041463	0.812602189	~Q3_Q8_Allergies_last_week + Q3_Q2_1_BMI + lib_size + read_conc + Q1_Q1_Age	aldex2	228
Corynebacterium	Q3_Q8_Allergies_last_week	0.344139136	0.210520188	1.64092548	0.12264558	0.706177235	0.795351175	~Q3_Q8_Allergies_last_week + Q3_Q2_1_BMI + lib_size + read_conc + Q1_Q1_Age	aldex2	228
Oribacterium	Q3_Q8_Allergies_last_week	-0.047071862	0.148482743	-0.314172718	0.701344748	0.752166831	0.796905755	~Q3_Q8_Allergies_last_week + Q3_Q2_1_BMI + lib_size + read_conc + Q1_Q1_Age	aldex2	228
Mitsuokella	Q3_Q8_Allergies_last_week	0.076892594	0.312948808	0.244979573	0.654298682	0.716399418	0.795351175	~Q3_Q8_Allergies_last_week + Q3_Q2_1_BMI + lib_size + read_conc + Q1_Q1_Age	aldex2	228
Eubacterium_g10	Q3_Q8_Allergies_last_week	-0.208895064	0.232164887	-0.906889091	0.409884676	0.706177235	0.795351175	~Q3_Q8_Allergies_last_week + Q3_Q2_1_BMI + lib_size + read_conc + Q1_Q1_Age	aldex2	228
Butyrivibrio	Q3_Q8_Allergies_last_week	-0.353286119	0.258016528	-1.373689252	0.231949847	0.706177235	0.795351175	~Q3_Q8_Allergies_last_week + Q3_Q2_1_BMI + lib_size + read_conc + Q1_Q1_Age	aldex2	228
Actinobacillus	Q3_Q8_Allergies_last_week	-0.103036529	0.090325389	-1.141592121	0.260357322	0.706177235	0.795351175	~Q3_Q8_Allergies_last_week + Q3_Q2_1_BMI + lib_size + read_conc + Q1_Q1_Age	aldex2	228
Alloscardovia	Q3_Q8_Allergies_last_week	0.032664977	0.252089359	0.127862747	0.584304416	0.706177235	0.795351175	~Q3_Q8_Allergies_last_week + Q3_Q2_1_BMI + lib_size + read_conc + Q1_Q1_Age	aldex2	228
JN713389_g	Q3_Q8_Allergies_last_week	-0.311335289	0.193586128	-1.607842177	0.143064984	0.706177235	0.795351175	~Q3_Q8_Allergies_last_week + Q3_Q2_1_BMI + lib_size + read_conc + Q1_Q1_Age	aldex2	228
Bulleidia	Q3_Q8_Allergies_last_week	-0.132416522	0.212252308	-0.621777067	0.542187755	0.706177235	0.795351175	~Q3_Q8_Allergies_last_week + Q3_Q2_1_BMI + lib_size + read_conc + Q1_Q1_Age	aldex2	228
Lautropia	Q3_Q8_Allergies_last_week	0.116983808	0.260670396	0.453008322	0.613046493	0.706177235	0.795351175	~Q3_Q8_Allergies_last_week + Q3_Q2_1_BMI + lib_size + read_conc + Q1_Q1_Age	aldex2	228
Abiotrophia	Q3_Q8_Allergies_last_week	-0.195893905	0.284757057	-0.684694479	0.520138636	0.706177235	0.795351175	~Q3_Q8_Allergies_last_week + Q3_Q2_1_BMI + lib_size + read_conc + Q1_Q1_Age	aldex2	228
Treponema	Q3_Q8_Allergies_last_week	0.011588912	0.211540296	0.05439064	0.818982569	0.830201508	0.847223347	~Q3_Q8_Allergies_last_week + Q3_Q2_1_BMI + lib_size + read_conc + Q1_Q1_Age	aldex2	228
Dialister	Q3_Q8_Allergies_last_week	0.255587643	0.235482234	1.088534835	0.307984534	0.706177235	0.795351175	~Q3_Q8_Allergies_last_week + Q3_Q2_1_BMI + lib_size + read_conc + Q1_Q1_Age	aldex2	228
Parvimonas	Q3_Q8_Allergies_last_week	0.110911279	0.26311572	0.420071734	0.618338257	0.706177235	0.795351175	~Q3_Q8_Allergies_last_week + Q3_Q2_1_BMI + lib_size + read_conc + Q1_Q1_Age	aldex2	228
Streptococcus	Q3_Q8_Allergies_last_week	0.077168435	0.070413167	1.095616109	0.282570193	0.706177235	0.795351175	~Q3_Q8_Allergies_last_week + Q3_Q2_1_BMI + lib_size + read_conc + Q1_Q1_Age	aldex2	228
Filifactor	Q3_Q8_Allergies_last_week	0.029393701	0.261819217	0.114806584	0.583955251	0.706177235	0.795351175	~Q3_Q8_Allergies_last_week + Q3_Q2_1_BMI + lib_size + read_conc + Q1_Q1_Age	aldex2	228
GQ422727_g	Q3_Q8_Allergies_last_week	-0.183229672	0.251926353	-0.725294608	0.473196732	0.706177235	0.795351175	~Q3_Q8_Allergies_last_week + Q3_Q2_1_BMI + lib_size + read_conc + Q1_Q1_Age	aldex2	228
Eubacterium_g11	Q3_Q8_Allergies_last_week	0.095355698	0.25550988	0.374564883	0.570902485	0.706177235	0.795351175	~Q3_Q8_Allergies_last_week + Q3_Q2_1_BMI + lib_size + read_conc + Q1_Q1_Age	aldex2	228
DQ003626_g	Q3_Q8_Allergies_last_week	0.089050575	0.275291999	0.325416654	0.596024231	0.706177235	0.795351175	~Q3_Q8_Allergies_last_week + Q3_Q2_1_BMI + lib_size + read_conc + Q1_Q1_Age	aldex2	228
Catonella	Q3_Q8_Allergies_last_week	-0.021554591	0.263299143	-0.084773567	0.61304076	0.706177235	0.795351175	~Q3_Q8_Allergies_last_week + Q3_Q2_1_BMI + lib_size + read_conc + Q1_Q1_Age	aldex2	228
Kingella	Q3_Q8_Allergies_last_week	-0.11528636	0.286423969	-0.404774307	0.620290815	0.706177235	0.795351175	~Q3_Q8_Allergies_last_week + Q3_Q2_1_BMI + lib_size + read_conc + Q1_Q1_Age	aldex2	228
ADCM_g	Q3_Q8_Allergies_last_week	-0.187446593	0.263266169	-0.716160652	0.507316202	0.706177235	0.795351175	~Q3_Q8_Allergies_last_week + Q3_Q2_1_BMI + lib_size + read_conc + Q1_Q1_Age	aldex2	228
Streptobacillus	Q3_Q8_Allergies_last_week	-0.119406527	0.270680924	-0.441670459	0.546008022	0.706177235	0.795351175	~Q3_Q8_Allergies_last_week + Q3_Q2_1_BMI + lib_size + read_conc + Q1_Q1_Age	aldex2	228
Tannerella	Q3_Q8_Allergies_last_week	-0.162515697	0.245913371	-0.66366704	0.531378668	0.706177235	0.795351175	~Q3_Q8_Allergies_last_week + Q3_Q2_1_BMI + lib_size + read_conc + Q1_Q1_Age	aldex2	228
AF287775_g	Q3_Q8_Allergies_last_week	0.118286616	0.245168342	0.491610178	0.506497834	0.706177235	0.795351175	~Q3_Q8_Allergies_last_week + Q3_Q2_1_BMI + lib_size + read_conc + Q1_Q1_Age	aldex2	228
Fretibacterium	Q3_Q8_Allergies_last_week	0.10506853	0.255456979	0.416588193	0.590664433	0.706177235	0.795351175	~Q3_Q8_Allergies_last_week + Q3_Q2_1_BMI + lib_size + read_conc + Q1_Q1_Age	aldex2	228
JN713562_g	Q3_Q8_Allergies_last_week	-0.155276975	0.270523554	-0.573389828	0.510854898	0.706177235	0.795351175	~Q3_Q8_Allergies_last_week + Q3_Q2_1_BMI + lib_size + read_conc + Q1_Q1_Age	aldex2	228
Mycoplasma_g4	Q3_Q8_Allergies_last_week	-0.107768446	0.263172302	-0.413341993	0.57166255	0.706177235	0.795351175	~Q3_Q8_Allergies_last_week + Q3_Q2_1_BMI + lib_size + read_conc + Q1_Q1_Age	aldex2	228
Neisseria	Q3_Q8_Allergies_last_week	-0.072731643	0.150958958	-0.480899361	0.638730214	0.716152058	0.795351175	~Q3_Q8_Allergies_last_week + Q3_Q2_1_BMI + lib_size + read_conc + Q1_Q1_Age	aldex2	228
Scardovia	Q3_Q8_Allergies_last_week	0.399108749	0.262234162	1.528571445	0.179119841	0.706177235	0.795351175	~Q3_Q8_Allergies_last_week + Q3_Q2_1_BMI + lib_size + read_conc + Q1_Q1_Age	aldex2	228
Actinobaculum	Q3_Q8_Allergies_last_week	0.087386844	0.259427801	0.329023493	0.586189563	0.706177235	0.795351175	~Q3_Q8_Allergies_last_week + Q3_Q2_1_BMI + lib_size + read_conc + Q1_Q1_Age	aldex2	228
AM419981_g	Q3_Q8_Allergies_last_week	0.068070762	0.247319971	0.27521461	0.575974016	0.706177235	0.795351175	~Q3_Q8_Allergies_last_week + Q3_Q2_1_BMI + lib_size + read_conc + Q1_Q1_Age	aldex2	228
AM420159_g	Q3_Q8_Allergies_last_week	-0.121797571	0.2667025	-0.457016981	0.539553103	0.706177235	0.795351175	~Q3_Q8_Allergies_last_week + Q3_Q2_1_BMI + lib_size + read_conc + Q1_Q1_Age	aldex2	228
EU381695_g	Q3_Q8_Allergies_last_week	-0.108317685	0.24820337	-0.437851575	0.508403896	0.706177235	0.795351175	~Q3_Q8_Allergies_last_week + Q3_Q2_1_BMI + lib_size + read_conc + Q1_Q1_Age	aldex2	228
Saccharimonas	Q3_Q8_Allergies_last_week	0.167755532	0.24522495	0.68354945	0.470306716	0.706177235	0.795351175	~Q3_Q8_Allergies_last_week + Q3_Q2_1_BMI + lib_size + read_conc + Q1_Q1_Age	aldex2	228
Schwartzia	Q3_Q8_Allergies_last_week	0.179171282	0.255282707	0.700621465	0.446955301	0.706177235	0.795351175	~Q3_Q8_Allergies_last_week + Q3_Q2_1_BMI + lib_size + read_conc + Q1_Q1_Age	aldex2	228
GQ422712_g	Q3_Q8_Allergies_last_week	-0.132562236	0.24381882	-0.549893939	0.482967283	0.706177235	0.795351175	~Q3_Q8_Allergies_last_week + Q3_Q2_1_BMI + lib_size + read_conc + Q1_Q1_Age	aldex2	228
Fusobacterium	Q3_Q8_Allergies_last_week	-0.153074335	0.107347645	-1.449590642	0.162344811	0.706177235	0.795351175	~Q3_Q8_Allergies_last_week + Q3_Q2_1_BMI + lib_size + read_conc + Q1_Q1_Age	aldex2	228
JN713547_g	Q3_Q8_Allergies_last_week	-0.130874543	0.241235622	-0.550073892	0.479502835	0.706177235	0.795351175	~Q3_Q8_Allergies_last_week + Q3_Q2_1_BMI + lib_size + read_conc + Q1_Q1_Age	aldex2	228
Eubacterium_g14	Q3_Q8_Allergies_last_week	-0.064234041	0.243826498	-0.263724981	0.550746391	0.706177235	0.795351175	~Q3_Q8_Allergies_last_week + Q3_Q2_1_BMI + lib_size + read_conc + Q1_Q1_Age	aldex2	228
Eubacterium_g15	Q3_Q8_Allergies_last_week	-0.260251288	0.248810817	-1.059108051	0.363889684	0.706177235	0.795351175	~Q3_Q8_Allergies_last_week + Q3_Q2_1_BMI + lib_size + read_conc + Q1_Q1_Age	aldex2	228
Simonsiella	Q3_Q8_Allergies_last_week	-0.020865302	0.262595021	-0.074089477	0.588972404	0.706177235	0.795351175	~Q3_Q8_Allergies_last_week + Q3_Q2_1_BMI + lib_size + read_conc + Q1_Q1_Age	aldex2	228
Cardiobacterium	Q3_Q8_Allergies_last_week	-0.015496761	0.251099553	-0.057179412	0.612863522	0.706177235	0.795351175	~Q3_Q8_Allergies_last_week + Q3_Q2_1_BMI + lib_size + read_conc + Q1_Q1_Age	aldex2	228
Gemella	Q3_Q8_Allergies_last_week	0.071149616	0.104910845	0.678090879	0.503716092	0.706177235	0.795351175	~Q3_Q8_Allergies_last_week + Q3_Q2_1_BMI + lib_size + read_conc + Q1_Q1_Age	aldex2	228
Aminicella	Q3_Q8_Allergies_last_week	0.250896111	0.227287899	1.122204891	0.346906103	0.706177235	0.795351175	~Q3_Q8_Allergies_last_week + Q3_Q2_1_BMI + lib_size + read_conc + Q1_Q1_Age	aldex2	228
Shuttleworthia	Q3_Q8_Allergies_last_week	-0.122902252	0.230851053	-0.530789612	0.500955492	0.706177235	0.795351175	~Q3_Q8_Allergies_last_week + Q3_Q2_1_BMI + lib_size + read_conc + Q1_Q1_Age	aldex2	228
Ottowia	Q3_Q8_Allergies_last_week	0.042472937	0.233961478	0.172365518	0.576819382	0.706177235	0.795351175	~Q3_Q8_Allergies_last_week + Q3_Q2_1_BMI + lib_size + read_conc + Q1_Q1_Age	aldex2	228
FJ202371_g	Q3_Q8_Allergies_last_week	0.108769394	0.233285752	0.472076062	0.504578786	0.706177235	0.795351175	~Q3_Q8_Allergies_last_week + Q3_Q2_1_BMI + lib_size + read_conc + Q1_Q1_Age	aldex2	228
ASND_g	Q3_Q8_Allergies_last_week	0.020509405	0.232834342	0.094251116	0.556324042	0.706177235	0.795351175	~Q3_Q8_Allergies_last_week + Q3_Q2_1_BMI + lib_size + read_conc + Q1_Q1_Age	aldex2	228
Leptotrichia	Q3_Q5_Bleeding_gums	-0.175022924	0.11537109	-1.532817378	0.138186776	0.780489714	0.795351175	~Q3_Q5_Bleeding_gums + Q3_Q2_1_BMI + lib_size + read_conc + Q1_Q1_Age	aldex2	228
Megasphaera	Q3_Q5_Bleeding_gums	-0.218224433	0.184839591	-1.182246284	0.263159858	0.780489714	0.795351175	~Q3_Q5_Bleeding_gums + Q3_Q2_1_BMI + lib_size + read_conc + Q1_Q1_Age	aldex2	228
EU381776_g	Q3_Q5_Bleeding_gums	-0.059504543	0.225886987	-0.269248984	0.583104291	0.780489714	0.795351175	~Q3_Q5_Bleeding_gums + Q3_Q2_1_BMI + lib_size + read_conc + Q1_Q1_Age	aldex2	228
Granulicatella	Q3_Q5_Bleeding_gums	-0.036749392	0.08917423	-0.393661088	0.682590692	0.785034308	0.795351175	~Q3_Q5_Bleeding_gums + Q3_Q2_1_BMI + lib_size + read_conc + Q1_Q1_Age	aldex2	228
Alloprevotella	Q3_Q5_Bleeding_gums	0.003795433	0.096676628	0.028589188	0.885510622	0.897640905	0.891736712	~Q3_Q5_Bleeding_gums + Q3_Q2_1_BMI + lib_size + read_conc + Q1_Q1_Age	aldex2	228
Campylobacter	Q3_Q5_Bleeding_gums	-0.067763313	0.077018366	-0.894528356	0.388271692	0.780489714	0.795351175	~Q3_Q5_Bleeding_gums + Q3_Q2_1_BMI + lib_size + read_conc + Q1_Q1_Age	aldex2	228
Staphylococcus	Q3_Q5_Bleeding_gums	-0.006582825	0.250716469	-0.027699207	0.559189178	0.780489714	0.795351175	~Q3_Q5_Bleeding_gums + Q3_Q2_1_BMI + lib_size + read_conc + Q1_Q1_Age	aldex2	228
Haemophilus	Q3_Q5_Bleeding_gums	0.380884293	0.26928041	1.416731783	0.1788818	0.780489714	0.795351175	~Q3_Q5_Bleeding_gums + Q3_Q2_1_BMI + lib_size + read_conc + Q1_Q1_Age	aldex2	228
Selenomonas	Q3_Q5_Bleeding_gums	0.001604202	0.134414135	0.004206993	0.900396703	0.900396703	0.902836803	~Q3_Q5_Bleeding_gums + Q3_Q2_1_BMI + lib_size + read_conc + Q1_Q1_Age	aldex2	228
Peptostreptococcus	Q3_Q5_Bleeding_gums	0.379404794	0.194945648	1.955382452	0.066174528	0.780489714	0.795351175	~Q3_Q5_Bleeding_gums + Q3_Q2_1_BMI + lib_size + read_conc + Q1_Q1_Age	aldex2	228
Actinomyces	Q3_Q5_Bleeding_gums	-0.316000651	0.102166233	-3.081503853	0.005156255	0.381562836	0.795351175	~Q3_Q5_Bleeding_gums + Q3_Q2_1_BMI + lib_size + read_conc + Q1_Q1_Age	aldex2	228
Veillonella	Q3_Q5_Bleeding_gums	0.005129654	0.08315132	0.047559908	0.8728743	0.897120809	0.882815921	~Q3_Q5_Bleeding_gums + Q3_Q2_1_BMI + lib_size + read_conc + Q1_Q1_Age	aldex2	228
Capnocytophaga	Q3_Q5_Bleeding_gums	-0.001171006	0.168560121	-0.0101857	0.817826002	0.852382031	0.846421317	~Q3_Q5_Bleeding_gums + Q3_Q2_1_BMI + lib_size + read_conc + Q1_Q1_Age	aldex2	228
Aggregatibacter	Q3_Q5_Bleeding_gums	0.007653676	0.235850362	0.034783493	0.737909125	0.803018754	0.806351632	~Q3_Q5_Bleeding_gums + Q3_Q2_1_BMI + lib_size + read_conc + Q1_Q1_Age	aldex2	228
Atopobium	Q3_Q5_Bleeding_gums	-0.063851755	0.164553528	-0.399328486	0.689557162	0.785034308	0.796321419	~Q3_Q5_Bleeding_gums + Q3_Q2_1_BMI + lib_size + read_conc + Q1_Q1_Age	aldex2	228
GU410548_g	Q3_Q5_Bleeding_gums	0.156296465	0.295750269	0.529440078	0.585520776	0.780489714	0.795351175	~Q3_Q5_Bleeding_gums + Q3_Q2_1_BMI + lib_size + read_conc + Q1_Q1_Age	aldex2	228
Lachnoanaerobaculum	Q3_Q5_Bleeding_gums	0.055360515	0.112847309	0.484235116	0.634805366	0.780489714	0.795351175	~Q3_Q5_Bleeding_gums + Q3_Q2_1_BMI + lib_size + read_conc + Q1_Q1_Age	aldex2	228
AM420062_g	Q3_Q5_Bleeding_gums	-0.302509848	0.294562067	-1.030965966	0.358314864	0.780489714	0.795351175	~Q3_Q5_Bleeding_gums + Q3_Q2_1_BMI + lib_size + read_conc + Q1_Q1_Age	aldex2	228
Pasteurellaceae	Q3_Q5_Bleeding_gums	-0.421328645	0.356544705	-1.181830563	0.291918565	0.780489714	0.795351175	~Q3_Q5_Bleeding_gums + Q3_Q2_1_BMI + lib_size + read_conc + Q1_Q1_Age	aldex2	228
Rothia	Q3_Q5_Bleeding_gums	-0.24933933	0.132842326	-1.864967019	0.085329079	0.780489714	0.795351175	~Q3_Q5_Bleeding_gums + Q3_Q2_1_BMI + lib_size + read_conc + Q1_Q1_Age	aldex2	228
Prevotella	Q3_Q5_Bleeding_gums	-0.027452234	0.061967152	-0.443590873	0.664470972	0.780489714	0.795351175	~Q3_Q5_Bleeding_gums + Q3_Q2_1_BMI + lib_size + read_conc + Q1_Q1_Age	aldex2	228
Moryella	Q3_Q5_Bleeding_gums	0.001529459	0.152128702	-0.001339329	0.795581488	0.841043287	0.835080124	~Q3_Q5_Bleeding_gums + Q3_Q2_1_BMI + lib_size + read_conc + Q1_Q1_Age	aldex2	228
Porphyromonas	Q3_Q5_Bleeding_gums	0.260151573	0.192999371	1.347118937	0.188851685	0.780489714	0.795351175	~Q3_Q5_Bleeding_gums + Q3_Q2_1_BMI + lib_size + read_conc + Q1_Q1_Age	aldex2	228
Mogibacterium	Q3_Q5_Bleeding_gums	-0.152439146	0.182402183	-0.837127889	0.444547528	0.780489714	0.795351175	~Q3_Q5_Bleeding_gums + Q3_Q2_1_BMI + lib_size + read_conc + Q1_Q1_Age	aldex2	228
Bergeyella	Q3_Q5_Bleeding_gums	0.069880599	0.193723718	0.366184687	0.644682744	0.780489714	0.795351175	~Q3_Q5_Bleeding_gums + Q3_Q2_1_BMI + lib_size + read_conc + Q1_Q1_Age	aldex2	228
Corynebacterium	Q3_Q5_Bleeding_gums	-0.13288742	0.210834547	-0.629653356	0.562780246	0.780489714	0.795351175	~Q3_Q5_Bleeding_gums + Q3_Q2_1_BMI + lib_size + read_conc + Q1_Q1_Age	aldex2	228
Oribacterium	Q3_Q5_Bleeding_gums	-0.248125093	0.148404098	-1.675442098	0.134976366	0.780489714	0.795351175	~Q3_Q5_Bleeding_gums + Q3_Q2_1_BMI + lib_size + read_conc + Q1_Q1_Age	aldex2	228
Mitsuokella	Q3_Q5_Bleeding_gums	-0.338950582	0.311154355	-1.088279582	0.337282071	0.780489714	0.795351175	~Q3_Q5_Bleeding_gums + Q3_Q2_1_BMI + lib_size + read_conc + Q1_Q1_Age	aldex2	228
Eubacterium_g10	Q3_Q5_Bleeding_gums	0.162650957	0.234854391	0.696690512	0.499690222	0.780489714	0.795351175	~Q3_Q5_Bleeding_gums + Q3_Q2_1_BMI + lib_size + read_conc + Q1_Q1_Age	aldex2	228
Butyrivibrio	Q3_Q5_Bleeding_gums	-0.251291747	0.261515116	-0.966036995	0.386489907	0.780489714	0.795351175	~Q3_Q5_Bleeding_gums + Q3_Q2_1_BMI + lib_size + read_conc + Q1_Q1_Age	aldex2	228
Actinobacillus	Q3_Q5_Bleeding_gums	-0.059339057	0.091294511	-0.650713424	0.520892072	0.780489714	0.795351175	~Q3_Q5_Bleeding_gums + Q3_Q2_1_BMI + lib_size + read_conc + Q1_Q1_Age	aldex2	228
Alloscardovia	Q3_Q5_Bleeding_gums	0.023994961	0.252563218	0.098098882	0.53260346	0.780489714	0.795351175	~Q3_Q5_Bleeding_gums + Q3_Q2_1_BMI + lib_size + read_conc + Q1_Q1_Age	aldex2	228
JN713389_g	Q3_Q5_Bleeding_gums	-0.415393473	0.190720039	-2.184902996	0.052772443	0.780489714	0.795351175	~Q3_Q5_Bleeding_gums + Q3_Q2_1_BMI + lib_size + read_conc + Q1_Q1_Age	aldex2	228
Bulleidia	Q3_Q5_Bleeding_gums	0.093819692	0.214630303	0.436953279	0.632823252	0.780489714	0.795351175	~Q3_Q5_Bleeding_gums + Q3_Q2_1_BMI + lib_size + read_conc + Q1_Q1_Age	aldex2	228
Lautropia	Q3_Q5_Bleeding_gums	-0.288043284	0.261114203	-1.106807492	0.311914579	0.780489714	0.795351175	~Q3_Q5_Bleeding_gums + Q3_Q2_1_BMI + lib_size + read_conc + Q1_Q1_Age	aldex2	228
Abiotrophia	Q3_Q5_Bleeding_gums	-0.080910325	0.290353009	-0.27972935	0.660543707	0.780489714	0.795351175	~Q3_Q5_Bleeding_gums + Q3_Q2_1_BMI + lib_size + read_conc + Q1_Q1_Age	aldex2	228
Treponema	Q3_Q5_Bleeding_gums	0.316070418	0.211811828	1.501869376	0.15778678	0.780489714	0.795351175	~Q3_Q5_Bleeding_gums + Q3_Q2_1_BMI + lib_size + read_conc + Q1_Q1_Age	aldex2	228
Dialister	Q3_Q5_Bleeding_gums	-0.065340226	0.236734127	-0.277408173	0.714335669	0.800921811	0.797384355	~Q3_Q5_Bleeding_gums + Q3_Q2_1_BMI + lib_size + read_conc + Q1_Q1_Age	aldex2	228
Parvimonas	Q3_Q5_Bleeding_gums	0.427213778	0.261797393	1.633903604	0.149054436	0.780489714	0.795351175	~Q3_Q5_Bleeding_gums + Q3_Q2_1_BMI + lib_size + read_conc + Q1_Q1_Age	aldex2	228
Streptococcus	Q3_Q5_Bleeding_gums	0.034428049	0.070948198	0.48503989	0.633473424	0.780489714	0.795351175	~Q3_Q5_Bleeding_gums + Q3_Q2_1_BMI + lib_size + read_conc + Q1_Q1_Age	aldex2	228
Filifactor	Q3_Q5_Bleeding_gums	0.413091172	0.262484282	1.578053435	0.167228082	0.780489714	0.795351175	~Q3_Q5_Bleeding_gums + Q3_Q2_1_BMI + lib_size + read_conc + Q1_Q1_Age	aldex2	228
GQ422727_g	Q3_Q5_Bleeding_gums	0.397180175	0.254118185	1.565678991	0.164654939	0.780489714	0.795351175	~Q3_Q5_Bleeding_gums + Q3_Q2_1_BMI + lib_size + read_conc + Q1_Q1_Age	aldex2	228
Eubacterium_g11	Q3_Q5_Bleeding_gums	0.072515213	0.257884999	0.285133908	0.582771096	0.780489714	0.795351175	~Q3_Q5_Bleeding_gums + Q3_Q2_1_BMI + lib_size + read_conc + Q1_Q1_Age	aldex2	228
DQ003626_g	Q3_Q5_Bleeding_gums	0.21266934	0.273580905	0.77795513	0.45096802	0.780489714	0.795351175	~Q3_Q5_Bleeding_gums + Q3_Q2_1_BMI + lib_size + read_conc + Q1_Q1_Age	aldex2	228
Catonella	Q3_Q5_Bleeding_gums	-0.140427955	0.264996421	-0.534933539	0.587871418	0.780489714	0.795351175	~Q3_Q5_Bleeding_gums + Q3_Q2_1_BMI + lib_size + read_conc + Q1_Q1_Age	aldex2	228
Kingella	Q3_Q5_Bleeding_gums	-0.378111328	0.285107909	-1.325876539	0.262133177	0.780489714	0.795351175	~Q3_Q5_Bleeding_gums + Q3_Q2_1_BMI + lib_size + read_conc + Q1_Q1_Age	aldex2	228
ADCM_g	Q3_Q5_Bleeding_gums	-0.298631776	0.265512822	-1.12633448	0.324809626	0.780489714	0.795351175	~Q3_Q5_Bleeding_gums + Q3_Q2_1_BMI + lib_size + read_conc + Q1_Q1_Age	aldex2	228
Streptobacillus	Q3_Q5_Bleeding_gums	0.115955419	0.270051155	0.428895627	0.571998247	0.780489714	0.795351175	~Q3_Q5_Bleeding_gums + Q3_Q2_1_BMI + lib_size + read_conc + Q1_Q1_Age	aldex2	228
Tannerella	Q3_Q5_Bleeding_gums	0.210418874	0.248448519	0.84615193	0.417833257	0.780489714	0.795351175	~Q3_Q5_Bleeding_gums + Q3_Q2_1_BMI + lib_size + read_conc + Q1_Q1_Age	aldex2	228
AF287775_g	Q3_Q5_Bleeding_gums	0.11557906	0.245864538	0.47198601	0.510597197	0.780489714	0.795351175	~Q3_Q5_Bleeding_gums + Q3_Q2_1_BMI + lib_size + read_conc + Q1_Q1_Age	aldex2	228
Fretibacterium	Q3_Q5_Bleeding_gums	0.195937023	0.260594166	0.754417089	0.471341471	0.780489714	0.795351175	~Q3_Q5_Bleeding_gums + Q3_Q2_1_BMI + lib_size + read_conc + Q1_Q1_Age	aldex2	228
JN713562_g	Q3_Q5_Bleeding_gums	-0.027868582	0.273236389	-0.109359334	0.630502512	0.780489714	0.795351175	~Q3_Q5_Bleeding_gums + Q3_Q2_1_BMI + lib_size + read_conc + Q1_Q1_Age	aldex2	228
Mycoplasma_g4	Q3_Q5_Bleeding_gums	0.091023548	0.261719098	0.350860874	0.559411351	0.780489714	0.795351175	~Q3_Q5_Bleeding_gums + Q3_Q2_1_BMI + lib_size + read_conc + Q1_Q1_Age	aldex2	228
Neisseria	Q3_Q5_Bleeding_gums	-0.051137572	0.152092785	-0.345389067	0.730690974	0.803018754	0.803036615	~Q3_Q5_Bleeding_gums + Q3_Q2_1_BMI + lib_size + read_conc + Q1_Q1_Age	aldex2	228
Scardovia	Q3_Q5_Bleeding_gums	-0.228404482	0.267288267	-0.864816042	0.452467403	0.780489714	0.795351175	~Q3_Q5_Bleeding_gums + Q3_Q2_1_BMI + lib_size + read_conc + Q1_Q1_Age	aldex2	228
Actinobaculum	Q3_Q5_Bleeding_gums	0.103169748	0.257332958	0.397274948	0.548428541	0.780489714	0.795351175	~Q3_Q5_Bleeding_gums + Q3_Q2_1_BMI + lib_size + read_conc + Q1_Q1_Age	aldex2	228
AM419981_g	Q3_Q5_Bleeding_gums	0.028754298	0.248759098	0.117059956	0.521032293	0.780489714	0.795351175	~Q3_Q5_Bleeding_gums + Q3_Q2_1_BMI + lib_size + read_conc + Q1_Q1_Age	aldex2	228
AM420159_g	Q3_Q5_Bleeding_gums	0.441773376	0.271459922	1.628346324	0.16117103	0.780489714	0.795351175	~Q3_Q5_Bleeding_gums + Q3_Q2_1_BMI + lib_size + read_conc + Q1_Q1_Age	aldex2	228
EU381695_g	Q3_Q5_Bleeding_gums	-0.106776014	0.251419175	-0.427845846	0.573009168	0.780489714	0.795351175	~Q3_Q5_Bleeding_gums + Q3_Q2_1_BMI + lib_size + read_conc + Q1_Q1_Age	aldex2	228
Saccharimonas	Q3_Q5_Bleeding_gums	-0.065791336	0.248358409	-0.266702684	0.588295032	0.780489714	0.795351175	~Q3_Q5_Bleeding_gums + Q3_Q2_1_BMI + lib_size + read_conc + Q1_Q1_Age	aldex2	228
Schwartzia	Q3_Q5_Bleeding_gums	0.2219748	0.256547318	0.865209261	0.419590434	0.780489714	0.795351175	~Q3_Q5_Bleeding_gums + Q3_Q2_1_BMI + lib_size + read_conc + Q1_Q1_Age	aldex2	228
GQ422712_g	Q3_Q5_Bleeding_gums	0.417432314	0.244390635	1.706403618	0.161412411	0.780489714	0.795351175	~Q3_Q5_Bleeding_gums + Q3_Q2_1_BMI + lib_size + read_conc + Q1_Q1_Age	aldex2	228
Fusobacterium	Q3_Q5_Bleeding_gums	0.107999245	0.106551308	1.015874766	0.315316637	0.780489714	0.795351175	~Q3_Q5_Bleeding_gums + Q3_Q2_1_BMI + lib_size + read_conc + Q1_Q1_Age	aldex2	228
JN713547_g	Q3_Q5_Bleeding_gums	-0.151273553	0.241662605	-0.631055681	0.458167164	0.780489714	0.795351175	~Q3_Q5_Bleeding_gums + Q3_Q2_1_BMI + lib_size + read_conc + Q1_Q1_Age	aldex2	228
Eubacterium_g14	Q3_Q5_Bleeding_gums	0.305534955	0.244143281	1.259369799	0.273189504	0.780489714	0.795351175	~Q3_Q5_Bleeding_gums + Q3_Q2_1_BMI + lib_size + read_conc + Q1_Q1_Age	aldex2	228
Eubacterium_g15	Q3_Q5_Bleeding_gums	-0.162035426	0.252868579	-0.646146058	0.512418444	0.780489714	0.795351175	~Q3_Q5_Bleeding_gums + Q3_Q2_1_BMI + lib_size + read_conc + Q1_Q1_Age	aldex2	228
Simonsiella	Q3_Q5_Bleeding_gums	0.329139672	0.261279139	1.263616025	0.274829469	0.780489714	0.795351175	~Q3_Q5_Bleeding_gums + Q3_Q2_1_BMI + lib_size + read_conc + Q1_Q1_Age	aldex2	228
Cardiobacterium	Q3_Q5_Bleeding_gums	-0.010268329	0.251489978	-0.037099519	0.631634628	0.780489714	0.795351175	~Q3_Q5_Bleeding_gums + Q3_Q2_1_BMI + lib_size + read_conc + Q1_Q1_Age	aldex2	228
Gemella	Q3_Q5_Bleeding_gums	0.014131379	0.105703159	0.15164533	0.757972204	0.812897726	0.813888722	~Q3_Q5_Bleeding_gums + Q3_Q2_1_BMI + lib_size + read_conc + Q1_Q1_Age	aldex2	228
Aminicella	Q3_Q5_Bleeding_gums	0.200080986	0.229389218	0.874186554	0.398295945	0.780489714	0.795351175	~Q3_Q5_Bleeding_gums + Q3_Q2_1_BMI + lib_size + read_conc + Q1_Q1_Age	aldex2	228
Shuttleworthia	Q3_Q5_Bleeding_gums	0.067288143	0.233535797	0.284807137	0.547227619	0.780489714	0.795351175	~Q3_Q5_Bleeding_gums + Q3_Q2_1_BMI + lib_size + read_conc + Q1_Q1_Age	aldex2	228
Ottowia	Q3_Q5_Bleeding_gums	0.09544401	0.236407015	0.408769804	0.527854789	0.780489714	0.795351175	~Q3_Q5_Bleeding_gums + Q3_Q2_1_BMI + lib_size + read_conc + Q1_Q1_Age	aldex2	228
FJ202371_g	Q3_Q5_Bleeding_gums	0.270475961	0.234748046	1.161038835	0.316346335	0.780489714	0.795351175	~Q3_Q5_Bleeding_gums + Q3_Q2_1_BMI + lib_size + read_conc + Q1_Q1_Age	aldex2	228
ASND_g	Q3_Q5_Bleeding_gums	-0.234458807	0.23483857	-0.991649062	0.414506924	0.780489714	0.795351175	~Q3_Q5_Bleeding_gums + Q3_Q2_1_BMI + lib_size + read_conc + Q1_Q1_Age	aldex2	228
Leptotrichia	Q1_Q43_Dentist_year	0.076121838	0.114319372	0.655949965	0.525785651	0.772062765	0.795351175	~Q1_Q43_Dentist_year + Q3_Q2_1_BMI + lib_size + read_conc + Q1_Q1_Age	aldex2	228
Megasphaera	Q1_Q43_Dentist_year	-0.254583627	0.184205077	-1.381718374	0.17156127	0.772062765	0.795351175	~Q1_Q43_Dentist_year + Q3_Q2_1_BMI + lib_size + read_conc + Q1_Q1_Age	aldex2	228
EU381776_g	Q1_Q43_Dentist_year	0.207619961	0.226919853	0.922401727	0.38460018	0.772062765	0.795351175	~Q1_Q43_Dentist_year + Q3_Q2_1_BMI + lib_size + read_conc + Q1_Q1_Age	aldex2	228
Granulicatella	Q1_Q43_Dentist_year	0.187596942	0.08886295	2.077904188	0.051152687	0.763621825	0.795351175	~Q1_Q43_Dentist_year + Q3_Q2_1_BMI + lib_size + read_conc + Q1_Q1_Age	aldex2	228
Alloprevotella	Q1_Q43_Dentist_year	0.163249393	0.094921764	1.704636926	0.09909505	0.763621825	0.795351175	~Q1_Q43_Dentist_year + Q3_Q2_1_BMI + lib_size + read_conc + Q1_Q1_Age	aldex2	228
Campylobacter	Q1_Q43_Dentist_year	0.03526139	0.078277091	0.422385198	0.665150677	0.772062765	0.795351175	~Q1_Q43_Dentist_year + Q3_Q2_1_BMI + lib_size + read_conc + Q1_Q1_Age	aldex2	228
Staphylococcus	Q1_Q43_Dentist_year	-0.033859174	0.250866799	-0.141025487	0.533631074	0.772062765	0.795351175	~Q1_Q43_Dentist_year + Q3_Q2_1_BMI + lib_size + read_conc + Q1_Q1_Age	aldex2	228
Haemophilus	Q1_Q43_Dentist_year	-0.074020185	0.273531879	-0.27339415	0.716229125	0.779425812	0.798608065	~Q1_Q43_Dentist_year + Q3_Q2_1_BMI + lib_size + read_conc + Q1_Q1_Age	aldex2	228
Selenomonas	Q1_Q43_Dentist_year	0.061557783	0.133434739	0.453902958	0.661457077	0.772062765	0.795351175	~Q1_Q43_Dentist_year + Q3_Q2_1_BMI + lib_size + read_conc + Q1_Q1_Age	aldex2	228
Peptostreptococcus	Q1_Q43_Dentist_year	0.336033626	0.19183905	1.765354759	0.103192138	0.763621825	0.795351175	~Q1_Q43_Dentist_year + Q3_Q2_1_BMI + lib_size + read_conc + Q1_Q1_Age	aldex2	228
Actinomyces	Q1_Q43_Dentist_year	0.056444292	0.104992309	0.553852796	0.590511624	0.772062765	0.795351175	~Q1_Q43_Dentist_year + Q3_Q2_1_BMI + lib_size + read_conc + Q1_Q1_Age	aldex2	228
Veillonella	Q1_Q43_Dentist_year	0.093729047	0.082322634	1.116582578	0.281920202	0.772062765	0.795351175	~Q1_Q43_Dentist_year + Q3_Q2_1_BMI + lib_size + read_conc + Q1_Q1_Age	aldex2	228
Capnocytophaga	Q1_Q43_Dentist_year	0.339837875	0.166360672	2.045830559	0.055154154	0.763621825	0.795351175	~Q1_Q43_Dentist_year + Q3_Q2_1_BMI + lib_size + read_conc + Q1_Q1_Age	aldex2	228
Aggregatibacter	Q1_Q43_Dentist_year	0.017267202	0.235338058	0.073830087	0.775427736	0.79110629	0.823463083	~Q1_Q43_Dentist_year + Q3_Q2_1_BMI + lib_size + read_conc + Q1_Q1_Age	aldex2	228
Atopobium	Q1_Q43_Dentist_year	-0.293773831	0.164089586	-1.797189999	0.08538323	0.763621825	0.795351175	~Q1_Q43_Dentist_year + Q3_Q2_1_BMI + lib_size + read_conc + Q1_Q1_Age	aldex2	228
GU410548_g	Q1_Q43_Dentist_year	0.91700714	0.285887446	3.215072821	0.003960272	0.293060116	0.676292575	~Q1_Q43_Dentist_year + Q3_Q2_1_BMI + lib_size + read_conc + Q1_Q1_Age	aldex2	228
Lachnoanaerobaculum	Q1_Q43_Dentist_year	0.048867867	0.11466096	0.405480765	0.66002507	0.772062765	0.795351175	~Q1_Q43_Dentist_year + Q3_Q2_1_BMI + lib_size + read_conc + Q1_Q1_Age	aldex2	228
AM420062_g	Q1_Q43_Dentist_year	-0.038382756	0.293538265	-0.129571256	0.744718272	0.79110629	0.808291562	~Q1_Q43_Dentist_year + Q3_Q2_1_BMI + lib_size + read_conc + Q1_Q1_Age	aldex2	228
Pasteurellaceae	Q1_Q43_Dentist_year	0.799101655	0.353277623	2.265841764	0.046410951	0.763621825	0.795351175	~Q1_Q43_Dentist_year + Q3_Q2_1_BMI + lib_size + read_conc + Q1_Q1_Age	aldex2	228
Rothia	Q1_Q43_Dentist_year	-0.055345997	0.133216491	-0.416888719	0.667729959	0.772062765	0.795351175	~Q1_Q43_Dentist_year + Q3_Q2_1_BMI + lib_size + read_conc + Q1_Q1_Age	aldex2	228
Prevotella	Q1_Q43_Dentist_year	-0.024154025	0.06193541	-0.390324062	0.690217686	0.773880435	0.796321419	~Q1_Q43_Dentist_year + Q3_Q2_1_BMI + lib_size + read_conc + Q1_Q1_Age	aldex2	228
Moryella	Q1_Q43_Dentist_year	0.088315349	0.153349626	0.574421687	0.57670003	0.772062765	0.795351175	~Q1_Q43_Dentist_year + Q3_Q2_1_BMI + lib_size + read_conc + Q1_Q1_Age	aldex2	228
Porphyromonas	Q1_Q43_Dentist_year	-0.014282658	0.193403004	-0.079492038	0.79110629	0.79110629	0.83268451	~Q1_Q43_Dentist_year + Q3_Q2_1_BMI + lib_size + read_conc + Q1_Q1_Age	aldex2	228
Mogibacterium	Q1_Q43_Dentist_year	0.129249853	0.183851439	0.696393086	0.516714223	0.772062765	0.795351175	~Q1_Q43_Dentist_year + Q3_Q2_1_BMI + lib_size + read_conc + Q1_Q1_Age	aldex2	228
Bergeyella	Q1_Q43_Dentist_year	0.015154723	0.195953746	0.076791765	0.775214368	0.79110629	0.823463083	~Q1_Q43_Dentist_year + Q3_Q2_1_BMI + lib_size + read_conc + Q1_Q1_Age	aldex2	228
Corynebacterium	Q1_Q43_Dentist_year	0.001377351	0.210861131	0.00097829	0.758610086	0.79110629	0.813975056	~Q1_Q43_Dentist_year + Q3_Q2_1_BMI + lib_size + read_conc + Q1_Q1_Age	aldex2	228
Oribacterium	Q1_Q43_Dentist_year	0.017912765	0.147179097	0.120423177	0.789015751	0.79110629	0.831469891	~Q1_Q43_Dentist_year + Q3_Q2_1_BMI + lib_size + read_conc + Q1_Q1_Age	aldex2	228
Mitsuokella	Q1_Q43_Dentist_year	-0.353629216	0.311125877	-1.139604456	0.313199893	0.772062765	0.795351175	~Q1_Q43_Dentist_year + Q3_Q2_1_BMI + lib_size + read_conc + Q1_Q1_Age	aldex2	228
Eubacterium_g10	Q1_Q43_Dentist_year	0.567727702	0.22918854	2.487176161	0.03019335	0.763621825	0.795351175	~Q1_Q43_Dentist_year + Q3_Q2_1_BMI + lib_size + read_conc + Q1_Q1_Age	aldex2	228
Butyrivibrio	Q1_Q43_Dentist_year	-0.22998914	0.258150629	-0.89275447	0.39987566	0.772062765	0.795351175	~Q1_Q43_Dentist_year + Q3_Q2_1_BMI + lib_size + read_conc + Q1_Q1_Age	aldex2	228
Actinobacillus	Q1_Q43_Dentist_year	0.065878046	0.091579165	0.717727868	0.481712687	0.772062765	0.795351175	~Q1_Q43_Dentist_year + Q3_Q2_1_BMI + lib_size + read_conc + Q1_Q1_Age	aldex2	228
Alloscardovia	Q1_Q43_Dentist_year	-0.175703979	0.251629429	-0.697347163	0.423990154	0.772062765	0.795351175	~Q1_Q43_Dentist_year + Q3_Q2_1_BMI + lib_size + read_conc + Q1_Q1_Age	aldex2	228
JN713389_g	Q1_Q43_Dentist_year	0.228498445	0.193616476	1.18683456	0.285880979	0.772062765	0.795351175	~Q1_Q43_Dentist_year + Q3_Q2_1_BMI + lib_size + read_conc + Q1_Q1_Age	aldex2	228
Bulleidia	Q1_Q43_Dentist_year	0.408339438	0.21189189	1.924365416	0.087285959	0.763621825	0.795351175	~Q1_Q43_Dentist_year + Q3_Q2_1_BMI + lib_size + read_conc + Q1_Q1_Age	aldex2	228
Lautropia	Q1_Q43_Dentist_year	-0.209679313	0.260255554	-0.808010295	0.453163531	0.772062765	0.795351175	~Q1_Q43_Dentist_year + Q3_Q2_1_BMI + lib_size + read_conc + Q1_Q1_Age	aldex2	228
Abiotrophia	Q1_Q43_Dentist_year	-0.085776264	0.290429509	-0.298670709	0.657049249	0.772062765	0.795351175	~Q1_Q43_Dentist_year + Q3_Q2_1_BMI + lib_size + read_conc + Q1_Q1_Age	aldex2	228
Treponema	Q1_Q43_Dentist_year	0.280999089	0.212348223	1.327755847	0.222246982	0.772062765	0.795351175	~Q1_Q43_Dentist_year + Q3_Q2_1_BMI + lib_size + read_conc + Q1_Q1_Age	aldex2	228
Dialister	Q1_Q43_Dentist_year	0.050800378	0.237656894	0.21383729	0.683416792	0.773880435	0.795351175	~Q1_Q43_Dentist_year + Q3_Q2_1_BMI + lib_size + read_conc + Q1_Q1_Age	aldex2	228
Parvimonas	Q1_Q43_Dentist_year	0.282155579	0.263664578	1.073053182	0.345127725	0.772062765	0.795351175	~Q1_Q43_Dentist_year + Q3_Q2_1_BMI + lib_size + read_conc + Q1_Q1_Age	aldex2	228
Streptococcus	Q1_Q43_Dentist_year	-0.04821943	0.071061829	-0.679938276	0.505176683	0.772062765	0.795351175	~Q1_Q43_Dentist_year + Q3_Q2_1_BMI + lib_size + read_conc + Q1_Q1_Age	aldex2	228
Filifactor	Q1_Q43_Dentist_year	-0.068351151	0.263675805	-0.256730653	0.625555394	0.772062765	0.795351175	~Q1_Q43_Dentist_year + Q3_Q2_1_BMI + lib_size + read_conc + Q1_Q1_Age	aldex2	228
GQ422727_g	Q1_Q43_Dentist_year	0.33423348	0.252726782	1.325490946	0.27578862	0.772062765	0.795351175	~Q1_Q43_Dentist_year + Q3_Q2_1_BMI + lib_size + read_conc + Q1_Q1_Age	aldex2	228
Eubacterium_g11	Q1_Q43_Dentist_year	0.144156022	0.254821317	0.563106097	0.510662027	0.772062765	0.795351175	~Q1_Q43_Dentist_year + Q3_Q2_1_BMI + lib_size + read_conc + Q1_Q1_Age	aldex2	228
DQ003626_g	Q1_Q43_Dentist_year	-0.176734931	0.275305424	-0.644686598	0.483752619	0.772062765	0.795351175	~Q1_Q43_Dentist_year + Q3_Q2_1_BMI + lib_size + read_conc + Q1_Q1_Age	aldex2	228
Catonella	Q1_Q43_Dentist_year	0.32094329	0.264782896	1.212654725	0.297542052	0.772062765	0.795351175	~Q1_Q43_Dentist_year + Q3_Q2_1_BMI + lib_size + read_conc + Q1_Q1_Age	aldex2	228
Kingella	Q1_Q43_Dentist_year	-0.055273281	0.287877174	-0.189306894	0.650073841	0.772062765	0.795351175	~Q1_Q43_Dentist_year + Q3_Q2_1_BMI + lib_size + read_conc + Q1_Q1_Age	aldex2	228
ADCM_g	Q1_Q43_Dentist_year	-0.292690628	0.266422268	-1.102060968	0.315164381	0.772062765	0.795351175	~Q1_Q43_Dentist_year + Q3_Q2_1_BMI + lib_size + read_conc + Q1_Q1_Age	aldex2	228
Streptobacillus	Q1_Q43_Dentist_year	0.216278953	0.270848371	0.800527487	0.461033149	0.772062765	0.795351175	~Q1_Q43_Dentist_year + Q3_Q2_1_BMI + lib_size + read_conc + Q1_Q1_Age	aldex2	228
Tannerella	Q1_Q43_Dentist_year	0.028840626	0.25117419	0.116560637	0.705521515	0.779232718	0.796905755	~Q1_Q43_Dentist_year + Q3_Q2_1_BMI + lib_size + read_conc + Q1_Q1_Age	aldex2	228
AF287775_g	Q1_Q43_Dentist_year	-0.062146142	0.246233295	-0.250251892	0.527876466	0.772062765	0.795351175	~Q1_Q43_Dentist_year + Q3_Q2_1_BMI + lib_size + read_conc + Q1_Q1_Age	aldex2	228
Fretibacterium	Q1_Q43_Dentist_year	-0.208993879	0.258257674	-0.814049166	0.452313127	0.772062765	0.795351175	~Q1_Q43_Dentist_year + Q3_Q2_1_BMI + lib_size + read_conc + Q1_Q1_Age	aldex2	228
JN713562_g	Q1_Q43_Dentist_year	0.19619271	0.273082907	0.720734275	0.444589533	0.772062765	0.795351175	~Q1_Q43_Dentist_year + Q3_Q2_1_BMI + lib_size + read_conc + Q1_Q1_Age	aldex2	228
Mycoplasma_g4	Q1_Q43_Dentist_year	0.078931915	0.263324615	0.297340416	0.596682719	0.772062765	0.795351175	~Q1_Q43_Dentist_year + Q3_Q2_1_BMI + lib_size + read_conc + Q1_Q1_Age	aldex2	228
Neisseria	Q1_Q43_Dentist_year	0.19299204	0.150947124	1.283538863	0.211849669	0.772062765	0.795351175	~Q1_Q43_Dentist_year + Q3_Q2_1_BMI + lib_size + read_conc + Q1_Q1_Age	aldex2	228
Scardovia	Q1_Q43_Dentist_year	0.029855319	0.265766197	0.104933031	0.597033614	0.772062765	0.795351175	~Q1_Q43_Dentist_year + Q3_Q2_1_BMI + lib_size + read_conc + Q1_Q1_Age	aldex2	228
Actinobaculum	Q1_Q43_Dentist_year	-0.155404248	0.261480578	-0.596902549	0.528556731	0.772062765	0.795351175	~Q1_Q43_Dentist_year + Q3_Q2_1_BMI + lib_size + read_conc + Q1_Q1_Age	aldex2	228
AM419981_g	Q1_Q43_Dentist_year	0.04715164	0.246531181	0.204372063	0.55956855	0.772062765	0.795351175	~Q1_Q43_Dentist_year + Q3_Q2_1_BMI + lib_size + read_conc + Q1_Q1_Age	aldex2	228
AM420159_g	Q1_Q43_Dentist_year	0.116901036	0.265067452	0.44246541	0.556664975	0.772062765	0.795351175	~Q1_Q43_Dentist_year + Q3_Q2_1_BMI + lib_size + read_conc + Q1_Q1_Age	aldex2	228
EU381695_g	Q1_Q43_Dentist_year	0.15848444	0.249689473	0.638287212	0.517240732	0.772062765	0.795351175	~Q1_Q43_Dentist_year + Q3_Q2_1_BMI + lib_size + read_conc + Q1_Q1_Age	aldex2	228
Saccharimonas	Q1_Q43_Dentist_year	-0.119030927	0.243070075	-0.49401277	0.533763037	0.772062765	0.795351175	~Q1_Q43_Dentist_year + Q3_Q2_1_BMI + lib_size + read_conc + Q1_Q1_Age	aldex2	228
Schwartzia	Q1_Q43_Dentist_year	-0.003680253	0.257423795	-0.011752746	0.601963552	0.772062765	0.795351175	~Q1_Q43_Dentist_year + Q3_Q2_1_BMI + lib_size + read_conc + Q1_Q1_Age	aldex2	228
GQ422712_g	Q1_Q43_Dentist_year	-0.054176799	0.241098968	-0.224829151	0.562043862	0.772062765	0.795351175	~Q1_Q43_Dentist_year + Q3_Q2_1_BMI + lib_size + read_conc + Q1_Q1_Age	aldex2	228
Fusobacterium	Q1_Q43_Dentist_year	0.187871787	0.106534368	1.766978852	0.090765873	0.763621825	0.795351175	~Q1_Q43_Dentist_year + Q3_Q2_1_BMI + lib_size + read_conc + Q1_Q1_Age	aldex2	228
JN713547_g	Q1_Q43_Dentist_year	0.126484644	0.242938239	0.52146736	0.514531878	0.772062765	0.795351175	~Q1_Q43_Dentist_year + Q3_Q2_1_BMI + lib_size + read_conc + Q1_Q1_Age	aldex2	228
Eubacterium_g14	Q1_Q43_Dentist_year	-0.060336539	0.245320554	-0.255355727	0.563317207	0.772062765	0.795351175	~Q1_Q43_Dentist_year + Q3_Q2_1_BMI + lib_size + read_conc + Q1_Q1_Age	aldex2	228
Eubacterium_g15	Q1_Q43_Dentist_year	-0.11405817	0.249296111	-0.459332085	0.551930413	0.772062765	0.795351175	~Q1_Q43_Dentist_year + Q3_Q2_1_BMI + lib_size + read_conc + Q1_Q1_Age	aldex2	228
Simonsiella	Q1_Q43_Dentist_year	-0.090890031	0.264809076	-0.344211316	0.580300911	0.772062765	0.795351175	~Q1_Q43_Dentist_year + Q3_Q2_1_BMI + lib_size + read_conc + Q1_Q1_Age	aldex2	228
Cardiobacterium	Q1_Q43_Dentist_year	0.121967633	0.253855532	0.481594441	0.518930017	0.772062765	0.795351175	~Q1_Q43_Dentist_year + Q3_Q2_1_BMI + lib_size + read_conc + Q1_Q1_Age	aldex2	228
Gemella	Q1_Q43_Dentist_year	0.090598592	0.103315128	0.872201081	0.403231659	0.772062765	0.795351175	~Q1_Q43_Dentist_year + Q3_Q2_1_BMI + lib_size + read_conc + Q1_Q1_Age	aldex2	228
Aminicella	Q1_Q43_Dentist_year	-0.126241125	0.224825564	-0.57000265	0.464794133	0.772062765	0.795351175	~Q1_Q43_Dentist_year + Q3_Q2_1_BMI + lib_size + read_conc + Q1_Q1_Age	aldex2	228
Shuttleworthia	Q1_Q43_Dentist_year	-0.064934032	0.232465556	-0.279849957	0.517731071	0.772062765	0.795351175	~Q1_Q43_Dentist_year + Q3_Q2_1_BMI + lib_size + read_conc + Q1_Q1_Age	aldex2	228
Ottowia	Q1_Q43_Dentist_year	-0.10972102	0.23314107	-0.479509683	0.515859727	0.772062765	0.795351175	~Q1_Q43_Dentist_year + Q3_Q2_1_BMI + lib_size + read_conc + Q1_Q1_Age	aldex2	228
FJ202371_g	Q1_Q43_Dentist_year	0.040036999	0.235298355	0.178263768	0.520274524	0.772062765	0.795351175	~Q1_Q43_Dentist_year + Q3_Q2_1_BMI + lib_size + read_conc + Q1_Q1_Age	aldex2	228
ASND_g	Q1_Q43_Dentist_year	-0.143542502	0.234944664	-0.613973531	0.481094978	0.772062765	0.795351175	~Q1_Q43_Dentist_year + Q3_Q2_1_BMI + lib_size + read_conc + Q1_Q1_Age	aldex2	228
Leptotrichia	Q3_Q1_4_Dentist_last_week	-0.018529478	0.115001977	-0.163435571	0.856103422	0.856103422	0.87155654	~Q3_Q1_4_Dentist_last_week + Q3_Q2_1_BMI + lib_size + read_conc + Q1_Q1_Age	aldex2	228
Megasphaera	Q3_Q1_4_Dentist_last_week	0.118418583	0.180385138	0.655099493	0.516110208	0.724659906	0.795351175	~Q3_Q1_4_Dentist_last_week + Q3_Q2_1_BMI + lib_size + read_conc + Q1_Q1_Age	aldex2	228
EU381776_g	Q3_Q1_4_Dentist_last_week	-0.011229096	0.223552772	-0.059371463	0.528964068	0.724659906	0.795351175	~Q3_Q1_4_Dentist_last_week + Q3_Q2_1_BMI + lib_size + read_conc + Q1_Q1_Age	aldex2	228
Granulicatella	Q3_Q1_4_Dentist_last_week	0.190789202	0.086864623	2.215271892	0.032827222	0.723535255	0.795351175	~Q3_Q1_4_Dentist_last_week + Q3_Q2_1_BMI + lib_size + read_conc + Q1_Q1_Age	aldex2	228
Alloprevotella	Q3_Q1_4_Dentist_last_week	0.117202859	0.09435385	1.252203484	0.220099644	0.724659906	0.795351175	~Q3_Q1_4_Dentist_last_week + Q3_Q2_1_BMI + lib_size + read_conc + Q1_Q1_Age	aldex2	228
Campylobacter	Q3_Q1_4_Dentist_last_week	-0.078657611	0.076533933	-1.043016411	0.317583997	0.724659906	0.795351175	~Q3_Q1_4_Dentist_last_week + Q3_Q2_1_BMI + lib_size + read_conc + Q1_Q1_Age	aldex2	228
Staphylococcus	Q3_Q1_4_Dentist_last_week	0.06581141	0.247010891	0.26722918	0.531636261	0.724659906	0.795351175	~Q3_Q1_4_Dentist_last_week + Q3_Q2_1_BMI + lib_size + read_conc + Q1_Q1_Age	aldex2	228
Haemophilus	Q3_Q1_4_Dentist_last_week	0.359455036	0.266495454	1.352786245	0.190917186	0.724659906	0.795351175	~Q3_Q1_4_Dentist_last_week + Q3_Q2_1_BMI + lib_size + read_conc + Q1_Q1_Age	aldex2	228
Selenomonas	Q3_Q1_4_Dentist_last_week	0.049447896	0.131748667	0.374205498	0.711802454	0.73878103	0.797384355	~Q3_Q1_4_Dentist_last_week + Q3_Q2_1_BMI + lib_size + read_conc + Q1_Q1_Age	aldex2	228
Peptostreptococcus	Q3_Q1_4_Dentist_last_week	-0.241603413	0.1899189	-1.26870382	0.238257789	0.724659906	0.795351175	~Q3_Q1_4_Dentist_last_week + Q3_Q2_1_BMI + lib_size + read_conc + Q1_Q1_Age	aldex2	228
Actinomyces	Q3_Q1_4_Dentist_last_week	-0.165939776	0.101234082	-1.633249951	0.134970684	0.724659906	0.795351175	~Q3_Q1_4_Dentist_last_week + Q3_Q2_1_BMI + lib_size + read_conc + Q1_Q1_Age	aldex2	228
Veillonella	Q3_Q1_4_Dentist_last_week	0.04962818	0.082878993	0.603879794	0.552593757	0.724659906	0.795351175	~Q3_Q1_4_Dentist_last_week + Q3_Q2_1_BMI + lib_size + read_conc + Q1_Q1_Age	aldex2	228
Capnocytophaga	Q3_Q1_4_Dentist_last_week	0.177775701	0.166145376	1.07247392	0.291277902	0.724659906	0.795351175	~Q3_Q1_4_Dentist_last_week + Q3_Q2_1_BMI + lib_size + read_conc + Q1_Q1_Age	aldex2	228
Aggregatibacter	Q3_Q1_4_Dentist_last_week	-0.199984416	0.230849315	-0.864242976	0.42919905	0.724659906	0.795351175	~Q3_Q1_4_Dentist_last_week + Q3_Q2_1_BMI + lib_size + read_conc + Q1_Q1_Age	aldex2	228
Atopobium	Q3_Q1_4_Dentist_last_week	-0.069417323	0.161284319	-0.436394741	0.670526208	0.73878103	0.795351175	~Q3_Q1_4_Dentist_last_week + Q3_Q2_1_BMI + lib_size + read_conc + Q1_Q1_Age	aldex2	228
GU410548_g	Q3_Q1_4_Dentist_last_week	0.10642191	0.291013842	0.368976239	0.67169192	0.73878103	0.795351175	~Q3_Q1_4_Dentist_last_week + Q3_Q2_1_BMI + lib_size + read_conc + Q1_Q1_Age	aldex2	228
Lachnoanaerobaculum	Q3_Q1_4_Dentist_last_week	-0.195264693	0.110829748	-1.764735657	0.116711537	0.724659906	0.795351175	~Q3_Q1_4_Dentist_last_week + Q3_Q2_1_BMI + lib_size + read_conc + Q1_Q1_Age	aldex2	228
AM420062_g	Q3_Q1_4_Dentist_last_week	0.072491541	0.288867943	0.252757001	0.708057478	0.73878103	0.797305402	~Q3_Q1_4_Dentist_last_week + Q3_Q2_1_BMI + lib_size + read_conc + Q1_Q1_Age	aldex2	228
Pasteurellaceae	Q3_Q1_4_Dentist_last_week	-0.013606171	0.354613137	-0.038650961	0.718782317	0.73878103	0.798627654	~Q3_Q1_4_Dentist_last_week + Q3_Q2_1_BMI + lib_size + read_conc + Q1_Q1_Age	aldex2	228
Rothia	Q3_Q1_4_Dentist_last_week	-0.133105299	0.129964491	-1.016000424	0.347694345	0.724659906	0.795351175	~Q3_Q1_4_Dentist_last_week + Q3_Q2_1_BMI + lib_size + read_conc + Q1_Q1_Age	aldex2	228
Prevotella	Q3_Q1_4_Dentist_last_week	0.020317436	0.0610775	0.332898733	0.730669351	0.74067852	0.803036615	~Q3_Q1_4_Dentist_last_week + Q3_Q2_1_BMI + lib_size + read_conc + Q1_Q1_Age	aldex2	228
Moryella	Q3_Q1_4_Dentist_last_week	-0.20806078	0.150336546	-1.395934609	0.218451117	0.724659906	0.795351175	~Q3_Q1_4_Dentist_last_week + Q3_Q2_1_BMI + lib_size + read_conc + Q1_Q1_Age	aldex2	228
Porphyromonas	Q3_Q1_4_Dentist_last_week	0.107493815	0.193145188	0.556674904	0.565432376	0.724659906	0.795351175	~Q3_Q1_4_Dentist_last_week + Q3_Q2_1_BMI + lib_size + read_conc + Q1_Q1_Age	aldex2	228
Mogibacterium	Q3_Q1_4_Dentist_last_week	-0.159424659	0.181783888	-0.877950284	0.442135613	0.724659906	0.795351175	~Q3_Q1_4_Dentist_last_week + Q3_Q2_1_BMI + lib_size + read_conc + Q1_Q1_Age	aldex2	228
Bergeyella	Q3_Q1_4_Dentist_last_week	0.203551745	0.196349	1.037184766	0.303718661	0.724659906	0.795351175	~Q3_Q1_4_Dentist_last_week + Q3_Q2_1_BMI + lib_size + read_conc + Q1_Q1_Age	aldex2	228
Corynebacterium	Q3_Q1_4_Dentist_last_week	-0.460665885	0.20728044	-2.231507437	0.048887517	0.723535255	0.795351175	~Q3_Q1_4_Dentist_last_week + Q3_Q2_1_BMI + lib_size + read_conc + Q1_Q1_Age	aldex2	228
Oribacterium	Q3_Q1_4_Dentist_last_week	-0.140232793	0.144622721	-0.971083832	0.36454242	0.724659906	0.795351175	~Q3_Q1_4_Dentist_last_week + Q3_Q2_1_BMI + lib_size + read_conc + Q1_Q1_Age	aldex2	228
Mitsuokella	Q3_Q1_4_Dentist_last_week	0.089246073	0.306458132	0.290641442	0.60797561	0.72498543	0.795351175	~Q3_Q1_4_Dentist_last_week + Q3_Q2_1_BMI + lib_size + read_conc + Q1_Q1_Age	aldex2	228
Eubacterium_g10	Q3_Q1_4_Dentist_last_week	-0.446788227	0.229411453	-1.95862564	0.101263818	0.724659906	0.795351175	~Q3_Q1_4_Dentist_last_week + Q3_Q2_1_BMI + lib_size + read_conc + Q1_Q1_Age	aldex2	228
Butyrivibrio	Q3_Q1_4_Dentist_last_week	-0.261163171	0.256618669	-1.020510189	0.381862538	0.724659906	0.795351175	~Q3_Q1_4_Dentist_last_week + Q3_Q2_1_BMI + lib_size + read_conc + Q1_Q1_Age	aldex2	228
Actinobacillus	Q3_Q1_4_Dentist_last_week	0.184693303	0.089559611	2.063067839	0.043232878	0.723535255	0.795351175	~Q3_Q1_4_Dentist_last_week + Q3_Q2_1_BMI + lib_size + read_conc + Q1_Q1_Age	aldex2	228
Alloscardovia	Q3_Q1_4_Dentist_last_week	0.051771239	0.249644504	0.212147984	0.546089478	0.724659906	0.795351175	~Q3_Q1_4_Dentist_last_week + Q3_Q2_1_BMI + lib_size + read_conc + Q1_Q1_Age	aldex2	228
JN713389_g	Q3_Q1_4_Dentist_last_week	-0.195229904	0.192844462	-1.019728719	0.378139748	0.724659906	0.795351175	~Q3_Q1_4_Dentist_last_week + Q3_Q2_1_BMI + lib_size + read_conc + Q1_Q1_Age	aldex2	228
Bulleidia	Q3_Q1_4_Dentist_last_week	-0.288655766	0.209976389	-1.379595443	0.25018475	0.724659906	0.795351175	~Q3_Q1_4_Dentist_last_week + Q3_Q2_1_BMI + lib_size + read_conc + Q1_Q1_Age	aldex2	228
Lautropia	Q3_Q1_4_Dentist_last_week	0.057581111	0.258898965	0.223860981	0.687858174	0.73878103	0.796321419	~Q3_Q1_4_Dentist_last_week + Q3_Q2_1_BMI + lib_size + read_conc + Q1_Q1_Age	aldex2	228
Abiotrophia	Q3_Q1_4_Dentist_last_week	0.223820611	0.286519047	0.788796034	0.431598257	0.724659906	0.795351175	~Q3_Q1_4_Dentist_last_week + Q3_Q2_1_BMI + lib_size + read_conc + Q1_Q1_Age	aldex2	228
Treponema	Q3_Q1_4_Dentist_last_week	0.062707347	0.209163788	0.299639677	0.718813975	0.73878103	0.798627654	~Q3_Q1_4_Dentist_last_week + Q3_Q2_1_BMI + lib_size + read_conc + Q1_Q1_Age	aldex2	228
Dialister	Q3_Q1_4_Dentist_last_week	0.013978301	0.232025357	0.061847254	0.701725027	0.73878103	0.796905755	~Q3_Q1_4_Dentist_last_week + Q3_Q2_1_BMI + lib_size + read_conc + Q1_Q1_Age	aldex2	228
Parvimonas	Q3_Q1_4_Dentist_last_week	0.335946984	0.263691167	1.278872804	0.226054128	0.724659906	0.795351175	~Q3_Q1_4_Dentist_last_week + Q3_Q2_1_BMI + lib_size + read_conc + Q1_Q1_Age	aldex2	228
Streptococcus	Q3_Q1_4_Dentist_last_week	0.147461409	0.069229217	2.130572944	0.038150983	0.723535255	0.795351175	~Q3_Q1_4_Dentist_last_week + Q3_Q2_1_BMI + lib_size + read_conc + Q1_Q1_Age	aldex2	228
Filifactor	Q3_Q1_4_Dentist_last_week	-0.205663164	0.261796745	-0.79237079	0.445663118	0.724659906	0.795351175	~Q3_Q1_4_Dentist_last_week + Q3_Q2_1_BMI + lib_size + read_conc + Q1_Q1_Age	aldex2	228
GQ422727_g	Q3_Q1_4_Dentist_last_week	-0.277741845	0.250374984	-1.115155876	0.344600312	0.724659906	0.795351175	~Q3_Q1_4_Dentist_last_week + Q3_Q2_1_BMI + lib_size + read_conc + Q1_Q1_Age	aldex2	228
Eubacterium_g11	Q3_Q1_4_Dentist_last_week	-0.041483827	0.254599836	-0.160691197	0.594101623	0.72498543	0.795351175	~Q3_Q1_4_Dentist_last_week + Q3_Q2_1_BMI + lib_size + read_conc + Q1_Q1_Age	aldex2	228
DQ003626_g	Q3_Q1_4_Dentist_last_week	-0.216743253	0.270450042	-0.804556996	0.463330202	0.724659906	0.795351175	~Q3_Q1_4_Dentist_last_week + Q3_Q2_1_BMI + lib_size + read_conc + Q1_Q1_Age	aldex2	228
Catonella	Q3_Q1_4_Dentist_last_week	-0.276640149	0.259969585	-1.068003169	0.377948098	0.724659906	0.795351175	~Q3_Q1_4_Dentist_last_week + Q3_Q2_1_BMI + lib_size + read_conc + Q1_Q1_Age	aldex2	228
Kingella	Q3_Q1_4_Dentist_last_week	0.124467532	0.280557229	0.447121156	0.609203562	0.72498543	0.795351175	~Q3_Q1_4_Dentist_last_week + Q3_Q2_1_BMI + lib_size + read_conc + Q1_Q1_Age	aldex2	228
ADCM_g	Q3_Q1_4_Dentist_last_week	-0.166580959	0.263610991	-0.632342495	0.528150918	0.724659906	0.795351175	~Q3_Q1_4_Dentist_last_week + Q3_Q2_1_BMI + lib_size + read_conc + Q1_Q1_Age	aldex2	228
Streptobacillus	Q3_Q1_4_Dentist_last_week	0.219274973	0.267737325	0.825221852	0.429799858	0.724659906	0.795351175	~Q3_Q1_4_Dentist_last_week + Q3_Q2_1_BMI + lib_size + read_conc + Q1_Q1_Age	aldex2	228
Tannerella	Q3_Q1_4_Dentist_last_week	0.070644878	0.246757681	0.287395226	0.661671015	0.73878103	0.795351175	~Q3_Q1_4_Dentist_last_week + Q3_Q2_1_BMI + lib_size + read_conc + Q1_Q1_Age	aldex2	228
AF287775_g	Q3_Q1_4_Dentist_last_week	0.201460994	0.244797157	0.831867427	0.409690684	0.724659906	0.795351175	~Q3_Q1_4_Dentist_last_week + Q3_Q2_1_BMI + lib_size + read_conc + Q1_Q1_Age	aldex2	228
Fretibacterium	Q3_Q1_4_Dentist_last_week	0.08943193	0.255255874	0.352045069	0.551740198	0.724659906	0.795351175	~Q3_Q1_4_Dentist_last_week + Q3_Q2_1_BMI + lib_size + read_conc + Q1_Q1_Age	aldex2	228
JN713562_g	Q3_Q1_4_Dentist_last_week	-0.123315005	0.269752337	-0.459888103	0.571627963	0.724659906	0.795351175	~Q3_Q1_4_Dentist_last_week + Q3_Q2_1_BMI + lib_size + read_conc + Q1_Q1_Age	aldex2	228
Mycoplasma_g4	Q3_Q1_4_Dentist_last_week	0.30572202	0.259279341	1.19200741	0.286705481	0.724659906	0.795351175	~Q3_Q1_4_Dentist_last_week + Q3_Q2_1_BMI + lib_size + read_conc + Q1_Q1_Age	aldex2	228
Neisseria	Q3_Q1_4_Dentist_last_week	-0.207252526	0.150785059	-1.366228415	0.205425047	0.724659906	0.795351175	~Q3_Q1_4_Dentist_last_week + Q3_Q2_1_BMI + lib_size + read_conc + Q1_Q1_Age	aldex2	228
Scardovia	Q3_Q1_4_Dentist_last_week	0.080070331	0.263148435	0.303785962	0.546274018	0.724659906	0.795351175	~Q3_Q1_4_Dentist_last_week + Q3_Q2_1_BMI + lib_size + read_conc + Q1_Q1_Age	aldex2	228
Actinobaculum	Q3_Q1_4_Dentist_last_week	-0.094041312	0.25757623	-0.373186236	0.577769384	0.724659906	0.795351175	~Q3_Q1_4_Dentist_last_week + Q3_Q2_1_BMI + lib_size + read_conc + Q1_Q1_Age	aldex2	228
AM419981_g	Q3_Q1_4_Dentist_last_week	-0.144580239	0.246311889	-0.586527476	0.513809319	0.724659906	0.795351175	~Q3_Q1_4_Dentist_last_week + Q3_Q2_1_BMI + lib_size + read_conc + Q1_Q1_Age	aldex2	228
AM420159_g	Q3_Q1_4_Dentist_last_week	-0.114329771	0.263657192	-0.439033703	0.572300702	0.724659906	0.795351175	~Q3_Q1_4_Dentist_last_week + Q3_Q2_1_BMI + lib_size + read_conc + Q1_Q1_Age	aldex2	228
EU381695_g	Q3_Q1_4_Dentist_last_week	-0.018954899	0.247108798	-0.077990859	0.56575137	0.724659906	0.795351175	~Q3_Q1_4_Dentist_last_week + Q3_Q2_1_BMI + lib_size + read_conc + Q1_Q1_Age	aldex2	228
Saccharimonas	Q3_Q1_4_Dentist_last_week	0.065857627	0.242563723	0.265435867	0.561233519	0.724659906	0.795351175	~Q3_Q1_4_Dentist_last_week + Q3_Q2_1_BMI + lib_size + read_conc + Q1_Q1_Age	aldex2	228
Schwartzia	Q3_Q1_4_Dentist_last_week	-0.047009956	0.254411967	-0.188120165	0.617217326	0.72498543	0.795351175	~Q3_Q1_4_Dentist_last_week + Q3_Q2_1_BMI + lib_size + read_conc + Q1_Q1_Age	aldex2	228
GQ422712_g	Q3_Q1_4_Dentist_last_week	-0.107189364	0.239667444	-0.450663603	0.576421547	0.724659906	0.795351175	~Q3_Q1_4_Dentist_last_week + Q3_Q2_1_BMI + lib_size + read_conc + Q1_Q1_Age	aldex2	228
Fusobacterium	Q3_Q1_4_Dentist_last_week	0.075595142	0.104425285	0.728539787	0.471961454	0.724659906	0.795351175	~Q3_Q1_4_Dentist_last_week + Q3_Q2_1_BMI + lib_size + read_conc + Q1_Q1_Age	aldex2	228
JN713547_g	Q3_Q1_4_Dentist_last_week	-0.121909735	0.239082625	-0.509835042	0.484536431	0.724659906	0.795351175	~Q3_Q1_4_Dentist_last_week + Q3_Q2_1_BMI + lib_size + read_conc + Q1_Q1_Age	aldex2	228
Eubacterium_g14	Q3_Q1_4_Dentist_last_week	0.060295471	0.242917751	0.247344513	0.532936591	0.724659906	0.795351175	~Q3_Q1_4_Dentist_last_week + Q3_Q2_1_BMI + lib_size + read_conc + Q1_Q1_Age	aldex2	228
Eubacterium_g15	Q3_Q1_4_Dentist_last_week	0.309051738	0.246200983	1.256664622	0.280450964	0.724659906	0.795351175	~Q3_Q1_4_Dentist_last_week + Q3_Q2_1_BMI + lib_size + read_conc + Q1_Q1_Age	aldex2	228
Simonsiella	Q3_Q1_4_Dentist_last_week	-0.100119514	0.258712296	-0.383131745	0.526925413	0.724659906	0.795351175	~Q3_Q1_4_Dentist_last_week + Q3_Q2_1_BMI + lib_size + read_conc + Q1_Q1_Age	aldex2	228
Cardiobacterium	Q3_Q1_4_Dentist_last_week	-0.241382164	0.247076507	-0.982357244	0.387232456	0.724659906	0.795351175	~Q3_Q1_4_Dentist_last_week + Q3_Q2_1_BMI + lib_size + read_conc + Q1_Q1_Age	aldex2	228
Gemella	Q3_Q1_4_Dentist_last_week	0.228824149	0.102861688	2.242369507	0.029899767	0.723535255	0.795351175	~Q3_Q1_4_Dentist_last_week + Q3_Q2_1_BMI + lib_size + read_conc + Q1_Q1_Age	aldex2	228
Aminicella	Q3_Q1_4_Dentist_last_week	0.003258408	0.226470809	0.013618965	0.492850401	0.724659906	0.795351175	~Q3_Q1_4_Dentist_last_week + Q3_Q2_1_BMI + lib_size + read_conc + Q1_Q1_Age	aldex2	228
Shuttleworthia	Q3_Q1_4_Dentist_last_week	0.077881072	0.229058942	0.346140133	0.55059618	0.724659906	0.795351175	~Q3_Q1_4_Dentist_last_week + Q3_Q2_1_BMI + lib_size + read_conc + Q1_Q1_Age	aldex2	228
Ottowia	Q3_Q1_4_Dentist_last_week	-0.025075981	0.230732805	-0.101605615	0.551217443	0.724659906	0.795351175	~Q3_Q1_4_Dentist_last_week + Q3_Q2_1_BMI + lib_size + read_conc + Q1_Q1_Age	aldex2	228
FJ202371_g	Q3_Q1_4_Dentist_last_week	0.173896599	0.232815003	0.754636378	0.430228886	0.724659906	0.795351175	~Q3_Q1_4_Dentist_last_week + Q3_Q2_1_BMI + lib_size + read_conc + Q1_Q1_Age	aldex2	228
ASND_g	Q3_Q1_4_Dentist_last_week	0.108412655	0.232633973	0.468626272	0.506183102	0.724659906	0.795351175	~Q3_Q1_4_Dentist_last_week + Q3_Q2_1_BMI + lib_size + read_conc + Q1_Q1_Age	aldex2	228
Leptotrichia	Q2_Q25_hormonal_contraception_flow2	0.082161018	0.115845503	0.710368024	0.487672356	0.793508568	0.795351175	~Q2_Q25_hormonal_contraception_flow2 + Q3_Q2_1_BMI + lib_size + read_conc + Q1_Q1_Age	aldex2	225
Megasphaera	Q2_Q25_hormonal_contraception_flow2	-0.006385289	0.186493766	-0.035046498	0.830445672	0.84182164	0.853711226	~Q2_Q25_hormonal_contraception_flow2 + Q3_Q2_1_BMI + lib_size + read_conc + Q1_Q1_Age	aldex2	225
EU381776_g	Q2_Q25_hormonal_contraception_flow2	0.041892588	0.226173985	0.189740617	0.517702015	0.793508568	0.795351175	~Q2_Q25_hormonal_contraception_flow2 + Q3_Q2_1_BMI + lib_size + read_conc + Q1_Q1_Age	aldex2	225
Granulicatella	Q2_Q25_hormonal_contraception_flow2	-0.063222349	0.089615261	-0.724304871	0.486988131	0.793508568	0.795351175	~Q2_Q25_hormonal_contraception_flow2 + Q3_Q2_1_BMI + lib_size + read_conc + Q1_Q1_Age	aldex2	225
Alloprevotella	Q2_Q25_hormonal_contraception_flow2	0.093044287	0.095268474	0.969376239	0.342953399	0.793508568	0.795351175	~Q2_Q25_hormonal_contraception_flow2 + Q3_Q2_1_BMI + lib_size + read_conc + Q1_Q1_Age	aldex2	225
Campylobacter	Q2_Q25_hormonal_contraception_flow2	0.212952538	0.078961151	2.70980122	0.00919157	0.509481288	0.795351175	~Q2_Q25_hormonal_contraception_flow2 + Q3_Q2_1_BMI + lib_size + read_conc + Q1_Q1_Age	aldex2	225
Staphylococcus	Q2_Q25_hormonal_contraception_flow2	0.093564689	0.25126532	0.369400116	0.534705312	0.793508568	0.795351175	~Q2_Q25_hormonal_contraception_flow2 + Q3_Q2_1_BMI + lib_size + read_conc + Q1_Q1_Age	aldex2	225
Haemophilus	Q2_Q25_hormonal_contraception_flow2	0.124134929	0.271503503	0.455138097	0.645739702	0.793508568	0.795351175	~Q2_Q25_hormonal_contraception_flow2 + Q3_Q2_1_BMI + lib_size + read_conc + Q1_Q1_Age	aldex2	225
Selenomonas	Q2_Q25_hormonal_contraception_flow2	0.048710847	0.135406233	0.353108851	0.713286209	0.79818452	0.797384355	~Q2_Q25_hormonal_contraception_flow2 + Q3_Q2_1_BMI + lib_size + read_conc + Q1_Q1_Age	aldex2	225
Peptostreptococcus	Q2_Q25_hormonal_contraception_flow2	0.201391226	0.194826815	1.039246314	0.329181983	0.793508568	0.795351175	~Q2_Q25_hormonal_contraception_flow2 + Q3_Q2_1_BMI + lib_size + read_conc + Q1_Q1_Age	aldex2	225
Actinomyces	Q2_Q25_hormonal_contraception_flow2	0.013704324	0.106012929	0.128066286	0.804917947	0.827276779	0.840111821	~Q2_Q25_hormonal_contraception_flow2 + Q3_Q2_1_BMI + lib_size + read_conc + Q1_Q1_Age	aldex2	225
Veillonella	Q2_Q25_hormonal_contraception_flow2	0.141264324	0.082341149	1.714336258	0.093222312	0.793508568	0.795351175	~Q2_Q25_hormonal_contraception_flow2 + Q3_Q2_1_BMI + lib_size + read_conc + Q1_Q1_Age	aldex2	225
Capnocytophaga	Q2_Q25_hormonal_contraception_flow2	-0.151235976	0.169105159	-0.89630812	0.388786347	0.793508568	0.795351175	~Q2_Q25_hormonal_contraception_flow2 + Q3_Q2_1_BMI + lib_size + read_conc + Q1_Q1_Age	aldex2	225
Aggregatibacter	Q2_Q25_hormonal_contraception_flow2	-0.018881869	0.235811034	-0.08688502	0.775672188	0.808447069	0.823478979	~Q2_Q25_hormonal_contraception_flow2 + Q3_Q2_1_BMI + lib_size + read_conc + Q1_Q1_Age	aldex2	225
Atopobium	Q2_Q25_hormonal_contraception_flow2	0.111646886	0.164633981	0.67716457	0.513154591	0.793508568	0.795351175	~Q2_Q25_hormonal_contraception_flow2 + Q3_Q2_1_BMI + lib_size + read_conc + Q1_Q1_Age	aldex2	225
GU410548_g	Q2_Q25_hormonal_contraception_flow2	0.335198886	0.294721683	1.136948549	0.294186533	0.793508568	0.795351175	~Q2_Q25_hormonal_contraception_flow2 + Q3_Q2_1_BMI + lib_size + read_conc + Q1_Q1_Age	aldex2	225
Lachnoanaerobaculum	Q2_Q25_hormonal_contraception_flow2	0.20982451	0.113245103	1.849356359	0.087905684	0.793508568	0.795351175	~Q2_Q25_hormonal_contraception_flow2 + Q3_Q2_1_BMI + lib_size + read_conc + Q1_Q1_Age	aldex2	225
AM420062_g	Q2_Q25_hormonal_contraception_flow2	0.054194495	0.294895096	0.185413646	0.738871762	0.79818452	0.806455711	~Q2_Q25_hormonal_contraception_flow2 + Q3_Q2_1_BMI + lib_size + read_conc + Q1_Q1_Age	aldex2	225
Pasteurellaceae	Q2_Q25_hormonal_contraception_flow2	-0.11370972	0.357338146	-0.317274122	0.659089977	0.793508568	0.795351175	~Q2_Q25_hormonal_contraception_flow2 + Q3_Q2_1_BMI + lib_size + read_conc + Q1_Q1_Age	aldex2	225
Rothia	Q2_Q25_hormonal_contraception_flow2	-0.051713161	0.13204794	-0.396745851	0.68627768	0.793508568	0.795996055	~Q2_Q25_hormonal_contraception_flow2 + Q3_Q2_1_BMI + lib_size + read_conc + Q1_Q1_Age	aldex2	225
Prevotella	Q2_Q25_hormonal_contraception_flow2	0.104667725	0.061963097	1.689998763	0.101336217	0.793508568	0.795351175	~Q2_Q25_hormonal_contraception_flow2 + Q3_Q2_1_BMI + lib_size + read_conc + Q1_Q1_Age	aldex2	225
Moryella	Q2_Q25_hormonal_contraception_flow2	0.164126589	0.151365075	1.074063041	0.32277346	0.793508568	0.795351175	~Q2_Q25_hormonal_contraception_flow2 + Q3_Q2_1_BMI + lib_size + read_conc + Q1_Q1_Age	aldex2	225
Porphyromonas	Q2_Q25_hormonal_contraception_flow2	-0.135941163	0.195711787	-0.691750053	0.504187694	0.793508568	0.795351175	~Q2_Q25_hormonal_contraception_flow2 + Q3_Q2_1_BMI + lib_size + read_conc + Q1_Q1_Age	aldex2	225
Mogibacterium	Q2_Q25_hormonal_contraception_flow2	0.062138892	0.184151069	0.34092741	0.664555283	0.793508568	0.795351175	~Q2_Q25_hormonal_contraception_flow2 + Q3_Q2_1_BMI + lib_size + read_conc + Q1_Q1_Age	aldex2	225
Bergeyella	Q2_Q25_hormonal_contraception_flow2	0.031698988	0.197766534	0.159574368	0.762200794	0.805755125	0.815266569	~Q2_Q25_hormonal_contraception_flow2 + Q3_Q2_1_BMI + lib_size + read_conc + Q1_Q1_Age	aldex2	225
Corynebacterium	Q2_Q25_hormonal_contraception_flow2	-0.016935706	0.208441315	-0.086060907	0.724683756	0.79818452	0.799800118	~Q2_Q25_hormonal_contraception_flow2 + Q3_Q2_1_BMI + lib_size + read_conc + Q1_Q1_Age	aldex2	225
Oribacterium	Q2_Q25_hormonal_contraception_flow2	0.337315632	0.151099968	2.252782022	0.037512818	0.793508568	0.795351175	~Q2_Q25_hormonal_contraception_flow2 + Q3_Q2_1_BMI + lib_size + read_conc + Q1_Q1_Age	aldex2	225
Mitsuokella	Q2_Q25_hormonal_contraception_flow2	-0.415325031	0.311691952	-1.334705132	0.237638027	0.793508568	0.795351175	~Q2_Q25_hormonal_contraception_flow2 + Q3_Q2_1_BMI + lib_size + read_conc + Q1_Q1_Age	aldex2	225
Eubacterium_g10	Q2_Q25_hormonal_contraception_flow2	0.167449651	0.233295142	0.720225286	0.502357962	0.793508568	0.795351175	~Q2_Q25_hormonal_contraception_flow2 + Q3_Q2_1_BMI + lib_size + read_conc + Q1_Q1_Age	aldex2	225
Butyrivibrio	Q2_Q25_hormonal_contraception_flow2	0.13982828	0.261584072	0.537328087	0.587460469	0.793508568	0.795351175	~Q2_Q25_hormonal_contraception_flow2 + Q3_Q2_1_BMI + lib_size + read_conc + Q1_Q1_Age	aldex2	225
Actinobacillus	Q2_Q25_hormonal_contraception_flow2	0.004660364	0.091245252	0.049844608	0.887222194	0.887222194	0.893055213	~Q2_Q25_hormonal_contraception_flow2 + Q3_Q2_1_BMI + lib_size + read_conc + Q1_Q1_Age	aldex2	225
Alloscardovia	Q2_Q25_hormonal_contraception_flow2	0.058476189	0.254253271	0.234409486	0.561750773	0.793508568	0.795351175	~Q2_Q25_hormonal_contraception_flow2 + Q3_Q2_1_BMI + lib_size + read_conc + Q1_Q1_Age	aldex2	225
JN713389_g	Q2_Q25_hormonal_contraception_flow2	0.259066428	0.194729786	1.331362561	0.219729094	0.793508568	0.795351175	~Q2_Q25_hormonal_contraception_flow2 + Q3_Q2_1_BMI + lib_size + read_conc + Q1_Q1_Age	aldex2	225
Bulleidia	Q2_Q25_hormonal_contraception_flow2	0.062715029	0.214137347	0.290793745	0.683215205	0.793508568	0.795351175	~Q2_Q25_hormonal_contraception_flow2 + Q3_Q2_1_BMI + lib_size + read_conc + Q1_Q1_Age	aldex2	225
Lautropia	Q2_Q25_hormonal_contraception_flow2	-0.522009626	0.260230706	-2.010424226	0.065315141	0.793508568	0.795351175	~Q2_Q25_hormonal_contraception_flow2 + Q3_Q2_1_BMI + lib_size + read_conc + Q1_Q1_Age	aldex2	225
Abiotrophia	Q2_Q25_hormonal_contraception_flow2	-0.341874735	0.287667537	-1.193205582	0.287404518	0.793508568	0.795351175	~Q2_Q25_hormonal_contraception_flow2 + Q3_Q2_1_BMI + lib_size + read_conc + Q1_Q1_Age	aldex2	225
Treponema	Q2_Q25_hormonal_contraception_flow2	0.089906633	0.213712415	0.417934683	0.671838119	0.793508568	0.795351175	~Q2_Q25_hormonal_contraception_flow2 + Q3_Q2_1_BMI + lib_size + read_conc + Q1_Q1_Age	aldex2	225
Dialister	Q2_Q25_hormonal_contraception_flow2	0.400244621	0.235554636	1.699057429	0.12635333	0.793508568	0.795351175	~Q2_Q25_hormonal_contraception_flow2 + Q3_Q2_1_BMI + lib_size + read_conc + Q1_Q1_Age	aldex2	225
Parvimonas	Q2_Q25_hormonal_contraception_flow2	-0.241122881	0.264706983	-0.910083831	0.402091396	0.793508568	0.795351175	~Q2_Q25_hormonal_contraception_flow2 + Q3_Q2_1_BMI + lib_size + read_conc + Q1_Q1_Age	aldex2	225
Streptococcus	Q2_Q25_hormonal_contraception_flow2	0.026696277	0.071225171	0.375241934	0.705686833	0.79818452	0.796905755	~Q2_Q25_hormonal_contraception_flow2 + Q3_Q2_1_BMI + lib_size + read_conc + Q1_Q1_Age	aldex2	225
Filifactor	Q2_Q25_hormonal_contraception_flow2	0.027828616	0.260987186	0.107483732	0.62200221	0.793508568	0.795351175	~Q2_Q25_hormonal_contraception_flow2 + Q3_Q2_1_BMI + lib_size + read_conc + Q1_Q1_Age	aldex2	225
GQ422727_g	Q2_Q25_hormonal_contraception_flow2	-0.306389161	0.252149455	-1.211959178	0.288809804	0.793508568	0.795351175	~Q2_Q25_hormonal_contraception_flow2 + Q3_Q2_1_BMI + lib_size + read_conc + Q1_Q1_Age	aldex2	225
Eubacterium_g11	Q2_Q25_hormonal_contraception_flow2	-0.080965381	0.256708223	-0.321185534	0.587827578	0.793508568	0.795351175	~Q2_Q25_hormonal_contraception_flow2 + Q3_Q2_1_BMI + lib_size + read_conc + Q1_Q1_Age	aldex2	225
DQ003626_g	Q2_Q25_hormonal_contraception_flow2	0.110179275	0.274797907	0.399334246	0.607536197	0.793508568	0.795351175	~Q2_Q25_hormonal_contraception_flow2 + Q3_Q2_1_BMI + lib_size + read_conc + Q1_Q1_Age	aldex2	225
Catonella	Q2_Q25_hormonal_contraception_flow2	-0.01896182	0.265862708	-0.069703211	0.65622333	0.793508568	0.795351175	~Q2_Q25_hormonal_contraception_flow2 + Q3_Q2_1_BMI + lib_size + read_conc + Q1_Q1_Age	aldex2	225
Kingella	Q2_Q25_hormonal_contraception_flow2	-0.816629017	0.281905229	-2.902011441	0.013769765	0.509481288	0.795351175	~Q2_Q25_hormonal_contraception_flow2 + Q3_Q2_1_BMI + lib_size + read_conc + Q1_Q1_Age	aldex2	225
ADCM_g	Q2_Q25_hormonal_contraception_flow2	0.143429157	0.266603884	0.540623592	0.55563161	0.793508568	0.795351175	~Q2_Q25_hormonal_contraception_flow2 + Q3_Q2_1_BMI + lib_size + read_conc + Q1_Q1_Age	aldex2	225
Streptobacillus	Q2_Q25_hormonal_contraception_flow2	0.018880879	0.270522815	0.066069098	0.655177675	0.793508568	0.795351175	~Q2_Q25_hormonal_contraception_flow2 + Q3_Q2_1_BMI + lib_size + read_conc + Q1_Q1_Age	aldex2	225
Tannerella	Q2_Q25_hormonal_contraception_flow2	-0.072795436	0.24647647	-0.294908718	0.666551023	0.793508568	0.795351175	~Q2_Q25_hormonal_contraception_flow2 + Q3_Q2_1_BMI + lib_size + read_conc + Q1_Q1_Age	aldex2	225
AF287775_g	Q2_Q25_hormonal_contraception_flow2	0.074203011	0.246165709	0.307748455	0.571946718	0.793508568	0.795351175	~Q2_Q25_hormonal_contraception_flow2 + Q3_Q2_1_BMI + lib_size + read_conc + Q1_Q1_Age	aldex2	225
Fretibacterium	Q2_Q25_hormonal_contraception_flow2	-0.26677907	0.258322897	-1.035400244	0.353283756	0.793508568	0.795351175	~Q2_Q25_hormonal_contraception_flow2 + Q3_Q2_1_BMI + lib_size + read_conc + Q1_Q1_Age	aldex2	225
JN713562_g	Q2_Q25_hormonal_contraception_flow2	-0.126316179	0.272627383	-0.466662199	0.555614897	0.793508568	0.795351175	~Q2_Q25_hormonal_contraception_flow2 + Q3_Q2_1_BMI + lib_size + read_conc + Q1_Q1_Age	aldex2	225
Mycoplasma_g4	Q2_Q25_hormonal_contraception_flow2	-0.16228174	0.262587998	-0.622417486	0.509961713	0.793508568	0.795351175	~Q2_Q25_hormonal_contraception_flow2 + Q3_Q2_1_BMI + lib_size + read_conc + Q1_Q1_Age	aldex2	225
Neisseria	Q2_Q25_hormonal_contraception_flow2	-0.128191553	0.152146598	-0.847547849	0.408912367	0.793508568	0.795351175	~Q2_Q25_hormonal_contraception_flow2 + Q3_Q2_1_BMI + lib_size + read_conc + Q1_Q1_Age	aldex2	225
Scardovia	Q2_Q25_hormonal_contraception_flow2	0.347081085	0.265725986	1.311016749	0.267818788	0.793508568	0.795351175	~Q2_Q25_hormonal_contraception_flow2 + Q3_Q2_1_BMI + lib_size + read_conc + Q1_Q1_Age	aldex2	225
Actinobaculum	Q2_Q25_hormonal_contraception_flow2	0.088895791	0.26026247	0.339070004	0.556718429	0.793508568	0.795351175	~Q2_Q25_hormonal_contraception_flow2 + Q3_Q2_1_BMI + lib_size + read_conc + Q1_Q1_Age	aldex2	225
AM419981_g	Q2_Q25_hormonal_contraception_flow2	-0.101391854	0.24659466	-0.420123612	0.522219173	0.793508568	0.795351175	~Q2_Q25_hormonal_contraception_flow2 + Q3_Q2_1_BMI + lib_size + read_conc + Q1_Q1_Age	aldex2	225
AM420159_g	Q2_Q25_hormonal_contraception_flow2	-0.083008598	0.267186123	-0.31074921	0.600672096	0.793508568	0.795351175	~Q2_Q25_hormonal_contraception_flow2 + Q3_Q2_1_BMI + lib_size + read_conc + Q1_Q1_Age	aldex2	225
EU381695_g	Q2_Q25_hormonal_contraception_flow2	0.076826927	0.248791316	0.305430357	0.559072491	0.793508568	0.795351175	~Q2_Q25_hormonal_contraception_flow2 + Q3_Q2_1_BMI + lib_size + read_conc + Q1_Q1_Age	aldex2	225
Saccharimonas	Q2_Q25_hormonal_contraception_flow2	0.155584986	0.244895893	0.65465529	0.485397188	0.793508568	0.795351175	~Q2_Q25_hormonal_contraception_flow2 + Q3_Q2_1_BMI + lib_size + read_conc + Q1_Q1_Age	aldex2	225
Schwartzia	Q2_Q25_hormonal_contraception_flow2	0.043230111	0.254602474	0.166308834	0.630591573	0.793508568	0.795351175	~Q2_Q25_hormonal_contraception_flow2 + Q3_Q2_1_BMI + lib_size + read_conc + Q1_Q1_Age	aldex2	225
GQ422712_g	Q2_Q25_hormonal_contraception_flow2	-0.379579481	0.241373841	-1.576571927	0.191384393	0.793508568	0.795351175	~Q2_Q25_hormonal_contraception_flow2 + Q3_Q2_1_BMI + lib_size + read_conc + Q1_Q1_Age	aldex2	225
Fusobacterium	Q2_Q25_hormonal_contraception_flow2	0.164562267	0.10968308	1.496867605	0.1478437	0.793508568	0.795351175	~Q2_Q25_hormonal_contraception_flow2 + Q3_Q2_1_BMI + lib_size + read_conc + Q1_Q1_Age	aldex2	225
JN713547_g	Q2_Q25_hormonal_contraception_flow2	0.215032725	0.242610611	0.891114873	0.420875633	0.793508568	0.795351175	~Q2_Q25_hormonal_contraception_flow2 + Q3_Q2_1_BMI + lib_size + read_conc + Q1_Q1_Age	aldex2	225
Eubacterium_g14	Q2_Q25_hormonal_contraception_flow2	-0.146196916	0.245675015	-0.594838063	0.465125293	0.793508568	0.795351175	~Q2_Q25_hormonal_contraception_flow2 + Q3_Q2_1_BMI + lib_size + read_conc + Q1_Q1_Age	aldex2	225
Eubacterium_g15	Q2_Q25_hormonal_contraception_flow2	-0.191708624	0.249926726	-0.775079434	0.443322027	0.793508568	0.795351175	~Q2_Q25_hormonal_contraception_flow2 + Q3_Q2_1_BMI + lib_size + read_conc + Q1_Q1_Age	aldex2	225
Simonsiella	Q2_Q25_hormonal_contraception_flow2	0.161796304	0.262122997	0.627126714	0.477400955	0.793508568	0.795351175	~Q2_Q25_hormonal_contraception_flow2 + Q3_Q2_1_BMI + lib_size + read_conc + Q1_Q1_Age	aldex2	225
Cardiobacterium	Q2_Q25_hormonal_contraception_flow2	-0.186034116	0.251366955	-0.741983655	0.467785678	0.793508568	0.795351175	~Q2_Q25_hormonal_contraception_flow2 + Q3_Q2_1_BMI + lib_size + read_conc + Q1_Q1_Age	aldex2	225
Gemella	Q2_Q25_hormonal_contraception_flow2	0.034507534	0.10378555	0.31583273	0.744253134	0.79818452	0.808177987	~Q2_Q25_hormonal_contraception_flow2 + Q3_Q2_1_BMI + lib_size + read_conc + Q1_Q1_Age	aldex2	225
Aminicella	Q2_Q25_hormonal_contraception_flow2	-0.150527846	0.230509284	-0.655791869	0.446456308	0.793508568	0.795351175	~Q2_Q25_hormonal_contraception_flow2 + Q3_Q2_1_BMI + lib_size + read_conc + Q1_Q1_Age	aldex2	225
Shuttleworthia	Q2_Q25_hormonal_contraception_flow2	0.029327942	0.235656377	0.116760348	0.516769016	0.793508568	0.795351175	~Q2_Q25_hormonal_contraception_flow2 + Q3_Q2_1_BMI + lib_size + read_conc + Q1_Q1_Age	aldex2	225
Ottowia	Q2_Q25_hormonal_contraception_flow2	-0.070903324	0.236702592	-0.301765832	0.535825038	0.793508568	0.795351175	~Q2_Q25_hormonal_contraception_flow2 + Q3_Q2_1_BMI + lib_size + read_conc + Q1_Q1_Age	aldex2	225
FJ202371_g	Q2_Q25_hormonal_contraception_flow2	0.080639314	0.234764712	0.342286876	0.549718901	0.793508568	0.795351175	~Q2_Q25_hormonal_contraception_flow2 + Q3_Q2_1_BMI + lib_size + read_conc + Q1_Q1_Age	aldex2	225
ASND_g	Q2_Q25_hormonal_contraception_flow2	-0.04513071	0.235572348	-0.188633741	0.534815713	0.793508568	0.795351175	~Q2_Q25_hormonal_contraception_flow2 + Q3_Q2_1_BMI + lib_size + read_conc + Q1_Q1_Age	aldex2	225
Leptotrichia	Q3_Q28_Pill_vs_nothing	0.023981753	0.151266222	0.165936197	0.793640393	0.863667486	0.834292208	~Q3_Q28_Pill_vs_nothing + Q3_Q2_1_BMI + lib_size + read_conc + Q1_Q1_Age	aldex2	152
Megasphaera	Q3_Q28_Pill_vs_nothing	-0.156671303	0.242891434	-0.644009247	0.532779221	0.814138357	0.795351175	~Q3_Q28_Pill_vs_nothing + Q3_Q2_1_BMI + lib_size + read_conc + Q1_Q1_Age	aldex2	152
EU381776_g	Q3_Q28_Pill_vs_nothing	0.01196495	0.28708528	0.030476922	0.578636052	0.814138357	0.795351175	~Q3_Q28_Pill_vs_nothing + Q3_Q2_1_BMI + lib_size + read_conc + Q1_Q1_Age	aldex2	152
Granulicatella	Q3_Q28_Pill_vs_nothing	0.013764117	0.103167666	0.120456466	0.851485434	0.89613682	0.86870297	~Q3_Q28_Pill_vs_nothing + Q3_Q2_1_BMI + lib_size + read_conc + Q1_Q1_Age	aldex2	152
Alloprevotella	Q3_Q28_Pill_vs_nothing	0.010094157	0.131174987	0.06826567	0.884026863	0.89613682	0.891050913	~Q3_Q28_Pill_vs_nothing + Q3_Q2_1_BMI + lib_size + read_conc + Q1_Q1_Age	aldex2	152
Campylobacter	Q3_Q28_Pill_vs_nothing	0.230712667	0.105825591	2.193023761	0.033002403	0.814138357	0.795351175	~Q3_Q28_Pill_vs_nothing + Q3_Q2_1_BMI + lib_size + read_conc + Q1_Q1_Age	aldex2	152
Staphylococcus	Q3_Q28_Pill_vs_nothing	-0.116050832	0.2960088	-0.396770574	0.506570746	0.814138357	0.795351175	~Q3_Q28_Pill_vs_nothing + Q3_Q2_1_BMI + lib_size + read_conc + Q1_Q1_Age	aldex2	152
Haemophilus	Q3_Q28_Pill_vs_nothing	0.154994282	0.345759356	0.450985257	0.631308681	0.814138357	0.795351175	~Q3_Q28_Pill_vs_nothing + Q3_Q2_1_BMI + lib_size + read_conc + Q1_Q1_Age	aldex2	152
Selenomonas	Q3_Q28_Pill_vs_nothing	0.053666824	0.165884828	0.327035891	0.695431154	0.814138357	0.796321419	~Q3_Q28_Pill_vs_nothing + Q3_Q2_1_BMI + lib_size + read_conc + Q1_Q1_Age	aldex2	152
Peptostreptococcus	Q3_Q28_Pill_vs_nothing	0.169744924	0.24878011	0.690042123	0.506281122	0.814138357	0.795351175	~Q3_Q28_Pill_vs_nothing + Q3_Q2_1_BMI + lib_size + read_conc + Q1_Q1_Age	aldex2	152
Actinomyces	Q3_Q28_Pill_vs_nothing	-0.045751895	0.14895561	-0.306276934	0.731342254	0.814138357	0.803520614	~Q3_Q28_Pill_vs_nothing + Q3_Q2_1_BMI + lib_size + read_conc + Q1_Q1_Age	aldex2	152
Veillonella	Q3_Q28_Pill_vs_nothing	0.107062669	0.115859497	0.92316872	0.362282923	0.814138357	0.795351175	~Q3_Q28_Pill_vs_nothing + Q3_Q2_1_BMI + lib_size + read_conc + Q1_Q1_Age	aldex2	152
Capnocytophaga	Q3_Q28_Pill_vs_nothing	-0.083953923	0.221242626	-0.369541182	0.711127714	0.814138357	0.797384355	~Q3_Q28_Pill_vs_nothing + Q3_Q2_1_BMI + lib_size + read_conc + Q1_Q1_Age	aldex2	152
Aggregatibacter	Q3_Q28_Pill_vs_nothing	0.091546887	0.297353228	0.301629709	0.713295325	0.814138357	0.797384355	~Q3_Q28_Pill_vs_nothing + Q3_Q2_1_BMI + lib_size + read_conc + Q1_Q1_Age	aldex2	152
Atopobium	Q3_Q28_Pill_vs_nothing	-0.048259125	0.221873512	-0.222586953	0.729023546	0.814138357	0.802395772	~Q3_Q28_Pill_vs_nothing + Q3_Q2_1_BMI + lib_size + read_conc + Q1_Q1_Age	aldex2	152
GU410548_g	Q3_Q28_Pill_vs_nothing	0.697305675	0.367424192	1.901581625	0.085176364	0.814138357	0.795351175	~Q3_Q28_Pill_vs_nothing + Q3_Q2_1_BMI + lib_size + read_conc + Q1_Q1_Age	aldex2	152
Lachnoanaerobaculum	Q3_Q28_Pill_vs_nothing	0.152130182	0.149112855	1.015292702	0.336980681	0.814138357	0.795351175	~Q3_Q28_Pill_vs_nothing + Q3_Q2_1_BMI + lib_size + read_conc + Q1_Q1_Age	aldex2	152
AM420062_g	Q3_Q28_Pill_vs_nothing	0.002626811	0.377311387	0.007303995	0.717243748	0.814138357	0.798627654	~Q3_Q28_Pill_vs_nothing + Q3_Q2_1_BMI + lib_size + read_conc + Q1_Q1_Age	aldex2	152
Pasteurellaceae	Q3_Q28_Pill_vs_nothing	-0.167871061	0.445738889	-0.376185372	0.654939255	0.814138357	0.795351175	~Q3_Q28_Pill_vs_nothing + Q3_Q2_1_BMI + lib_size + read_conc + Q1_Q1_Age	aldex2	152
Rothia	Q3_Q28_Pill_vs_nothing	-0.001385777	0.173649371	-0.009221607	0.860633239	0.89613682	0.87381925	~Q3_Q28_Pill_vs_nothing + Q3_Q2_1_BMI + lib_size + read_conc + Q1_Q1_Age	aldex2	152
Prevotella	Q3_Q28_Pill_vs_nothing	0.085570456	0.075883917	1.128899933	0.271339008	0.814138357	0.795351175	~Q3_Q28_Pill_vs_nothing + Q3_Q2_1_BMI + lib_size + read_conc + Q1_Q1_Age	aldex2	152
Moryella	Q3_Q28_Pill_vs_nothing	0.04709789	0.208086482	0.221813057	0.737125269	0.814138357	0.806351632	~Q3_Q28_Pill_vs_nothing + Q3_Q2_1_BMI + lib_size + read_conc + Q1_Q1_Age	aldex2	152
Porphyromonas	Q3_Q28_Pill_vs_nothing	-0.151891489	0.248226003	-0.610093449	0.558349989	0.814138357	0.795351175	~Q3_Q28_Pill_vs_nothing + Q3_Q2_1_BMI + lib_size + read_conc + Q1_Q1_Age	aldex2	152
Mogibacterium	Q3_Q28_Pill_vs_nothing	0.037086213	0.23680908	0.155652554	0.719725746	0.814138357	0.798627654	~Q3_Q28_Pill_vs_nothing + Q3_Q2_1_BMI + lib_size + read_conc + Q1_Q1_Age	aldex2	152
Bergeyella	Q3_Q28_Pill_vs_nothing	0.196782988	0.242312194	0.809617264	0.438069822	0.814138357	0.795351175	~Q3_Q28_Pill_vs_nothing + Q3_Q2_1_BMI + lib_size + read_conc + Q1_Q1_Age	aldex2	152
Corynebacterium	Q3_Q28_Pill_vs_nothing	-0.097402217	0.274799536	-0.368584818	0.662008703	0.814138357	0.795351175	~Q3_Q28_Pill_vs_nothing + Q3_Q2_1_BMI + lib_size + read_conc + Q1_Q1_Age	aldex2	152
Oribacterium	Q3_Q28_Pill_vs_nothing	0.216713196	0.198358007	1.101416748	0.301533725	0.814138357	0.795351175	~Q3_Q28_Pill_vs_nothing + Q3_Q2_1_BMI + lib_size + read_conc + Q1_Q1_Age	aldex2	152
Mitsuokella	Q3_Q28_Pill_vs_nothing	-0.808527242	0.375516586	-2.155007159	0.068945135	0.814138357	0.795351175	~Q3_Q28_Pill_vs_nothing + Q3_Q2_1_BMI + lib_size + read_conc + Q1_Q1_Age	aldex2	152
Eubacterium_g10	Q3_Q28_Pill_vs_nothing	-0.021341861	0.297125544	-0.069025499	0.718001082	0.814138357	0.798627654	~Q3_Q28_Pill_vs_nothing + Q3_Q2_1_BMI + lib_size + read_conc + Q1_Q1_Age	aldex2	152
Butyrivibrio	Q3_Q28_Pill_vs_nothing	-0.006478348	0.330583008	-0.020253507	0.683028065	0.814138357	0.795351175	~Q3_Q28_Pill_vs_nothing + Q3_Q2_1_BMI + lib_size + read_conc + Q1_Q1_Age	aldex2	152
Actinobacillus	Q3_Q28_Pill_vs_nothing	0.002873444	0.117348661	0.0227013	0.902831656	0.902831656	0.904869651	~Q3_Q28_Pill_vs_nothing + Q3_Q2_1_BMI + lib_size + read_conc + Q1_Q1_Age	aldex2	152
Alloscardovia	Q3_Q28_Pill_vs_nothing	0.091249962	0.323368887	0.269012743	0.544776716	0.814138357	0.795351175	~Q3_Q28_Pill_vs_nothing + Q3_Q2_1_BMI + lib_size + read_conc + Q1_Q1_Age	aldex2	152
JN713389_g	Q3_Q28_Pill_vs_nothing	0.265937797	0.230740223	1.160814502	0.280231052	0.814138357	0.795351175	~Q3_Q28_Pill_vs_nothing + Q3_Q2_1_BMI + lib_size + read_conc + Q1_Q1_Age	aldex2	152
Bulleidia	Q3_Q28_Pill_vs_nothing	-0.060510053	0.261939225	-0.231620874	0.7124457	0.814138357	0.797384355	~Q3_Q28_Pill_vs_nothing + Q3_Q2_1_BMI + lib_size + read_conc + Q1_Q1_Age	aldex2	152
Lautropia	Q3_Q28_Pill_vs_nothing	-0.625887273	0.323429273	-1.935466835	0.075424847	0.814138357	0.795351175	~Q3_Q28_Pill_vs_nothing + Q3_Q2_1_BMI + lib_size + read_conc + Q1_Q1_Age	aldex2	152
Abiotrophia	Q3_Q28_Pill_vs_nothing	-0.164148052	0.364082599	-0.457033266	0.619755565	0.814138357	0.795351175	~Q3_Q28_Pill_vs_nothing + Q3_Q2_1_BMI + lib_size + read_conc + Q1_Q1_Age	aldex2	152
Treponema	Q3_Q28_Pill_vs_nothing	-0.067077833	0.287231416	-0.238373369	0.735080596	0.814138357	0.805071003	~Q3_Q28_Pill_vs_nothing + Q3_Q2_1_BMI + lib_size + read_conc + Q1_Q1_Age	aldex2	152
Dialister	Q3_Q28_Pill_vs_nothing	0.480741595	0.30079918	1.603313999	0.144767148	0.814138357	0.795351175	~Q3_Q28_Pill_vs_nothing + Q3_Q2_1_BMI + lib_size + read_conc + Q1_Q1_Age	aldex2	152
Parvimonas	Q3_Q28_Pill_vs_nothing	-0.235595462	0.335626878	-0.703063342	0.489757422	0.814138357	0.795351175	~Q3_Q28_Pill_vs_nothing + Q3_Q2_1_BMI + lib_size + read_conc + Q1_Q1_Age	aldex2	152
Streptococcus	Q3_Q28_Pill_vs_nothing	0.007911818	0.095426801	0.082582152	0.881032496	0.89613682	0.889041882	~Q3_Q28_Pill_vs_nothing + Q3_Q2_1_BMI + lib_size + read_conc + Q1_Q1_Age	aldex2	152
Filifactor	Q3_Q28_Pill_vs_nothing	0.031056555	0.328160875	0.092242194	0.639897868	0.814138357	0.795351175	~Q3_Q28_Pill_vs_nothing + Q3_Q2_1_BMI + lib_size + read_conc + Q1_Q1_Age	aldex2	152
GQ422727_g	Q3_Q28_Pill_vs_nothing	-0.393178723	0.309645199	-1.27204291	0.265762569	0.814138357	0.795351175	~Q3_Q28_Pill_vs_nothing + Q3_Q2_1_BMI + lib_size + read_conc + Q1_Q1_Age	aldex2	152
Eubacterium_g11	Q3_Q28_Pill_vs_nothing	-0.071745491	0.319555824	-0.238076796	0.61522721	0.814138357	0.795351175	~Q3_Q28_Pill_vs_nothing + Q3_Q2_1_BMI + lib_size + read_conc + Q1_Q1_Age	aldex2	152
DQ003626_g	Q3_Q28_Pill_vs_nothing	-0.061698292	0.346939977	-0.178859353	0.648230421	0.814138357	0.795351175	~Q3_Q28_Pill_vs_nothing + Q3_Q2_1_BMI + lib_size + read_conc + Q1_Q1_Age	aldex2	152
Catonella	Q3_Q28_Pill_vs_nothing	-0.206130992	0.332351409	-0.625562656	0.51938367	0.814138357	0.795351175	~Q3_Q28_Pill_vs_nothing + Q3_Q2_1_BMI + lib_size + read_conc + Q1_Q1_Age	aldex2	152
Kingella	Q3_Q28_Pill_vs_nothing	-0.856049923	0.356219518	-2.406538758	0.040169359	0.814138357	0.795351175	~Q3_Q28_Pill_vs_nothing + Q3_Q2_1_BMI + lib_size + read_conc + Q1_Q1_Age	aldex2	152
ADCM_g	Q3_Q28_Pill_vs_nothing	0.062334331	0.342828278	0.189474956	0.57230691	0.814138357	0.795351175	~Q3_Q28_Pill_vs_nothing + Q3_Q2_1_BMI + lib_size + read_conc + Q1_Q1_Age	aldex2	152
Streptobacillus	Q3_Q28_Pill_vs_nothing	-0.016590847	0.343799559	-0.052850358	0.625569895	0.814138357	0.795351175	~Q3_Q28_Pill_vs_nothing + Q3_Q2_1_BMI + lib_size + read_conc + Q1_Q1_Age	aldex2	152
Tannerella	Q3_Q28_Pill_vs_nothing	-0.204130725	0.313983452	-0.648154005	0.523140239	0.814138357	0.795351175	~Q3_Q28_Pill_vs_nothing + Q3_Q2_1_BMI + lib_size + read_conc + Q1_Q1_Age	aldex2	152
AF287775_g	Q3_Q28_Pill_vs_nothing	0.097540049	0.313796532	0.312599224	0.54131388	0.814138357	0.795351175	~Q3_Q28_Pill_vs_nothing + Q3_Q2_1_BMI + lib_size + read_conc + Q1_Q1_Age	aldex2	152
Fretibacterium	Q3_Q28_Pill_vs_nothing	-0.401181953	0.324301574	-1.243453268	0.279469283	0.814138357	0.795351175	~Q3_Q28_Pill_vs_nothing + Q3_Q2_1_BMI + lib_size + read_conc + Q1_Q1_Age	aldex2	152
JN713562_g	Q3_Q28_Pill_vs_nothing	-0.277318666	0.351781789	-0.794959075	0.471725178	0.814138357	0.795351175	~Q3_Q28_Pill_vs_nothing + Q3_Q2_1_BMI + lib_size + read_conc + Q1_Q1_Age	aldex2	152
Mycoplasma_g4	Q3_Q28_Pill_vs_nothing	-0.162368033	0.328996527	-0.504662576	0.572885638	0.814138357	0.795351175	~Q3_Q28_Pill_vs_nothing + Q3_Q2_1_BMI + lib_size + read_conc + Q1_Q1_Age	aldex2	152
Neisseria	Q3_Q28_Pill_vs_nothing	-0.018866481	0.191637353	-0.10563728	0.869085708	0.89613682	0.880187168	~Q3_Q28_Pill_vs_nothing + Q3_Q2_1_BMI + lib_size + read_conc + Q1_Q1_Age	aldex2	152
Scardovia	Q3_Q28_Pill_vs_nothing	0.289561136	0.330277503	0.881058015	0.422398536	0.814138357	0.795351175	~Q3_Q28_Pill_vs_nothing + Q3_Q2_1_BMI + lib_size + read_conc + Q1_Q1_Age	aldex2	152
Actinobaculum	Q3_Q28_Pill_vs_nothing	0.093132033	0.329323232	0.281245112	0.561694944	0.814138357	0.795351175	~Q3_Q28_Pill_vs_nothing + Q3_Q2_1_BMI + lib_size + read_conc + Q1_Q1_Age	aldex2	152
AM419981_g	Q3_Q28_Pill_vs_nothing	-0.079425245	0.312497697	-0.260365366	0.547791388	0.814138357	0.795351175	~Q3_Q28_Pill_vs_nothing + Q3_Q2_1_BMI + lib_size + read_conc + Q1_Q1_Age	aldex2	152
AM420159_g	Q3_Q28_Pill_vs_nothing	-0.182246641	0.331130106	-0.549927974	0.557857944	0.814138357	0.795351175	~Q3_Q28_Pill_vs_nothing + Q3_Q2_1_BMI + lib_size + read_conc + Q1_Q1_Age	aldex2	152
EU381695_g	Q3_Q28_Pill_vs_nothing	0.235444991	0.313450412	0.755589315	0.448213747	0.814138357	0.795351175	~Q3_Q28_Pill_vs_nothing + Q3_Q2_1_BMI + lib_size + read_conc + Q1_Q1_Age	aldex2	152
Saccharimonas	Q3_Q28_Pill_vs_nothing	0.220626362	0.314544419	0.701662174	0.455391377	0.814138357	0.795351175	~Q3_Q28_Pill_vs_nothing + Q3_Q2_1_BMI + lib_size + read_conc + Q1_Q1_Age	aldex2	152
Schwartzia	Q3_Q28_Pill_vs_nothing	0.008949728	0.324900135	0.021018963	0.615558286	0.814138357	0.795351175	~Q3_Q28_Pill_vs_nothing + Q3_Q2_1_BMI + lib_size + read_conc + Q1_Q1_Age	aldex2	152
GQ422712_g	Q3_Q28_Pill_vs_nothing	-0.438029	0.303582415	-1.458532003	0.253886094	0.814138357	0.795351175	~Q3_Q28_Pill_vs_nothing + Q3_Q2_1_BMI + lib_size + read_conc + Q1_Q1_Age	aldex2	152
Fusobacterium	Q3_Q28_Pill_vs_nothing	0.152439484	0.154744118	0.992484201	0.33272369	0.814138357	0.795351175	~Q3_Q28_Pill_vs_nothing + Q3_Q2_1_BMI + lib_size + read_conc + Q1_Q1_Age	aldex2	152
JN713547_g	Q3_Q28_Pill_vs_nothing	0.199936631	0.30496951	0.658738612	0.489748579	0.814138357	0.795351175	~Q3_Q28_Pill_vs_nothing + Q3_Q2_1_BMI + lib_size + read_conc + Q1_Q1_Age	aldex2	152
Eubacterium_g14	Q3_Q28_Pill_vs_nothing	-0.296240726	0.305185104	-0.988179682	0.374246451	0.814138357	0.795351175	~Q3_Q28_Pill_vs_nothing + Q3_Q2_1_BMI + lib_size + read_conc + Q1_Q1_Age	aldex2	152
Eubacterium_g15	Q3_Q28_Pill_vs_nothing	-0.095839995	0.315342432	-0.314492357	0.614804969	0.814138357	0.795351175	~Q3_Q28_Pill_vs_nothing + Q3_Q2_1_BMI + lib_size + read_conc + Q1_Q1_Age	aldex2	152
Simonsiella	Q3_Q28_Pill_vs_nothing	0.199141859	0.328409641	0.612577019	0.50301853	0.814138357	0.795351175	~Q3_Q28_Pill_vs_nothing + Q3_Q2_1_BMI + lib_size + read_conc + Q1_Q1_Age	aldex2	152
Cardiobacterium	Q3_Q28_Pill_vs_nothing	-0.17462082	0.320672857	-0.549372621	0.543740943	0.814138357	0.795351175	~Q3_Q28_Pill_vs_nothing + Q3_Q2_1_BMI + lib_size + read_conc + Q1_Q1_Age	aldex2	152
Gemella	Q3_Q28_Pill_vs_nothing	0.072926827	0.145915631	0.484258619	0.634868968	0.814138357	0.795351175	~Q3_Q28_Pill_vs_nothing + Q3_Q2_1_BMI + lib_size + read_conc + Q1_Q1_Age	aldex2	152
Aminicella	Q3_Q28_Pill_vs_nothing	-0.151163842	0.28737611	-0.536970749	0.503161737	0.814138357	0.795351175	~Q3_Q28_Pill_vs_nothing + Q3_Q2_1_BMI + lib_size + read_conc + Q1_Q1_Age	aldex2	152
Shuttleworthia	Q3_Q28_Pill_vs_nothing	0.011452348	0.293763082	0.038586673	0.547599253	0.814138357	0.795351175	~Q3_Q28_Pill_vs_nothing + Q3_Q2_1_BMI + lib_size + read_conc + Q1_Q1_Age	aldex2	152
Ottowia	Q3_Q28_Pill_vs_nothing	-0.078039688	0.297026999	-0.26182018	0.530428052	0.814138357	0.795351175	~Q3_Q28_Pill_vs_nothing + Q3_Q2_1_BMI + lib_size + read_conc + Q1_Q1_Age	aldex2	152
FJ202371_g	Q3_Q28_Pill_vs_nothing	-0.010298158	0.289169179	-0.032322844	0.548222457	0.814138357	0.795351175	~Q3_Q28_Pill_vs_nothing + Q3_Q2_1_BMI + lib_size + read_conc + Q1_Q1_Age	aldex2	152
ASND_g	Q3_Q28_Pill_vs_nothing	-0.103332901	0.296450963	-0.358328501	0.51635614	0.814138357	0.795351175	~Q3_Q28_Pill_vs_nothing + Q3_Q2_1_BMI + lib_size + read_conc + Q1_Q1_Age	aldex2	152
Leptotrichia	Q3_Q28_Spiral_vs_nothing	0.10103848	0.14106465	0.711547062	0.482570176	0.741223888	0.795351175	~Q3_Q28_Spiral_vs_nothing + Q3_Q2_1_BMI + lib_size + read_conc + Q1_Q1_Age	aldex2	152
Megasphaera	Q3_Q28_Spiral_vs_nothing	0.123797975	0.213352397	0.588252876	0.562421824	0.741223888	0.795351175	~Q3_Q28_Spiral_vs_nothing + Q3_Q2_1_BMI + lib_size + read_conc + Q1_Q1_Age	aldex2	152
EU381776_g	Q3_Q28_Spiral_vs_nothing	0.051223768	0.272695662	0.186634346	0.568541814	0.741223888	0.795351175	~Q3_Q28_Spiral_vs_nothing + Q3_Q2_1_BMI + lib_size + read_conc + Q1_Q1_Age	aldex2	152
Granulicatella	Q3_Q28_Spiral_vs_nothing	-0.162020977	0.120507336	-1.3649218	0.1936354	0.741223888	0.795351175	~Q3_Q28_Spiral_vs_nothing + Q3_Q2_1_BMI + lib_size + read_conc + Q1_Q1_Age	aldex2	152
Alloprevotella	Q3_Q28_Spiral_vs_nothing	0.127678533	0.117132092	1.089968813	0.283209641	0.741223888	0.795351175	~Q3_Q28_Spiral_vs_nothing + Q3_Q2_1_BMI + lib_size + read_conc + Q1_Q1_Age	aldex2	152
Campylobacter	Q3_Q28_Spiral_vs_nothing	0.215457499	0.099798925	2.184596861	0.036591567	0.741223888	0.795351175	~Q3_Q28_Spiral_vs_nothing + Q3_Q2_1_BMI + lib_size + read_conc + Q1_Q1_Age	aldex2	152
Staphylococcus	Q3_Q28_Spiral_vs_nothing	0.247023304	0.311754547	0.80119295	0.431652397	0.741223888	0.795351175	~Q3_Q28_Spiral_vs_nothing + Q3_Q2_1_BMI + lib_size + read_conc + Q1_Q1_Age	aldex2	152
Haemophilus	Q3_Q28_Spiral_vs_nothing	0.177934214	0.33538499	0.532729007	0.598876231	0.741223888	0.795351175	~Q3_Q28_Spiral_vs_nothing + Q3_Q2_1_BMI + lib_size + read_conc + Q1_Q1_Age	aldex2	152
Selenomonas	Q3_Q28_Spiral_vs_nothing	0.02327851	0.167619897	0.130136957	0.802252665	0.824537461	0.83890862	~Q3_Q28_Spiral_vs_nothing + Q3_Q2_1_BMI + lib_size + read_conc + Q1_Q1_Age	aldex2	152
Peptostreptococcus	Q3_Q28_Spiral_vs_nothing	0.183880517	0.247280379	0.74527085	0.480380239	0.741223888	0.795351175	~Q3_Q28_Spiral_vs_nothing + Q3_Q2_1_BMI + lib_size + read_conc + Q1_Q1_Age	aldex2	152
Actinomyces	Q3_Q28_Spiral_vs_nothing	0.074912672	0.110234383	0.667155965	0.516015902	0.741223888	0.795351175	~Q3_Q28_Spiral_vs_nothing + Q3_Q2_1_BMI + lib_size + read_conc + Q1_Q1_Age	aldex2	152
Veillonella	Q3_Q28_Spiral_vs_nothing	0.189193439	0.112890537	1.689544572	0.098154584	0.741223888	0.795351175	~Q3_Q28_Spiral_vs_nothing + Q3_Q2_1_BMI + lib_size + read_conc + Q1_Q1_Age	aldex2	152
Capnocytophaga	Q3_Q28_Spiral_vs_nothing	-0.238783037	0.19269224	-1.252705228	0.234022121	0.741223888	0.795351175	~Q3_Q28_Spiral_vs_nothing + Q3_Q2_1_BMI + lib_size + read_conc + Q1_Q1_Age	aldex2	152
Aggregatibacter	Q3_Q28_Spiral_vs_nothing	-0.112736896	0.299283654	-0.383244172	0.664722095	0.747125497	0.795351175	~Q3_Q28_Spiral_vs_nothing + Q3_Q2_1_BMI + lib_size + read_conc + Q1_Q1_Age	aldex2	152
Atopobium	Q3_Q28_Spiral_vs_nothing	0.232494191	0.196766059	1.180776885	0.27295856	0.741223888	0.795351175	~Q3_Q28_Spiral_vs_nothing + Q3_Q2_1_BMI + lib_size + read_conc + Q1_Q1_Age	aldex2	152
GU410548_g	Q3_Q28_Spiral_vs_nothing	-0.066292473	0.359442075	-0.188306464	0.713726472	0.754510841	0.797384355	~Q3_Q28_Spiral_vs_nothing + Q3_Q2_1_BMI + lib_size + read_conc + Q1_Q1_Age	aldex2	152
Lachnoanaerobaculum	Q3_Q28_Spiral_vs_nothing	0.27306747	0.147378797	1.851356724	0.085469361	0.741223888	0.795351175	~Q3_Q28_Spiral_vs_nothing + Q3_Q2_1_BMI + lib_size + read_conc + Q1_Q1_Age	aldex2	152
AM420062_g	Q3_Q28_Spiral_vs_nothing	0.098519876	0.354573499	0.275495005	0.728225201	0.75899528	0.801914656	~Q3_Q28_Spiral_vs_nothing + Q3_Q2_1_BMI + lib_size + read_conc + Q1_Q1_Age	aldex2	152
Pasteurellaceae	Q3_Q28_Spiral_vs_nothing	-0.088765696	0.435869975	-0.207151749	0.694919167	0.747125497	0.796321419	~Q3_Q28_Spiral_vs_nothing + Q3_Q2_1_BMI + lib_size + read_conc + Q1_Q1_Age	aldex2	152
Rothia	Q3_Q28_Spiral_vs_nothing	-0.074058474	0.162719372	-0.462060194	0.647321399	0.747125497	0.795351175	~Q3_Q28_Spiral_vs_nothing + Q3_Q2_1_BMI + lib_size + read_conc + Q1_Q1_Age	aldex2	152
Prevotella	Q3_Q28_Spiral_vs_nothing	0.152865602	0.076898352	1.98835928	0.053870978	0.741223888	0.795351175	~Q3_Q28_Spiral_vs_nothing + Q3_Q2_1_BMI + lib_size + read_conc + Q1_Q1_Age	aldex2	152
Moryella	Q3_Q28_Spiral_vs_nothing	0.249037039	0.192058418	1.300272963	0.224745682	0.741223888	0.795351175	~Q3_Q28_Spiral_vs_nothing + Q3_Q2_1_BMI + lib_size + read_conc + Q1_Q1_Age	aldex2	152
Porphyromonas	Q3_Q28_Spiral_vs_nothing	-0.171437995	0.215302467	-0.799903655	0.443928492	0.741223888	0.795351175	~Q3_Q28_Spiral_vs_nothing + Q3_Q2_1_BMI + lib_size + read_conc + Q1_Q1_Age	aldex2	152
Mogibacterium	Q3_Q28_Spiral_vs_nothing	0.134816786	0.215978028	0.626604907	0.55164134	0.741223888	0.795351175	~Q3_Q28_Spiral_vs_nothing + Q3_Q2_1_BMI + lib_size + read_conc + Q1_Q1_Age	aldex2	152
Bergeyella	Q3_Q28_Spiral_vs_nothing	-0.088216857	0.250430566	-0.359173395	0.689723381	0.747125497	0.796321419	~Q3_Q28_Spiral_vs_nothing + Q3_Q2_1_BMI + lib_size + read_conc + Q1_Q1_Age	aldex2	152
Corynebacterium	Q3_Q28_Spiral_vs_nothing	0.126574415	0.253678518	0.499043298	0.619810847	0.741223888	0.795351175	~Q3_Q28_Spiral_vs_nothing + Q3_Q2_1_BMI + lib_size + read_conc + Q1_Q1_Age	aldex2	152
Oribacterium	Q3_Q28_Spiral_vs_nothing	0.491755359	0.172650294	2.865028155	0.010859424	0.741223888	0.795351175	~Q3_Q28_Spiral_vs_nothing + Q3_Q2_1_BMI + lib_size + read_conc + Q1_Q1_Age	aldex2	152
Mitsuokella	Q3_Q28_Spiral_vs_nothing	-0.060245687	0.387540951	-0.151197307	0.696644044	0.747125497	0.796321419	~Q3_Q28_Spiral_vs_nothing + Q3_Q2_1_BMI + lib_size + read_conc + Q1_Q1_Age	aldex2	152
Eubacterium_g10	Q3_Q28_Spiral_vs_nothing	0.298883418	0.273082721	1.095861665	0.31898232	0.741223888	0.795351175	~Q3_Q28_Spiral_vs_nothing + Q3_Q2_1_BMI + lib_size + read_conc + Q1_Q1_Age	aldex2	152
Butyrivibrio	Q3_Q28_Spiral_vs_nothing	0.289387226	0.319601556	0.907207976	0.394931679	0.741223888	0.795351175	~Q3_Q28_Spiral_vs_nothing + Q3_Q2_1_BMI + lib_size + read_conc + Q1_Q1_Age	aldex2	152
Actinobacillus	Q3_Q28_Spiral_vs_nothing	0.00867089	0.113808891	0.075584815	0.892090506	0.892090506	0.896938824	~Q3_Q28_Spiral_vs_nothing + Q3_Q2_1_BMI + lib_size + read_conc + Q1_Q1_Age	aldex2	152
Alloscardovia	Q3_Q28_Spiral_vs_nothing	0.087192086	0.309617827	0.282306051	0.597825845	0.741223888	0.795351175	~Q3_Q28_Spiral_vs_nothing + Q3_Q2_1_BMI + lib_size + read_conc + Q1_Q1_Age	aldex2	152
JN713389_g	Q3_Q28_Spiral_vs_nothing	0.222341774	0.251522921	0.894684826	0.422871412	0.741223888	0.795351175	~Q3_Q28_Spiral_vs_nothing + Q3_Q2_1_BMI + lib_size + read_conc + Q1_Q1_Age	aldex2	152
Bulleidia	Q3_Q28_Spiral_vs_nothing	0.151975375	0.262532224	0.583069465	0.574203314	0.741223888	0.795351175	~Q3_Q28_Spiral_vs_nothing + Q3_Q2_1_BMI + lib_size + read_conc + Q1_Q1_Age	aldex2	152
Lautropia	Q3_Q28_Spiral_vs_nothing	-0.450644759	0.296984855	-1.5187173	0.166752423	0.741223888	0.795351175	~Q3_Q28_Spiral_vs_nothing + Q3_Q2_1_BMI + lib_size + read_conc + Q1_Q1_Age	aldex2	152
Abiotrophia	Q3_Q28_Spiral_vs_nothing	-0.562992305	0.354847039	-1.592125648	0.15927725	0.741223888	0.795351175	~Q3_Q28_Spiral_vs_nothing + Q3_Q2_1_BMI + lib_size + read_conc + Q1_Q1_Age	aldex2	152
Treponema	Q3_Q28_Spiral_vs_nothing	0.183814329	0.258556949	0.703357778	0.499878851	0.741223888	0.795351175	~Q3_Q28_Spiral_vs_nothing + Q3_Q2_1_BMI + lib_size + read_conc + Q1_Q1_Age	aldex2	152
Dialister	Q3_Q28_Spiral_vs_nothing	0.326908763	0.294850972	1.113354686	0.322592004	0.741223888	0.795351175	~Q3_Q28_Spiral_vs_nothing + Q3_Q2_1_BMI + lib_size + read_conc + Q1_Q1_Age	aldex2	152
Parvimonas	Q3_Q28_Spiral_vs_nothing	-0.337462872	0.317801575	-1.06626554	0.344036921	0.741223888	0.795351175	~Q3_Q28_Spiral_vs_nothing + Q3_Q2_1_BMI + lib_size + read_conc + Q1_Q1_Age	aldex2	152
Streptococcus	Q3_Q28_Spiral_vs_nothing	0.048591286	0.087389478	0.556831379	0.584131158	0.741223888	0.795351175	~Q3_Q28_Spiral_vs_nothing + Q3_Q2_1_BMI + lib_size + read_conc + Q1_Q1_Age	aldex2	152
Filifactor	Q3_Q28_Spiral_vs_nothing	0.001440999	0.322776576	0.008326665	0.644670558	0.747125497	0.795351175	~Q3_Q28_Spiral_vs_nothing + Q3_Q2_1_BMI + lib_size + read_conc + Q1_Q1_Age	aldex2	152
GQ422727_g	Q3_Q28_Spiral_vs_nothing	-0.304850984	0.303019486	-1.009380018	0.365859555	0.741223888	0.795351175	~Q3_Q28_Spiral_vs_nothing + Q3_Q2_1_BMI + lib_size + read_conc + Q1_Q1_Age	aldex2	152
Eubacterium_g11	Q3_Q28_Spiral_vs_nothing	-0.114141248	0.311418433	-0.378312828	0.582112688	0.741223888	0.795351175	~Q3_Q28_Spiral_vs_nothing + Q3_Q2_1_BMI + lib_size + read_conc + Q1_Q1_Age	aldex2	152
DQ003626_g	Q3_Q28_Spiral_vs_nothing	0.268127869	0.335685718	0.803131507	0.445317324	0.741223888	0.795351175	~Q3_Q28_Spiral_vs_nothing + Q3_Q2_1_BMI + lib_size + read_conc + Q1_Q1_Age	aldex2	152
Catonella	Q3_Q28_Spiral_vs_nothing	0.168623759	0.321601284	0.527723206	0.536494757	0.741223888	0.795351175	~Q3_Q28_Spiral_vs_nothing + Q3_Q2_1_BMI + lib_size + read_conc + Q1_Q1_Age	aldex2	152
Kingella	Q3_Q28_Spiral_vs_nothing	-0.7721729	0.340021342	-2.279874938	0.050969429	0.741223888	0.795351175	~Q3_Q28_Spiral_vs_nothing + Q3_Q2_1_BMI + lib_size + read_conc + Q1_Q1_Age	aldex2	152
ADCM_g	Q3_Q28_Spiral_vs_nothing	0.176775779	0.316786078	0.567086083	0.5485554	0.741223888	0.795351175	~Q3_Q28_Spiral_vs_nothing + Q3_Q2_1_BMI + lib_size + read_conc + Q1_Q1_Age	aldex2	152
Streptobacillus	Q3_Q28_Spiral_vs_nothing	0.013679268	0.324551907	0.043043944	0.62102542	0.741223888	0.795351175	~Q3_Q28_Spiral_vs_nothing + Q3_Q2_1_BMI + lib_size + read_conc + Q1_Q1_Age	aldex2	152
Tannerella	Q3_Q28_Spiral_vs_nothing	-0.038988305	0.294223022	-0.139992752	0.674299699	0.747125497	0.795351175	~Q3_Q28_Spiral_vs_nothing + Q3_Q2_1_BMI + lib_size + read_conc + Q1_Q1_Age	aldex2	152
AF287775_g	Q3_Q28_Spiral_vs_nothing	-0.012050888	0.297697817	-0.02910695	0.566277909	0.741223888	0.795351175	~Q3_Q28_Spiral_vs_nothing + Q3_Q2_1_BMI + lib_size + read_conc + Q1_Q1_Age	aldex2	152
Fretibacterium	Q3_Q28_Spiral_vs_nothing	-0.172806322	0.306428881	-0.565422679	0.571512402	0.741223888	0.795351175	~Q3_Q28_Spiral_vs_nothing + Q3_Q2_1_BMI + lib_size + read_conc + Q1_Q1_Age	aldex2	152
JN713562_g	Q3_Q28_Spiral_vs_nothing	-0.081744213	0.334715038	-0.238269417	0.610687554	0.741223888	0.795351175	~Q3_Q28_Spiral_vs_nothing + Q3_Q2_1_BMI + lib_size + read_conc + Q1_Q1_Age	aldex2	152
Mycoplasma_g4	Q3_Q28_Spiral_vs_nothing	-0.208944798	0.325612459	-0.647593003	0.513356322	0.741223888	0.795351175	~Q3_Q28_Spiral_vs_nothing + Q3_Q2_1_BMI + lib_size + read_conc + Q1_Q1_Age	aldex2	152
Neisseria	Q3_Q28_Spiral_vs_nothing	-0.239432625	0.183782174	-1.323654417	0.206935527	0.741223888	0.795351175	~Q3_Q28_Spiral_vs_nothing + Q3_Q2_1_BMI + lib_size + read_conc + Q1_Q1_Age	aldex2	152
Scardovia	Q3_Q28_Spiral_vs_nothing	0.537963692	0.319827793	1.693506866	0.175775454	0.741223888	0.795351175	~Q3_Q28_Spiral_vs_nothing + Q3_Q2_1_BMI + lib_size + read_conc + Q1_Q1_Age	aldex2	152
Actinobaculum	Q3_Q28_Spiral_vs_nothing	0.096430894	0.309088209	0.31678343	0.584767541	0.741223888	0.795351175	~Q3_Q28_Spiral_vs_nothing + Q3_Q2_1_BMI + lib_size + read_conc + Q1_Q1_Age	aldex2	152
AM419981_g	Q3_Q28_Spiral_vs_nothing	-0.064060822	0.308984572	-0.206227261	0.514618852	0.741223888	0.795351175	~Q3_Q28_Spiral_vs_nothing + Q3_Q2_1_BMI + lib_size + read_conc + Q1_Q1_Age	aldex2	152
AM420159_g	Q3_Q28_Spiral_vs_nothing	0.060871099	0.329177867	0.184514403	0.61857754	0.741223888	0.795351175	~Q3_Q28_Spiral_vs_nothing + Q3_Q2_1_BMI + lib_size + read_conc + Q1_Q1_Age	aldex2	152
EU381695_g	Q3_Q28_Spiral_vs_nothing	-0.062097989	0.296164959	-0.211793175	0.550751895	0.741223888	0.795351175	~Q3_Q28_Spiral_vs_nothing + Q3_Q2_1_BMI + lib_size + read_conc + Q1_Q1_Age	aldex2	152
Saccharimonas	Q3_Q28_Spiral_vs_nothing	-0.035542651	0.289308904	-0.125914662	0.538833549	0.741223888	0.795351175	~Q3_Q28_Spiral_vs_nothing + Q3_Q2_1_BMI + lib_size + read_conc + Q1_Q1_Age	aldex2	152
Schwartzia	Q3_Q28_Spiral_vs_nothing	0.075439983	0.314560884	0.240050156	0.607258324	0.741223888	0.795351175	~Q3_Q28_Spiral_vs_nothing + Q3_Q2_1_BMI + lib_size + read_conc + Q1_Q1_Age	aldex2	152
GQ422712_g	Q3_Q28_Spiral_vs_nothing	-0.278490572	0.306470851	-0.919815293	0.398538706	0.741223888	0.795351175	~Q3_Q28_Spiral_vs_nothing + Q3_Q2_1_BMI + lib_size + read_conc + Q1_Q1_Age	aldex2	152
Fusobacterium	Q3_Q28_Spiral_vs_nothing	0.169980022	0.126579813	1.333129874	0.191703187	0.741223888	0.795351175	~Q3_Q28_Spiral_vs_nothing + Q3_Q2_1_BMI + lib_size + read_conc + Q1_Q1_Age	aldex2	152
JN713547_g	Q3_Q28_Spiral_vs_nothing	0.217374712	0.295413684	0.740661827	0.472806994	0.741223888	0.795351175	~Q3_Q28_Spiral_vs_nothing + Q3_Q2_1_BMI + lib_size + read_conc + Q1_Q1_Age	aldex2	152
Eubacterium_g14	Q3_Q28_Spiral_vs_nothing	-0.016789037	0.302548907	-0.057517237	0.597804079	0.741223888	0.795351175	~Q3_Q28_Spiral_vs_nothing + Q3_Q2_1_BMI + lib_size + read_conc + Q1_Q1_Age	aldex2	152
Eubacterium_g15	Q3_Q28_Spiral_vs_nothing	-0.283786891	0.304102927	-0.937466544	0.411779597	0.741223888	0.795351175	~Q3_Q28_Spiral_vs_nothing + Q3_Q2_1_BMI + lib_size + read_conc + Q1_Q1_Age	aldex2	152
Simonsiella	Q3_Q28_Spiral_vs_nothing	0.202689992	0.314087837	0.653182097	0.502865399	0.741223888	0.795351175	~Q3_Q28_Spiral_vs_nothing + Q3_Q2_1_BMI + lib_size + read_conc + Q1_Q1_Age	aldex2	152
Cardiobacterium	Q3_Q28_Spiral_vs_nothing	-0.157177751	0.300853974	-0.529719775	0.489718217	0.741223888	0.795351175	~Q3_Q28_Spiral_vs_nothing + Q3_Q2_1_BMI + lib_size + read_conc + Q1_Q1_Age	aldex2	152
Gemella	Q3_Q28_Spiral_vs_nothing	0.011092041	0.138406792	0.05934768	0.852004179	0.863675469	0.869032519	~Q3_Q28_Spiral_vs_nothing + Q3_Q2_1_BMI + lib_size + read_conc + Q1_Q1_Age	aldex2	152
Aminicella	Q3_Q28_Spiral_vs_nothing	-0.111737522	0.275248894	-0.401896053	0.485539827	0.741223888	0.795351175	~Q3_Q28_Spiral_vs_nothing + Q3_Q2_1_BMI + lib_size + read_conc + Q1_Q1_Age	aldex2	152
Shuttleworthia	Q3_Q28_Spiral_vs_nothing	0.096436735	0.282791733	0.339761662	0.546832694	0.741223888	0.795351175	~Q3_Q28_Spiral_vs_nothing + Q3_Q2_1_BMI + lib_size + read_conc + Q1_Q1_Age	aldex2	152
Ottowia	Q3_Q28_Spiral_vs_nothing	-0.08456025	0.286182691	-0.304357463	0.5303134	0.741223888	0.795351175	~Q3_Q28_Spiral_vs_nothing + Q3_Q2_1_BMI + lib_size + read_conc + Q1_Q1_Age	aldex2	152
FJ202371_g	Q3_Q28_Spiral_vs_nothing	0.157017218	0.288166075	0.550018732	0.482121512	0.741223888	0.795351175	~Q3_Q28_Spiral_vs_nothing + Q3_Q2_1_BMI + lib_size + read_conc + Q1_Q1_Age	aldex2	152
ASND_g	Q3_Q28_Spiral_vs_nothing	-0.027641032	0.284651043	-0.096086389	0.506750123	0.741223888	0.795351175	~Q3_Q28_Spiral_vs_nothing + Q3_Q2_1_BMI + lib_size + read_conc + Q1_Q1_Age	aldex2	152
Leptotrichia	Q3_Q28_Pill_vs_spiral	-0.012027201	0.131117177	-0.068211679	0.782876839	0.804623418	0.828204233	~Q3_Q28_Pill_vs_spiral + Q3_Q2_1_BMI + lib_size + read_conc + Q1_Q1_Age	aldex2	146
Megasphaera	Q3_Q28_Pill_vs_spiral	-0.182461932	0.246302514	-0.745007068	0.4726944	0.737095312	0.795351175	~Q3_Q28_Pill_vs_spiral + Q3_Q2_1_BMI + lib_size + read_conc + Q1_Q1_Age	aldex2	146
EU381776_g	Q3_Q28_Pill_vs_spiral	0.010975117	0.292289453	0.045998226	0.489853512	0.737095312	0.795351175	~Q3_Q28_Pill_vs_spiral + Q3_Q2_1_BMI + lib_size + read_conc + Q1_Q1_Age	aldex2	146
Granulicatella	Q3_Q28_Pill_vs_spiral	0.233909187	0.109281708	2.151432477	0.036892602	0.737095312	0.795351175	~Q3_Q28_Pill_vs_spiral + Q3_Q2_1_BMI + lib_size + read_conc + Q1_Q1_Age	aldex2	146
Alloprevotella	Q3_Q28_Pill_vs_spiral	-0.066739175	0.102982369	-0.646876334	0.527533699	0.737095312	0.795351175	~Q3_Q28_Pill_vs_spiral + Q3_Q2_1_BMI + lib_size + read_conc + Q1_Q1_Age	aldex2	146
Campylobacter	Q3_Q28_Pill_vs_spiral	0.050917836	0.076210168	0.668889038	0.522823131	0.737095312	0.795351175	~Q3_Q28_Pill_vs_spiral + Q3_Q2_1_BMI + lib_size + read_conc + Q1_Q1_Age	aldex2	146
Staphylococcus	Q3_Q28_Pill_vs_spiral	-0.356428116	0.333442883	-1.077157976	0.364383363	0.737095312	0.795351175	~Q3_Q28_Pill_vs_spiral + Q3_Q2_1_BMI + lib_size + read_conc + Q1_Q1_Age	aldex2	146
Haemophilus	Q3_Q28_Pill_vs_spiral	-0.039705022	0.343952065	-0.115921103	0.768144795	0.800601617	0.818273246	~Q3_Q28_Pill_vs_spiral + Q3_Q2_1_BMI + lib_size + read_conc + Q1_Q1_Age	aldex2	146
Selenomonas	Q3_Q28_Pill_vs_spiral	0.088268062	0.166575893	0.53365187	0.587950513	0.737095312	0.795351175	~Q3_Q28_Pill_vs_spiral + Q3_Q2_1_BMI + lib_size + read_conc + Q1_Q1_Age	aldex2	146
Peptostreptococcus	Q3_Q28_Pill_vs_spiral	0.142870148	0.238951646	0.602463111	0.561447032	0.737095312	0.795351175	~Q3_Q28_Pill_vs_spiral + Q3_Q2_1_BMI + lib_size + read_conc + Q1_Q1_Age	aldex2	146
Actinomyces	Q3_Q28_Pill_vs_spiral	-0.119584875	0.138708232	-0.847274109	0.407806816	0.737095312	0.795351175	~Q3_Q28_Pill_vs_spiral + Q3_Q2_1_BMI + lib_size + read_conc + Q1_Q1_Age	aldex2	146
Veillonella	Q3_Q28_Pill_vs_spiral	-0.063330171	0.070363182	-0.900434083	0.385023713	0.737095312	0.795351175	~Q3_Q28_Pill_vs_spiral + Q3_Q2_1_BMI + lib_size + read_conc + Q1_Q1_Age	aldex2	146
Capnocytophaga	Q3_Q28_Pill_vs_spiral	0.162682939	0.217542152	0.758997599	0.471475443	0.737095312	0.795351175	~Q3_Q28_Pill_vs_spiral + Q3_Q2_1_BMI + lib_size + read_conc + Q1_Q1_Age	aldex2	146
Aggregatibacter	Q3_Q28_Pill_vs_spiral	0.251375332	0.287281277	0.882049516	0.411234607	0.737095312	0.795351175	~Q3_Q28_Pill_vs_spiral + Q3_Q2_1_BMI + lib_size + read_conc + Q1_Q1_Age	aldex2	146
Atopobium	Q3_Q28_Pill_vs_spiral	-0.206337314	0.204553881	-1.011857587	0.350872406	0.737095312	0.795351175	~Q3_Q28_Pill_vs_spiral + Q3_Q2_1_BMI + lib_size + read_conc + Q1_Q1_Age	aldex2	146
GU410548_g	Q3_Q28_Pill_vs_spiral	0.832507812	0.367808293	2.269157744	0.036924855	0.737095312	0.795351175	~Q3_Q28_Pill_vs_spiral + Q3_Q2_1_BMI + lib_size + read_conc + Q1_Q1_Age	aldex2	146
Lachnoanaerobaculum	Q3_Q28_Pill_vs_spiral	-0.028498667	0.120079045	-0.242900961	0.718980365	0.771080391	0.798627654	~Q3_Q28_Pill_vs_spiral + Q3_Q2_1_BMI + lib_size + read_conc + Q1_Q1_Age	aldex2	146
AM420062_g	Q3_Q28_Pill_vs_spiral	0.119389754	0.368681889	0.322158573	0.688670368	0.7494354	0.796321419	~Q3_Q28_Pill_vs_spiral + Q3_Q2_1_BMI + lib_size + read_conc + Q1_Q1_Age	aldex2	146
Pasteurellaceae	Q3_Q28_Pill_vs_spiral	-0.24005009	0.461074475	-0.518631876	0.578129649	0.737095312	0.795351175	~Q3_Q28_Pill_vs_spiral + Q3_Q2_1_BMI + lib_size + read_conc + Q1_Q1_Age	aldex2	146
Rothia	Q3_Q28_Pill_vs_spiral	0.064639355	0.161751768	0.406343716	0.683851773	0.7494354	0.795351175	~Q3_Q28_Pill_vs_spiral + Q3_Q2_1_BMI + lib_size + read_conc + Q1_Q1_Age	aldex2	146
Prevotella	Q3_Q28_Pill_vs_spiral	-0.056798841	0.082869973	-0.685505254	0.504482226	0.737095312	0.795351175	~Q3_Q28_Pill_vs_spiral + Q3_Q2_1_BMI + lib_size + read_conc + Q1_Q1_Age	aldex2	146
Moryella	Q3_Q28_Pill_vs_spiral	-0.183318276	0.170852429	-1.065582017	0.329999805	0.737095312	0.795351175	~Q3_Q28_Pill_vs_spiral + Q3_Q2_1_BMI + lib_size + read_conc + Q1_Q1_Age	aldex2	146
Porphyromonas	Q3_Q28_Pill_vs_spiral	-0.031460872	0.269595348	-0.117133382	0.767084887	0.800601617	0.817732749	~Q3_Q28_Pill_vs_spiral + Q3_Q2_1_BMI + lib_size + read_conc + Q1_Q1_Age	aldex2	146
Mogibacterium	Q3_Q28_Pill_vs_spiral	-0.105722372	0.232324114	-0.455436438	0.630236075	0.737095312	0.795351175	~Q3_Q28_Pill_vs_spiral + Q3_Q2_1_BMI + lib_size + read_conc + Q1_Q1_Age	aldex2	146
Bergeyella	Q3_Q28_Pill_vs_spiral	0.248921983	0.23961982	1.040321775	0.324163596	0.737095312	0.795351175	~Q3_Q28_Pill_vs_spiral + Q3_Q2_1_BMI + lib_size + read_conc + Q1_Q1_Age	aldex2	146
Corynebacterium	Q3_Q28_Pill_vs_spiral	-0.305380344	0.254857273	-1.195368438	0.269250954	0.737095312	0.795351175	~Q3_Q28_Pill_vs_spiral + Q3_Q2_1_BMI + lib_size + read_conc + Q1_Q1_Age	aldex2	146
Oribacterium	Q3_Q28_Pill_vs_spiral	-0.236451494	0.179381247	-1.328186461	0.214833235	0.737095312	0.795351175	~Q3_Q28_Pill_vs_spiral + Q3_Q2_1_BMI + lib_size + read_conc + Q1_Q1_Age	aldex2	146
Mitsuokella	Q3_Q28_Pill_vs_spiral	-0.805640314	0.396114195	-2.049702576	0.087698016	0.737095312	0.795351175	~Q3_Q28_Pill_vs_spiral + Q3_Q2_1_BMI + lib_size + read_conc + Q1_Q1_Age	aldex2	146
Eubacterium_g10	Q3_Q28_Pill_vs_spiral	-0.294700768	0.300552191	-0.982253227	0.367230401	0.737095312	0.795351175	~Q3_Q28_Pill_vs_spiral + Q3_Q2_1_BMI + lib_size + read_conc + Q1_Q1_Age	aldex2	146
Butyrivibrio	Q3_Q28_Pill_vs_spiral	-0.219857644	0.332875536	-0.661978696	0.507043166	0.737095312	0.795351175	~Q3_Q28_Pill_vs_spiral + Q3_Q2_1_BMI + lib_size + read_conc + Q1_Q1_Age	aldex2	146
Actinobacillus	Q3_Q28_Pill_vs_spiral	0.019437662	0.112648644	0.172250509	0.842531721	0.842531721	0.863010991	~Q3_Q28_Pill_vs_spiral + Q3_Q2_1_BMI + lib_size + read_conc + Q1_Q1_Age	aldex2	146
Alloscardovia	Q3_Q28_Pill_vs_spiral	0.047708345	0.324592169	0.142187247	0.567955178	0.737095312	0.795351175	~Q3_Q28_Pill_vs_spiral + Q3_Q2_1_BMI + lib_size + read_conc + Q1_Q1_Age	aldex2	146
JN713389_g	Q3_Q28_Pill_vs_spiral	0.110720145	0.249807954	0.438136517	0.632474969	0.737095312	0.795351175	~Q3_Q28_Pill_vs_spiral + Q3_Q2_1_BMI + lib_size + read_conc + Q1_Q1_Age	aldex2	146
Bulleidia	Q3_Q28_Pill_vs_spiral	-0.178272302	0.275696444	-0.65380301	0.51332222	0.737095312	0.795351175	~Q3_Q28_Pill_vs_spiral + Q3_Q2_1_BMI + lib_size + read_conc + Q1_Q1_Age	aldex2	146
Lautropia	Q3_Q28_Pill_vs_spiral	-0.273609443	0.351201612	-0.782419997	0.461328252	0.737095312	0.795351175	~Q3_Q28_Pill_vs_spiral + Q3_Q2_1_BMI + lib_size + read_conc + Q1_Q1_Age	aldex2	146
Abiotrophia	Q3_Q28_Pill_vs_spiral	0.525842461	0.369500465	1.42635045	0.210443968	0.737095312	0.795351175	~Q3_Q28_Pill_vs_spiral + Q3_Q2_1_BMI + lib_size + read_conc + Q1_Q1_Age	aldex2	146
Treponema	Q3_Q28_Pill_vs_spiral	-0.175881412	0.25699553	-0.682907517	0.517295384	0.737095312	0.795351175	~Q3_Q28_Pill_vs_spiral + Q3_Q2_1_BMI + lib_size + read_conc + Q1_Q1_Age	aldex2	146
Dialister	Q3_Q28_Pill_vs_spiral	0.114186056	0.282768744	0.408761572	0.644811823	0.737095312	0.795351175	~Q3_Q28_Pill_vs_spiral + Q3_Q2_1_BMI + lib_size + read_conc + Q1_Q1_Age	aldex2	146
Parvimonas	Q3_Q28_Pill_vs_spiral	0.334296757	0.341640205	0.990490022	0.372263014	0.737095312	0.795351175	~Q3_Q28_Pill_vs_spiral + Q3_Q2_1_BMI + lib_size + read_conc + Q1_Q1_Age	aldex2	146
Streptococcus	Q3_Q28_Pill_vs_spiral	-0.017461368	0.087653229	-0.198984708	0.814550395	0.82570862	0.84486941	~Q3_Q28_Pill_vs_spiral + Q3_Q2_1_BMI + lib_size + read_conc + Q1_Q1_Age	aldex2	146
Filifactor	Q3_Q28_Pill_vs_spiral	0.032515178	0.335973871	0.104733723	0.626906081	0.737095312	0.795351175	~Q3_Q28_Pill_vs_spiral + Q3_Q2_1_BMI + lib_size + read_conc + Q1_Q1_Age	aldex2	146
GQ422727_g	Q3_Q28_Pill_vs_spiral	0.035054264	0.332290855	0.110104787	0.6510977	0.737095312	0.795351175	~Q3_Q28_Pill_vs_spiral + Q3_Q2_1_BMI + lib_size + read_conc + Q1_Q1_Age	aldex2	146
Eubacterium_g11	Q3_Q28_Pill_vs_spiral	0.079463544	0.326337382	0.247877061	0.622638009	0.737095312	0.795351175	~Q3_Q28_Pill_vs_spiral + Q3_Q2_1_BMI + lib_size + read_conc + Q1_Q1_Age	aldex2	146
DQ003626_g	Q3_Q28_Pill_vs_spiral	-0.313253686	0.353450949	-0.885071295	0.431280929	0.737095312	0.795351175	~Q3_Q28_Pill_vs_spiral + Q3_Q2_1_BMI + lib_size + read_conc + Q1_Q1_Age	aldex2	146
Catonella	Q3_Q28_Pill_vs_spiral	-0.363409175	0.346963239	-1.051905292	0.358513333	0.737095312	0.795351175	~Q3_Q28_Pill_vs_spiral + Q3_Q2_1_BMI + lib_size + read_conc + Q1_Q1_Age	aldex2	146
Kingella	Q3_Q28_Pill_vs_spiral	-0.134214558	0.356270629	-0.381566349	0.60537928	0.737095312	0.795351175	~Q3_Q28_Pill_vs_spiral + Q3_Q2_1_BMI + lib_size + read_conc + Q1_Q1_Age	aldex2	146
ADCM_g	Q3_Q28_Pill_vs_spiral	-0.182733663	0.341305658	-0.531151915	0.566528464	0.737095312	0.795351175	~Q3_Q28_Pill_vs_spiral + Q3_Q2_1_BMI + lib_size + read_conc + Q1_Q1_Age	aldex2	146
Streptobacillus	Q3_Q28_Pill_vs_spiral	-0.142324769	0.350831838	-0.406031113	0.598701535	0.737095312	0.795351175	~Q3_Q28_Pill_vs_spiral + Q3_Q2_1_BMI + lib_size + read_conc + Q1_Q1_Age	aldex2	146
Tannerella	Q3_Q28_Pill_vs_spiral	-0.102200097	0.329926641	-0.309476132	0.647243385	0.737095312	0.795351175	~Q3_Q28_Pill_vs_spiral + Q3_Q2_1_BMI + lib_size + read_conc + Q1_Q1_Age	aldex2	146
AF287775_g	Q3_Q28_Pill_vs_spiral	0.203151034	0.314791944	0.652606917	0.487606216	0.737095312	0.795351175	~Q3_Q28_Pill_vs_spiral + Q3_Q2_1_BMI + lib_size + read_conc + Q1_Q1_Age	aldex2	146
Fretibacterium	Q3_Q28_Pill_vs_spiral	-0.129222299	0.324406653	-0.390389682	0.553860823	0.737095312	0.795351175	~Q3_Q28_Pill_vs_spiral + Q3_Q2_1_BMI + lib_size + read_conc + Q1_Q1_Age	aldex2	146
JN713562_g	Q3_Q28_Pill_vs_spiral	-0.029205885	0.343704752	-0.081668462	0.598874938	0.737095312	0.795351175	~Q3_Q28_Pill_vs_spiral + Q3_Q2_1_BMI + lib_size + read_conc + Q1_Q1_Age	aldex2	146
Mycoplasma_g4	Q3_Q28_Pill_vs_spiral	0.156039042	0.335297464	0.468723317	0.533462831	0.737095312	0.795351175	~Q3_Q28_Pill_vs_spiral + Q3_Q2_1_BMI + lib_size + read_conc + Q1_Q1_Age	aldex2	146
Neisseria	Q3_Q28_Pill_vs_spiral	0.250975198	0.194273206	1.295426808	0.205504393	0.737095312	0.795351175	~Q3_Q28_Pill_vs_spiral + Q3_Q2_1_BMI + lib_size + read_conc + Q1_Q1_Age	aldex2	146
Scardovia	Q3_Q28_Pill_vs_spiral	-0.375592811	0.354282398	-1.065379836	0.351823355	0.737095312	0.795351175	~Q3_Q28_Pill_vs_spiral + Q3_Q2_1_BMI + lib_size + read_conc + Q1_Q1_Age	aldex2	146
Actinobaculum	Q3_Q28_Pill_vs_spiral	0.057149791	0.338436431	0.179148147	0.58317002	0.737095312	0.795351175	~Q3_Q28_Pill_vs_spiral + Q3_Q2_1_BMI + lib_size + read_conc + Q1_Q1_Age	aldex2	146
AM419981_g	Q3_Q28_Pill_vs_spiral	-0.067649101	0.31461529	-0.222849306	0.577884249	0.737095312	0.795351175	~Q3_Q28_Pill_vs_spiral + Q3_Q2_1_BMI + lib_size + read_conc + Q1_Q1_Age	aldex2	146
AM420159_g	Q3_Q28_Pill_vs_spiral	-0.228099231	0.336099403	-0.681187192	0.498100119	0.737095312	0.795351175	~Q3_Q28_Pill_vs_spiral + Q3_Q2_1_BMI + lib_size + read_conc + Q1_Q1_Age	aldex2	146
EU381695_g	Q3_Q28_Pill_vs_spiral	0.363562738	0.325355227	1.124445329	0.362586008	0.737095312	0.795351175	~Q3_Q28_Pill_vs_spiral + Q3_Q2_1_BMI + lib_size + read_conc + Q1_Q1_Age	aldex2	146
Saccharimonas	Q3_Q28_Pill_vs_spiral	0.341216556	0.322716203	1.066580175	0.369833525	0.737095312	0.795351175	~Q3_Q28_Pill_vs_spiral + Q3_Q2_1_BMI + lib_size + read_conc + Q1_Q1_Age	aldex2	146
Schwartzia	Q3_Q28_Pill_vs_spiral	-0.020719931	0.336973538	-0.046105922	0.657409333	0.737095312	0.795351175	~Q3_Q28_Pill_vs_spiral + Q3_Q2_1_BMI + lib_size + read_conc + Q1_Q1_Age	aldex2	146
GQ422712_g	Q3_Q28_Pill_vs_spiral	-0.198613911	0.305167008	-0.659826155	0.475588605	0.737095312	0.795351175	~Q3_Q28_Pill_vs_spiral + Q3_Q2_1_BMI + lib_size + read_conc + Q1_Q1_Age	aldex2	146
Fusobacterium	Q3_Q28_Pill_vs_spiral	0.064941644	0.114330936	0.600255474	0.559818644	0.737095312	0.795351175	~Q3_Q28_Pill_vs_spiral + Q3_Q2_1_BMI + lib_size + read_conc + Q1_Q1_Age	aldex2	146
JN713547_g	Q3_Q28_Pill_vs_spiral	-0.066705103	0.316675789	-0.204916069	0.525252225	0.737095312	0.795351175	~Q3_Q28_Pill_vs_spiral + Q3_Q2_1_BMI + lib_size + read_conc + Q1_Q1_Age	aldex2	146
Eubacterium_g14	Q3_Q28_Pill_vs_spiral	-0.297433837	0.308339644	-0.975507713	0.400927112	0.737095312	0.795351175	~Q3_Q28_Pill_vs_spiral + Q3_Q2_1_BMI + lib_size + read_conc + Q1_Q1_Age	aldex2	146
Eubacterium_g15	Q3_Q28_Pill_vs_spiral	0.274558272	0.322115134	0.847990385	0.43921379	0.737095312	0.795351175	~Q3_Q28_Pill_vs_spiral + Q3_Q2_1_BMI + lib_size + read_conc + Q1_Q1_Age	aldex2	146
Simonsiella	Q3_Q28_Pill_vs_spiral	-0.035083817	0.344034037	-0.101419689	0.640684072	0.737095312	0.795351175	~Q3_Q28_Pill_vs_spiral + Q3_Q2_1_BMI + lib_size + read_conc + Q1_Q1_Age	aldex2	146
Cardiobacterium	Q3_Q28_Pill_vs_spiral	-0.019257826	0.323450658	-0.063452656	0.582569266	0.737095312	0.795351175	~Q3_Q28_Pill_vs_spiral + Q3_Q2_1_BMI + lib_size + read_conc + Q1_Q1_Age	aldex2	146
Gemella	Q3_Q28_Pill_vs_spiral	0.083621531	0.102470807	0.816558538	0.425359787	0.737095312	0.795351175	~Q3_Q28_Pill_vs_spiral + Q3_Q2_1_BMI + lib_size + read_conc + Q1_Q1_Age	aldex2	146
Aminicella	Q3_Q28_Pill_vs_spiral	-0.050192207	0.298536335	-0.18102184	0.551725033	0.737095312	0.795351175	~Q3_Q28_Pill_vs_spiral + Q3_Q2_1_BMI + lib_size + read_conc + Q1_Q1_Age	aldex2	146
Shuttleworthia	Q3_Q28_Pill_vs_spiral	-0.059827717	0.303104172	-0.195610632	0.508208661	0.737095312	0.795351175	~Q3_Q28_Pill_vs_spiral + Q3_Q2_1_BMI + lib_size + read_conc + Q1_Q1_Age	aldex2	146
Ottowia	Q3_Q28_Pill_vs_spiral	-0.074516362	0.301561911	-0.253638184	0.553860301	0.737095312	0.795351175	~Q3_Q28_Pill_vs_spiral + Q3_Q2_1_BMI + lib_size + read_conc + Q1_Q1_Age	aldex2	146
FJ202371_g	Q3_Q28_Pill_vs_spiral	-0.220594474	0.30010367	-0.732781948	0.433420869	0.737095312	0.795351175	~Q3_Q28_Pill_vs_spiral + Q3_Q2_1_BMI + lib_size + read_conc + Q1_Q1_Age	aldex2	146
ASND_g	Q3_Q28_Pill_vs_spiral	-0.030872244	0.304386911	-0.102556222	0.535104552	0.737095312	0.795351175	~Q3_Q28_Pill_vs_spiral + Q3_Q2_1_BMI + lib_size + read_conc + Q1_Q1_Age	aldex2	146
Leptotrichia	Q3_Q28_1_Contraception_pill	0.026173075	0.117700151	0.228306457	0.748768589	0.839528418	0.810071281	~Q3_Q28_1_Contraception_pill + Q3_Q2_1_BMI + lib_size + read_conc + Q1_Q1_Age	aldex2	228
Megasphaera	Q3_Q28_1_Contraception_pill	-0.172042251	0.187498999	-0.921424809	0.380403454	0.804335833	0.795351175	~Q3_Q28_1_Contraception_pill + Q3_Q2_1_BMI + lib_size + read_conc + Q1_Q1_Age	aldex2	228
EU381776_g	Q3_Q28_1_Contraception_pill	0.019236354	0.231634314	0.088004226	0.527871841	0.804335833	0.795351175	~Q3_Q28_1_Contraception_pill + Q3_Q2_1_BMI + lib_size + read_conc + Q1_Q1_Age	aldex2	228
Granulicatella	Q3_Q28_1_Contraception_pill	0.106254618	0.091192827	1.161974807	0.254368237	0.804335833	0.795351175	~Q3_Q28_1_Contraception_pill + Q3_Q2_1_BMI + lib_size + read_conc + Q1_Q1_Age	aldex2	228
Alloprevotella	Q3_Q28_1_Contraception_pill	-0.007634389	0.097802402	-0.088105053	0.856159488	0.879941696	0.87155654	~Q3_Q28_1_Contraception_pill + Q3_Q2_1_BMI + lib_size + read_conc + Q1_Q1_Age	aldex2	228
Campylobacter	Q3_Q28_1_Contraception_pill	0.137011084	0.079319365	1.734458859	0.09160268	0.804335833	0.795351175	~Q3_Q28_1_Contraception_pill + Q3_Q2_1_BMI + lib_size + read_conc + Q1_Q1_Age	aldex2	228
Staphylococcus	Q3_Q28_1_Contraception_pill	-0.218742676	0.255922187	-0.858867913	0.430331025	0.804335833	0.795351175	~Q3_Q28_1_Contraception_pill + Q3_Q2_1_BMI + lib_size + read_conc + Q1_Q1_Age	aldex2	228
Haemophilus	Q3_Q28_1_Contraception_pill	0.02054046	0.278762514	0.073588821	0.775813642	0.841819183	0.823478979	~Q3_Q28_1_Contraception_pill + Q3_Q2_1_BMI + lib_size + read_conc + Q1_Q1_Age	aldex2	228
Selenomonas	Q3_Q28_1_Contraception_pill	0.088724132	0.135677741	0.660292864	0.509729012	0.804335833	0.795351175	~Q3_Q28_1_Contraception_pill + Q3_Q2_1_BMI + lib_size + read_conc + Q1_Q1_Age	aldex2	228
Peptostreptococcus	Q3_Q28_1_Contraception_pill	0.138307705	0.1990082	0.695554022	0.501064633	0.804335833	0.795351175	~Q3_Q28_1_Contraception_pill + Q3_Q2_1_BMI + lib_size + read_conc + Q1_Q1_Age	aldex2	228
Actinomyces	Q3_Q28_1_Contraception_pill	-0.083722465	0.107065112	-0.774458436	0.458999777	0.804335833	0.795351175	~Q3_Q28_1_Contraception_pill + Q3_Q2_1_BMI + lib_size + read_conc + Q1_Q1_Age	aldex2	228
Veillonella	Q3_Q28_1_Contraception_pill	0.022317714	0.085891525	0.250997022	0.784939509	0.841819183	0.829200908	~Q3_Q28_1_Contraception_pill + Q3_Q2_1_BMI + lib_size + read_conc + Q1_Q1_Age	aldex2	228
Capnocytophaga	Q3_Q28_1_Contraception_pill	0.033481981	0.172467775	0.202175102	0.768684677	0.841819183	0.818651947	~Q3_Q28_1_Contraception_pill + Q3_Q2_1_BMI + lib_size + read_conc + Q1_Q1_Age	aldex2	228
Aggregatibacter	Q3_Q28_1_Contraception_pill	0.148919214	0.240851063	0.615762129	0.542660489	0.804335833	0.795351175	~Q3_Q28_1_Contraception_pill + Q3_Q2_1_BMI + lib_size + read_conc + Q1_Q1_Age	aldex2	228
Atopobium	Q3_Q28_1_Contraception_pill	-0.120394707	0.168735405	-0.717295677	0.499392449	0.804335833	0.795351175	~Q3_Q28_1_Contraception_pill + Q3_Q2_1_BMI + lib_size + read_conc + Q1_Q1_Age	aldex2	228
GU410548_g	Q3_Q28_1_Contraception_pill	0.738784951	0.296626544	2.495862029	0.01968917	0.804335833	0.795351175	~Q3_Q28_1_Contraception_pill + Q3_Q2_1_BMI + lib_size + read_conc + Q1_Q1_Age	aldex2	228
Lachnoanaerobaculum	Q3_Q28_1_Contraception_pill	0.044836572	0.115100041	0.379650317	0.649867794	0.804335833	0.795351175	~Q3_Q28_1_Contraception_pill + Q3_Q2_1_BMI + lib_size + read_conc + Q1_Q1_Age	aldex2	228
AM420062_g	Q3_Q28_1_Contraception_pill	0.084567093	0.300625174	0.281352818	0.710409208	0.821410647	0.797330742	~Q3_Q28_1_Contraception_pill + Q3_Q2_1_BMI + lib_size + read_conc + Q1_Q1_Age	aldex2	228
Pasteurellaceae	Q3_Q28_1_Contraception_pill	-0.191985865	0.366069472	-0.524572125	0.589822469	0.804335833	0.795351175	~Q3_Q28_1_Contraception_pill + Q3_Q2_1_BMI + lib_size + read_conc + Q1_Q1_Age	aldex2	228
Rothia	Q3_Q28_1_Contraception_pill	0.01287128	0.134958447	0.092511354	0.86991924	0.881835942	0.880830428	~Q3_Q28_1_Contraception_pill + Q3_Q2_1_BMI + lib_size + read_conc + Q1_Q1_Age	aldex2	228
Prevotella	Q3_Q28_1_Contraception_pill	0.004571026	0.063530998	0.071984281	0.853226215	0.879941696	0.86987931	~Q3_Q28_1_Contraception_pill + Q3_Q2_1_BMI + lib_size + read_conc + Q1_Q1_Age	aldex2	228
Moryella	Q3_Q28_1_Contraception_pill	-0.053436701	0.158870621	-0.343744283	0.697228455	0.818966756	0.796321419	~Q3_Q28_1_Contraception_pill + Q3_Q2_1_BMI + lib_size + read_conc + Q1_Q1_Age	aldex2	228
Porphyromonas	Q3_Q28_1_Contraception_pill	-0.088364916	0.199680503	-0.437685437	0.63492763	0.804335833	0.795351175	~Q3_Q28_1_Contraception_pill + Q3_Q2_1_BMI + lib_size + read_conc + Q1_Q1_Age	aldex2	228
Mogibacterium	Q3_Q28_1_Contraception_pill	-0.073046654	0.189883465	-0.38415403	0.663057841	0.80436525	0.795351175	~Q3_Q28_1_Contraception_pill + Q3_Q2_1_BMI + lib_size + read_conc + Q1_Q1_Age	aldex2	228
Bergeyella	Q3_Q28_1_Contraception_pill	0.191510606	0.201465529	0.953219442	0.36893144	0.804335833	0.795351175	~Q3_Q28_1_Contraception_pill + Q3_Q2_1_BMI + lib_size + read_conc + Q1_Q1_Age	aldex2	228
Corynebacterium	Q3_Q28_1_Contraception_pill	-0.199784923	0.214312714	-0.93810419	0.385372967	0.804335833	0.795351175	~Q3_Q28_1_Contraception_pill + Q3_Q2_1_BMI + lib_size + read_conc + Q1_Q1_Age	aldex2	228
Oribacterium	Q3_Q28_1_Contraception_pill	-0.036980967	0.153769129	-0.236081298	0.7450609	0.839528418	0.80842385	~Q3_Q28_1_Contraception_pill + Q3_Q2_1_BMI + lib_size + read_conc + Q1_Q1_Age	aldex2	228
Mitsuokella	Q3_Q28_1_Contraception_pill	-0.699856751	0.315093328	-2.230216394	0.059295728	0.804335833	0.795351175	~Q3_Q28_1_Contraception_pill + Q3_Q2_1_BMI + lib_size + read_conc + Q1_Q1_Age	aldex2	228
Eubacterium_g10	Q3_Q28_1_Contraception_pill	-0.103564267	0.240429268	-0.432032059	0.620526753	0.804335833	0.795351175	~Q3_Q28_1_Contraception_pill + Q3_Q2_1_BMI + lib_size + read_conc + Q1_Q1_Age	aldex2	228
Butyrivibrio	Q3_Q28_1_Contraception_pill	-0.114278319	0.26579475	-0.434632483	0.62498038	0.804335833	0.795351175	~Q3_Q28_1_Contraception_pill + Q3_Q2_1_BMI + lib_size + read_conc + Q1_Q1_Age	aldex2	228
Actinobacillus	Q3_Q28_1_Contraception_pill	-0.007391493	0.093761921	-0.079370511	0.88480535	0.88480535	0.891456461	~Q3_Q28_1_Contraception_pill + Q3_Q2_1_BMI + lib_size + read_conc + Q1_Q1_Age	aldex2	228
Alloscardovia	Q3_Q28_1_Contraception_pill	0.096435274	0.259453324	0.369132666	0.562797734	0.804335833	0.795351175	~Q3_Q28_1_Contraception_pill + Q3_Q2_1_BMI + lib_size + read_conc + Q1_Q1_Age	aldex2	228
JN713389_g	Q3_Q28_1_Contraception_pill	0.157372967	0.197454585	0.799336413	0.449864316	0.804335833	0.795351175	~Q3_Q28_1_Contraception_pill + Q3_Q2_1_BMI + lib_size + read_conc + Q1_Q1_Age	aldex2	228
Bulleidia	Q3_Q28_1_Contraception_pill	-0.133867683	0.218264288	-0.622710888	0.533002656	0.804335833	0.795351175	~Q3_Q28_1_Contraception_pill + Q3_Q2_1_BMI + lib_size + read_conc + Q1_Q1_Age	aldex2	228
Lautropia	Q3_Q28_1_Contraception_pill	-0.427703044	0.267030814	-1.604803123	0.144352178	0.804335833	0.795351175	~Q3_Q28_1_Contraception_pill + Q3_Q2_1_BMI + lib_size + read_conc + Q1_Q1_Age	aldex2	228
Abiotrophia	Q3_Q28_1_Contraception_pill	0.125384597	0.297475448	0.424168738	0.615382651	0.804335833	0.795351175	~Q3_Q28_1_Contraception_pill + Q3_Q2_1_BMI + lib_size + read_conc + Q1_Q1_Age	aldex2	228
Treponema	Q3_Q28_1_Contraception_pill	-0.085690556	0.217396452	-0.394305192	0.676049088	0.806897299	0.795351175	~Q3_Q28_1_Contraception_pill + Q3_Q2_1_BMI + lib_size + read_conc + Q1_Q1_Age	aldex2	228
Dialister	Q3_Q28_1_Contraception_pill	0.331231562	0.241095685	1.370187926	0.212533276	0.804335833	0.795351175	~Q3_Q28_1_Contraception_pill + Q3_Q2_1_BMI + lib_size + read_conc + Q1_Q1_Age	aldex2	228
Parvimonas	Q3_Q28_1_Contraception_pill	0.065737118	0.268261175	0.250335576	0.652164189	0.804335833	0.795351175	~Q3_Q28_1_Contraception_pill + Q3_Q2_1_BMI + lib_size + read_conc + Q1_Q1_Age	aldex2	228
Streptococcus	Q3_Q28_1_Contraception_pill	-0.011359222	0.072834234	-0.156280011	0.842953637	0.879941696	0.863010991	~Q3_Q28_1_Contraception_pill + Q3_Q2_1_BMI + lib_size + read_conc + Q1_Q1_Age	aldex2	228
Filifactor	Q3_Q28_1_Contraception_pill	0.05899842	0.271875665	0.217482848	0.641803519	0.804335833	0.795351175	~Q3_Q28_1_Contraception_pill + Q3_Q2_1_BMI + lib_size + read_conc + Q1_Q1_Age	aldex2	228
GQ422727_g	Q3_Q28_1_Contraception_pill	-0.134670023	0.258487535	-0.519610532	0.534186056	0.804335833	0.795351175	~Q3_Q28_1_Contraception_pill + Q3_Q2_1_BMI + lib_size + read_conc + Q1_Q1_Age	aldex2	228
Eubacterium_g11	Q3_Q28_1_Contraception_pill	0.006035714	0.262412339	0.024566682	0.628204811	0.804335833	0.795351175	~Q3_Q28_1_Contraception_pill + Q3_Q2_1_BMI + lib_size + read_conc + Q1_Q1_Age	aldex2	228
DQ003626_g	Q3_Q28_1_Contraception_pill	-0.209065051	0.282051438	-0.743444329	0.456807539	0.804335833	0.795351175	~Q3_Q28_1_Contraception_pill + Q3_Q2_1_BMI + lib_size + read_conc + Q1_Q1_Age	aldex2	228
Catonella	Q3_Q28_1_Contraception_pill	-0.257545389	0.271078218	-0.953811992	0.412179065	0.804335833	0.795351175	~Q3_Q28_1_Contraception_pill + Q3_Q2_1_BMI + lib_size + read_conc + Q1_Q1_Age	aldex2	228
Kingella	Q3_Q28_1_Contraception_pill	-0.495748479	0.291034917	-1.709123851	0.138369326	0.804335833	0.795351175	~Q3_Q28_1_Contraception_pill + Q3_Q2_1_BMI + lib_size + read_conc + Q1_Q1_Age	aldex2	228
ADCM_g	Q3_Q28_1_Contraception_pill	-0.053177983	0.272373597	-0.194090742	0.617311466	0.804335833	0.795351175	~Q3_Q28_1_Contraception_pill + Q3_Q2_1_BMI + lib_size + read_conc + Q1_Q1_Age	aldex2	228
Streptobacillus	Q3_Q28_1_Contraception_pill	-0.082365492	0.277347879	-0.297023824	0.584309216	0.804335833	0.795351175	~Q3_Q28_1_Contraception_pill + Q3_Q2_1_BMI + lib_size + read_conc + Q1_Q1_Age	aldex2	228
Tannerella	Q3_Q28_1_Contraception_pill	-0.071559499	0.256647572	-0.277497845	0.620685141	0.804335833	0.795351175	~Q3_Q28_1_Contraception_pill + Q3_Q2_1_BMI + lib_size + read_conc + Q1_Q1_Age	aldex2	228
AF287775_g	Q3_Q28_1_Contraception_pill	0.12626539	0.252456298	0.507223984	0.510488324	0.804335833	0.795351175	~Q3_Q28_1_Contraception_pill + Q3_Q2_1_BMI + lib_size + read_conc + Q1_Q1_Age	aldex2	228
Fretibacterium	Q3_Q28_1_Contraception_pill	-0.214924016	0.261781093	-0.825614133	0.441077503	0.804335833	0.795351175	~Q3_Q28_1_Contraception_pill + Q3_Q2_1_BMI + lib_size + read_conc + Q1_Q1_Age	aldex2	228
JN713562_g	Q3_Q28_1_Contraception_pill	-0.129622634	0.283059221	-0.458871452	0.570877481	0.804335833	0.795351175	~Q3_Q28_1_Contraception_pill + Q3_Q2_1_BMI + lib_size + read_conc + Q1_Q1_Age	aldex2	228
Mycoplasma_g4	Q3_Q28_1_Contraception_pill	0.022267004	0.270312836	0.079848284	0.641930046	0.804335833	0.795351175	~Q3_Q28_1_Contraception_pill + Q3_Q2_1_BMI + lib_size + read_conc + Q1_Q1_Age	aldex2	228
Neisseria	Q3_Q28_1_Contraception_pill	0.09749473	0.154753608	0.629176024	0.5347784	0.804335833	0.795351175	~Q3_Q28_1_Contraception_pill + Q3_Q2_1_BMI + lib_size + read_conc + Q1_Q1_Age	aldex2	228
Scardovia	Q3_Q28_1_Contraception_pill	-0.01430746	0.273991999	-0.050386199	0.641781673	0.804335833	0.795351175	~Q3_Q28_1_Contraception_pill + Q3_Q2_1_BMI + lib_size + read_conc + Q1_Q1_Age	aldex2	228
Actinobaculum	Q3_Q28_1_Contraception_pill	0.054885641	0.267014458	0.198258198	0.614033009	0.804335833	0.795351175	~Q3_Q28_1_Contraception_pill + Q3_Q2_1_BMI + lib_size + read_conc + Q1_Q1_Age	aldex2	228
AM419981_g	Q3_Q28_1_Contraception_pill	-0.070193273	0.254107542	-0.287388718	0.545521281	0.804335833	0.795351175	~Q3_Q28_1_Contraception_pill + Q3_Q2_1_BMI + lib_size + read_conc + Q1_Q1_Age	aldex2	228
AM420159_g	Q3_Q28_1_Contraception_pill	-0.18230361	0.271346861	-0.675689629	0.499485008	0.804335833	0.795351175	~Q3_Q28_1_Contraception_pill + Q3_Q2_1_BMI + lib_size + read_conc + Q1_Q1_Age	aldex2	228
EU381695_g	Q3_Q28_1_Contraception_pill	0.303653561	0.253131847	1.204283019	0.308244262	0.804335833	0.795351175	~Q3_Q28_1_Contraception_pill + Q3_Q2_1_BMI + lib_size + read_conc + Q1_Q1_Age	aldex2	228
Saccharimonas	Q3_Q28_1_Contraception_pill	0.279225889	0.251671099	1.116442434	0.341395148	0.804335833	0.795351175	~Q3_Q28_1_Contraception_pill + Q3_Q2_1_BMI + lib_size + read_conc + Q1_Q1_Age	aldex2	228
Schwartzia	Q3_Q28_1_Contraception_pill	0.022936897	0.262747484	0.092584953	0.581140083	0.804335833	0.795351175	~Q3_Q28_1_Contraception_pill + Q3_Q2_1_BMI + lib_size + read_conc + Q1_Q1_Age	aldex2	228
GQ422712_g	Q3_Q28_1_Contraception_pill	-0.329678553	0.248597555	-1.329987844	0.28203303	0.804335833	0.795351175	~Q3_Q28_1_Contraception_pill + Q3_Q2_1_BMI + lib_size + read_conc + Q1_Q1_Age	aldex2	228
Fusobacterium	Q3_Q28_1_Contraception_pill	0.092423928	0.110219892	0.85799302	0.409924548	0.804335833	0.795351175	~Q3_Q28_1_Contraception_pill + Q3_Q2_1_BMI + lib_size + read_conc + Q1_Q1_Age	aldex2	228
JN713547_g	Q3_Q28_1_Contraception_pill	0.132725112	0.246073704	0.535491693	0.48291654	0.804335833	0.795351175	~Q3_Q28_1_Contraception_pill + Q3_Q2_1_BMI + lib_size + read_conc + Q1_Q1_Age	aldex2	228
Eubacterium_g14	Q3_Q28_1_Contraception_pill	-0.262011672	0.249224305	-1.060725947	0.355209894	0.804335833	0.795351175	~Q3_Q28_1_Contraception_pill + Q3_Q2_1_BMI + lib_size + read_conc + Q1_Q1_Age	aldex2	228
Eubacterium_g15	Q3_Q28_1_Contraception_pill	0.045627304	0.253573167	0.185295059	0.587900112	0.804335833	0.795351175	~Q3_Q28_1_Contraception_pill + Q3_Q2_1_BMI + lib_size + read_conc + Q1_Q1_Age	aldex2	228
Simonsiella	Q3_Q28_1_Contraception_pill	0.029904267	0.270739954	0.114306688	0.626413515	0.804335833	0.795351175	~Q3_Q28_1_Contraception_pill + Q3_Q2_1_BMI + lib_size + read_conc + Q1_Q1_Age	aldex2	228
Cardiobacterium	Q3_Q28_1_Contraception_pill	-0.100753737	0.258646406	-0.38756337	0.534260089	0.804335833	0.795351175	~Q3_Q28_1_Contraception_pill + Q3_Q2_1_BMI + lib_size + read_conc + Q1_Q1_Age	aldex2	228
Gemella	Q3_Q28_1_Contraception_pill	0.055958007	0.106251085	0.519445901	0.609278723	0.804335833	0.795351175	~Q3_Q28_1_Contraception_pill + Q3_Q2_1_BMI + lib_size + read_conc + Q1_Q1_Age	aldex2	228
Aminicella	Q3_Q28_1_Contraception_pill	-0.094248877	0.236331929	-0.402022848	0.504865492	0.804335833	0.795351175	~Q3_Q28_1_Contraception_pill + Q3_Q2_1_BMI + lib_size + read_conc + Q1_Q1_Age	aldex2	228
Shuttleworthia	Q3_Q28_1_Contraception_pill	-0.020511781	0.237646465	-0.0837876	0.535149118	0.804335833	0.795351175	~Q3_Q28_1_Contraception_pill + Q3_Q2_1_BMI + lib_size + read_conc + Q1_Q1_Age	aldex2	228
Ottowia	Q3_Q28_1_Contraception_pill	-0.107064666	0.239816932	-0.454812529	0.512530744	0.804335833	0.795351175	~Q3_Q28_1_Contraception_pill + Q3_Q2_1_BMI + lib_size + read_conc + Q1_Q1_Age	aldex2	228
FJ202371_g	Q3_Q28_1_Contraception_pill	-0.090323473	0.242056518	-0.36634203	0.545269236	0.804335833	0.795351175	~Q3_Q28_1_Contraception_pill + Q3_Q2_1_BMI + lib_size + read_conc + Q1_Q1_Age	aldex2	228
ASND_g	Q3_Q28_1_Contraception_pill	-0.05832659	0.240037353	-0.243498577	0.549395524	0.804335833	0.795351175	~Q3_Q28_1_Contraception_pill + Q3_Q2_1_BMI + lib_size + read_conc + Q1_Q1_Age	aldex2	228
Leptotrichia	Q3_Q16_2_Portions_alcohol_48h	-0.180653353	0.115333318	-1.562840002	0.125005139	0.755403031	0.795351175	~Q3_Q16_2_Portions_alcohol_48h + Q3_Q2_1_BMI + lib_size + read_conc + Q1_Q1_Age	aldex2	228
Megasphaera	Q3_Q16_2_Portions_alcohol_48h	0.049365671	0.186040746	0.267667998	0.767608181	0.811471506	0.817897846	~Q3_Q16_2_Portions_alcohol_48h + Q3_Q2_1_BMI + lib_size + read_conc + Q1_Q1_Age	aldex2	228
EU381776_g	Q3_Q16_2_Portions_alcohol_48h	-0.0353712	0.228369793	-0.155392931	0.523755422	0.755403031	0.795351175	~Q3_Q16_2_Portions_alcohol_48h + Q3_Q2_1_BMI + lib_size + read_conc + Q1_Q1_Age	aldex2	228
Granulicatella	Q3_Q16_2_Portions_alcohol_48h	-0.137124007	0.089078648	-1.518549717	0.146713693	0.755403031	0.795351175	~Q3_Q16_2_Portions_alcohol_48h + Q3_Q2_1_BMI + lib_size + read_conc + Q1_Q1_Age	aldex2	228
Alloprevotella	Q3_Q16_2_Portions_alcohol_48h	0.006965167	0.097260207	0.090570263	0.832784595	0.844192603	0.855356161	~Q3_Q16_2_Portions_alcohol_48h + Q3_Q2_1_BMI + lib_size + read_conc + Q1_Q1_Age	aldex2	228
Campylobacter	Q3_Q16_2_Portions_alcohol_48h	-0.168773986	0.078184022	-2.159299715	0.036450518	0.755403031	0.795351175	~Q3_Q16_2_Portions_alcohol_48h + Q3_Q2_1_BMI + lib_size + read_conc + Q1_Q1_Age	aldex2	228
Staphylococcus	Q3_Q16_2_Portions_alcohol_48h	0.112745246	0.253827139	0.446246702	0.531232473	0.755403031	0.795351175	~Q3_Q16_2_Portions_alcohol_48h + Q3_Q2_1_BMI + lib_size + read_conc + Q1_Q1_Age	aldex2	228
Haemophilus	Q3_Q16_2_Portions_alcohol_48h	0.074671214	0.268717466	0.274983769	0.742160956	0.795940736	0.807843748	~Q3_Q16_2_Portions_alcohol_48h + Q3_Q2_1_BMI + lib_size + read_conc + Q1_Q1_Age	aldex2	228
Selenomonas	Q3_Q16_2_Portions_alcohol_48h	-0.223741737	0.131695414	-1.700964534	0.106484301	0.755403031	0.795351175	~Q3_Q16_2_Portions_alcohol_48h + Q3_Q2_1_BMI + lib_size + read_conc + Q1_Q1_Age	aldex2	228
Peptostreptococcus	Q3_Q16_2_Portions_alcohol_48h	0.168728904	0.197675589	0.856843182	0.415688328	0.755403031	0.795351175	~Q3_Q16_2_Portions_alcohol_48h + Q3_Q2_1_BMI + lib_size + read_conc + Q1_Q1_Age	aldex2	228
Actinomyces	Q3_Q16_2_Portions_alcohol_48h	-0.213631648	0.104008031	-2.06476318	0.047427888	0.755403031	0.795351175	~Q3_Q16_2_Portions_alcohol_48h + Q3_Q2_1_BMI + lib_size + read_conc + Q1_Q1_Age	aldex2	228
Veillonella	Q3_Q16_2_Portions_alcohol_48h	0.005493199	0.082482032	0.087535173	0.825901435	0.844192603	0.850615256	~Q3_Q16_2_Portions_alcohol_48h + Q3_Q2_1_BMI + lib_size + read_conc + Q1_Q1_Age	aldex2	228
Capnocytophaga	Q3_Q16_2_Portions_alcohol_48h	-0.119347891	0.169827618	-0.702205875	0.502257793	0.755403031	0.795351175	~Q3_Q16_2_Portions_alcohol_48h + Q3_Q2_1_BMI + lib_size + read_conc + Q1_Q1_Age	aldex2	228
Aggregatibacter	Q3_Q16_2_Portions_alcohol_48h	0.156762635	0.237572393	0.658865086	0.519115948	0.755403031	0.795351175	~Q3_Q16_2_Portions_alcohol_48h + Q3_Q2_1_BMI + lib_size + read_conc + Q1_Q1_Age	aldex2	228
Atopobium	Q3_Q16_2_Portions_alcohol_48h	0.12058608	0.167274254	0.721886402	0.487564365	0.755403031	0.795351175	~Q3_Q16_2_Portions_alcohol_48h + Q3_Q2_1_BMI + lib_size + read_conc + Q1_Q1_Age	aldex2	228
GU410548_g	Q3_Q16_2_Portions_alcohol_48h	0.12971304	0.295882852	0.433922513	0.65332154	0.755403031	0.795351175	~Q3_Q16_2_Portions_alcohol_48h + Q3_Q2_1_BMI + lib_size + read_conc + Q1_Q1_Age	aldex2	228
Lachnoanaerobaculum	Q3_Q16_2_Portions_alcohol_48h	0.059572932	0.112531101	0.533115304	0.597702626	0.755403031	0.795351175	~Q3_Q16_2_Portions_alcohol_48h + Q3_Q2_1_BMI + lib_size + read_conc + Q1_Q1_Age	aldex2	228
AM420062_g	Q3_Q16_2_Portions_alcohol_48h	0.182301045	0.297370875	0.61473776	0.538342079	0.755403031	0.795351175	~Q3_Q16_2_Portions_alcohol_48h + Q3_Q2_1_BMI + lib_size + read_conc + Q1_Q1_Age	aldex2	228
Pasteurellaceae	Q3_Q16_2_Portions_alcohol_48h	-0.275679001	0.360398779	-0.763670592	0.468986805	0.755403031	0.795351175	~Q3_Q16_2_Portions_alcohol_48h + Q3_Q2_1_BMI + lib_size + read_conc + Q1_Q1_Age	aldex2	228
Rothia	Q3_Q16_2_Portions_alcohol_48h	0.006158234	0.135140718	0.052983537	0.858377964	0.858377964	0.872395761	~Q3_Q16_2_Portions_alcohol_48h + Q3_Q2_1_BMI + lib_size + read_conc + Q1_Q1_Age	aldex2	228
Prevotella	Q3_Q16_2_Portions_alcohol_48h	0.077971485	0.062046741	1.257134907	0.221165813	0.755403031	0.795351175	~Q3_Q16_2_Portions_alcohol_48h + Q3_Q2_1_BMI + lib_size + read_conc + Q1_Q1_Age	aldex2	228
Moryella	Q3_Q16_2_Portions_alcohol_48h	-0.103181763	0.151157471	-0.678801603	0.525028326	0.755403031	0.795351175	~Q3_Q16_2_Portions_alcohol_48h + Q3_Q2_1_BMI + lib_size + read_conc + Q1_Q1_Age	aldex2	228
Porphyromonas	Q3_Q16_2_Portions_alcohol_48h	0.157964776	0.195196879	0.80433904	0.433358628	0.755403031	0.795351175	~Q3_Q16_2_Portions_alcohol_48h + Q3_Q2_1_BMI + lib_size + read_conc + Q1_Q1_Age	aldex2	228
Mogibacterium	Q3_Q16_2_Portions_alcohol_48h	0.114112977	0.183295077	0.623645429	0.533358693	0.755403031	0.795351175	~Q3_Q16_2_Portions_alcohol_48h + Q3_Q2_1_BMI + lib_size + read_conc + Q1_Q1_Age	aldex2	228
Bergeyella	Q3_Q16_2_Portions_alcohol_48h	0.258025489	0.194268797	1.327232409	0.199369387	0.755403031	0.795351175	~Q3_Q16_2_Portions_alcohol_48h + Q3_Q2_1_BMI + lib_size + read_conc + Q1_Q1_Age	aldex2	228
Corynebacterium	Q3_Q16_2_Portions_alcohol_48h	-0.040647122	0.209913751	-0.200459887	0.729526939	0.793896964	0.802722754	~Q3_Q16_2_Portions_alcohol_48h + Q3_Q2_1_BMI + lib_size + read_conc + Q1_Q1_Age	aldex2	228
Oribacterium	Q3_Q16_2_Portions_alcohol_48h	0.173629503	0.148692074	1.165117776	0.263173015	0.755403031	0.795351175	~Q3_Q16_2_Portions_alcohol_48h + Q3_Q2_1_BMI + lib_size + read_conc + Q1_Q1_Age	aldex2	228
Mitsuokella	Q3_Q16_2_Portions_alcohol_48h	-0.027399263	0.314480896	-0.091646293	0.673406286	0.766647157	0.795351175	~Q3_Q16_2_Portions_alcohol_48h + Q3_Q2_1_BMI + lib_size + read_conc + Q1_Q1_Age	aldex2	228
Eubacterium_g10	Q3_Q16_2_Portions_alcohol_48h	0.178593345	0.232220818	0.773355118	0.458778308	0.755403031	0.795351175	~Q3_Q16_2_Portions_alcohol_48h + Q3_Q2_1_BMI + lib_size + read_conc + Q1_Q1_Age	aldex2	228
Butyrivibrio	Q3_Q16_2_Portions_alcohol_48h	0.135091247	0.259139532	0.521513272	0.578175743	0.755403031	0.795351175	~Q3_Q16_2_Portions_alcohol_48h + Q3_Q2_1_BMI + lib_size + read_conc + Q1_Q1_Age	aldex2	228
Actinobacillus	Q3_Q16_2_Portions_alcohol_48h	0.022795481	0.092017209	0.249040825	0.795832252	0.829458967	0.835080124	~Q3_Q16_2_Portions_alcohol_48h + Q3_Q2_1_BMI + lib_size + read_conc + Q1_Q1_Age	aldex2	228
Alloscardovia	Q3_Q16_2_Portions_alcohol_48h	0.010627601	0.254533691	0.037093487	0.5757986	0.755403031	0.795351175	~Q3_Q16_2_Portions_alcohol_48h + Q3_Q2_1_BMI + lib_size + read_conc + Q1_Q1_Age	aldex2	228
JN713389_g	Q3_Q16_2_Portions_alcohol_48h	0.111549519	0.196131816	0.571138084	0.561422132	0.755403031	0.795351175	~Q3_Q16_2_Portions_alcohol_48h + Q3_Q2_1_BMI + lib_size + read_conc + Q1_Q1_Age	aldex2	228
Bulleidia	Q3_Q16_2_Portions_alcohol_48h	0.129765955	0.215134733	0.600667109	0.541370628	0.755403031	0.795351175	~Q3_Q16_2_Portions_alcohol_48h + Q3_Q2_1_BMI + lib_size + read_conc + Q1_Q1_Age	aldex2	228
Lautropia	Q3_Q16_2_Portions_alcohol_48h	-0.115347671	0.265773243	-0.435124837	0.636698337	0.755403031	0.795351175	~Q3_Q16_2_Portions_alcohol_48h + Q3_Q2_1_BMI + lib_size + read_conc + Q1_Q1_Age	aldex2	228
Abiotrophia	Q3_Q16_2_Portions_alcohol_48h	-0.136537535	0.293740404	-0.47217258	0.588321054	0.755403031	0.795351175	~Q3_Q16_2_Portions_alcohol_48h + Q3_Q2_1_BMI + lib_size + read_conc + Q1_Q1_Age	aldex2	228
Treponema	Q3_Q16_2_Portions_alcohol_48h	-0.096637684	0.213072971	-0.45113596	0.65258689	0.755403031	0.795351175	~Q3_Q16_2_Portions_alcohol_48h + Q3_Q2_1_BMI + lib_size + read_conc + Q1_Q1_Age	aldex2	228
Dialister	Q3_Q16_2_Portions_alcohol_48h	-0.11963388	0.237617331	-0.506362778	0.59126652	0.755403031	0.795351175	~Q3_Q16_2_Portions_alcohol_48h + Q3_Q2_1_BMI + lib_size + read_conc + Q1_Q1_Age	aldex2	228
Parvimonas	Q3_Q16_2_Portions_alcohol_48h	0.164668407	0.264255457	0.629741051	0.509653791	0.755403031	0.795351175	~Q3_Q16_2_Portions_alcohol_48h + Q3_Q2_1_BMI + lib_size + read_conc + Q1_Q1_Age	aldex2	228
Streptococcus	Q3_Q16_2_Portions_alcohol_48h	-0.060743368	0.071284571	-0.851752521	0.40428144	0.755403031	0.795351175	~Q3_Q16_2_Portions_alcohol_48h + Q3_Q2_1_BMI + lib_size + read_conc + Q1_Q1_Age	aldex2	228
Filifactor	Q3_Q16_2_Portions_alcohol_48h	-0.232553382	0.264277491	-0.887107878	0.414527838	0.755403031	0.795351175	~Q3_Q16_2_Portions_alcohol_48h + Q3_Q2_1_BMI + lib_size + read_conc + Q1_Q1_Age	aldex2	228
GQ422727_g	Q3_Q16_2_Portions_alcohol_48h	0.140345066	0.254883029	0.549535496	0.530623831	0.755403031	0.795351175	~Q3_Q16_2_Portions_alcohol_48h + Q3_Q2_1_BMI + lib_size + read_conc + Q1_Q1_Age	aldex2	228
Eubacterium_g11	Q3_Q16_2_Portions_alcohol_48h	-0.248152889	0.25711167	-0.967550335	0.408311136	0.755403031	0.795351175	~Q3_Q16_2_Portions_alcohol_48h + Q3_Q2_1_BMI + lib_size + read_conc + Q1_Q1_Age	aldex2	228
DQ003626_g	Q3_Q16_2_Portions_alcohol_48h	-0.020279298	0.274654208	-0.07542527	0.636758502	0.755403031	0.795351175	~Q3_Q16_2_Portions_alcohol_48h + Q3_Q2_1_BMI + lib_size + read_conc + Q1_Q1_Age	aldex2	228
Catonella	Q3_Q16_2_Portions_alcohol_48h	-0.148309742	0.263980172	-0.56337299	0.544424188	0.755403031	0.795351175	~Q3_Q16_2_Portions_alcohol_48h + Q3_Q2_1_BMI + lib_size + read_conc + Q1_Q1_Age	aldex2	228
Kingella	Q3_Q16_2_Portions_alcohol_48h	0.063642295	0.287504191	0.219064414	0.684477988	0.767445017	0.795363064	~Q3_Q16_2_Portions_alcohol_48h + Q3_Q2_1_BMI + lib_size + read_conc + Q1_Q1_Age	aldex2	228
ADCM_g	Q3_Q16_2_Portions_alcohol_48h	-0.004155422	0.266742472	-0.016078713	0.636199624	0.755403031	0.795351175	~Q3_Q16_2_Portions_alcohol_48h + Q3_Q2_1_BMI + lib_size + read_conc + Q1_Q1_Age	aldex2	228
Streptobacillus	Q3_Q16_2_Portions_alcohol_48h	-0.098226816	0.271096325	-0.360438642	0.627639672	0.755403031	0.795351175	~Q3_Q16_2_Portions_alcohol_48h + Q3_Q2_1_BMI + lib_size + read_conc + Q1_Q1_Age	aldex2	228
Tannerella	Q3_Q16_2_Portions_alcohol_48h	-0.321347797	0.249899145	-1.28902868	0.247289293	0.755403031	0.795351175	~Q3_Q16_2_Portions_alcohol_48h + Q3_Q2_1_BMI + lib_size + read_conc + Q1_Q1_Age	aldex2	228
AF287775_g	Q3_Q16_2_Portions_alcohol_48h	-0.177768569	0.246832209	-0.722383447	0.465935131	0.755403031	0.795351175	~Q3_Q16_2_Portions_alcohol_48h + Q3_Q2_1_BMI + lib_size + read_conc + Q1_Q1_Age	aldex2	228
Fretibacterium	Q3_Q16_2_Portions_alcohol_48h	0.095356772	0.258276061	0.374331834	0.620427509	0.755403031	0.795351175	~Q3_Q16_2_Portions_alcohol_48h + Q3_Q2_1_BMI + lib_size + read_conc + Q1_Q1_Age	aldex2	228
JN713562_g	Q3_Q16_2_Portions_alcohol_48h	0.415456929	0.271084825	1.540232777	0.195812685	0.755403031	0.795351175	~Q3_Q16_2_Portions_alcohol_48h + Q3_Q2_1_BMI + lib_size + read_conc + Q1_Q1_Age	aldex2	228
Mycoplasma_g4	Q3_Q16_2_Portions_alcohol_48h	-0.385873937	0.263708812	-1.472019659	0.22823392	0.755403031	0.795351175	~Q3_Q16_2_Portions_alcohol_48h + Q3_Q2_1_BMI + lib_size + read_conc + Q1_Q1_Age	aldex2	228
Neisseria	Q3_Q16_2_Portions_alcohol_48h	0.092635696	0.15383407	0.603802944	0.553002099	0.755403031	0.795351175	~Q3_Q16_2_Portions_alcohol_48h + Q3_Q2_1_BMI + lib_size + read_conc + Q1_Q1_Age	aldex2	228
Scardovia	Q3_Q16_2_Portions_alcohol_48h	-0.083381445	0.265566755	-0.315228535	0.586378743	0.755403031	0.795351175	~Q3_Q16_2_Portions_alcohol_48h + Q3_Q2_1_BMI + lib_size + read_conc + Q1_Q1_Age	aldex2	228
Actinobaculum	Q3_Q16_2_Portions_alcohol_48h	0.238595313	0.258672535	0.921670793	0.412586902	0.755403031	0.795351175	~Q3_Q16_2_Portions_alcohol_48h + Q3_Q2_1_BMI + lib_size + read_conc + Q1_Q1_Age	aldex2	228
AM419981_g	Q3_Q16_2_Portions_alcohol_48h	-0.193575569	0.248942057	-0.784363711	0.446229704	0.755403031	0.795351175	~Q3_Q16_2_Portions_alcohol_48h + Q3_Q2_1_BMI + lib_size + read_conc + Q1_Q1_Age	aldex2	228
AM420159_g	Q3_Q16_2_Portions_alcohol_48h	0.047527546	0.270794805	0.172523246	0.566380541	0.755403031	0.795351175	~Q3_Q16_2_Portions_alcohol_48h + Q3_Q2_1_BMI + lib_size + read_conc + Q1_Q1_Age	aldex2	228
EU381695_g	Q3_Q16_2_Portions_alcohol_48h	0.170692171	0.251201322	0.685975168	0.447183756	0.755403031	0.795351175	~Q3_Q16_2_Portions_alcohol_48h + Q3_Q2_1_BMI + lib_size + read_conc + Q1_Q1_Age	aldex2	228
Saccharimonas	Q3_Q16_2_Portions_alcohol_48h	-0.172007125	0.247072081	-0.700476047	0.447333715	0.755403031	0.795351175	~Q3_Q16_2_Portions_alcohol_48h + Q3_Q2_1_BMI + lib_size + read_conc + Q1_Q1_Age	aldex2	228
Schwartzia	Q3_Q16_2_Portions_alcohol_48h	0.239114923	0.258137373	0.929284681	0.397420855	0.755403031	0.795351175	~Q3_Q16_2_Portions_alcohol_48h + Q3_Q2_1_BMI + lib_size + read_conc + Q1_Q1_Age	aldex2	228
GQ422712_g	Q3_Q16_2_Portions_alcohol_48h	0.018116839	0.245808266	0.072205811	0.639919997	0.755403031	0.795351175	~Q3_Q16_2_Portions_alcohol_48h + Q3_Q2_1_BMI + lib_size + read_conc + Q1_Q1_Age	aldex2	228
Fusobacterium	Q3_Q16_2_Portions_alcohol_48h	-0.035359299	0.110173666	-0.337322073	0.713923457	0.788512475	0.797384355	~Q3_Q16_2_Portions_alcohol_48h + Q3_Q2_1_BMI + lib_size + read_conc + Q1_Q1_Age	aldex2	228
JN713547_g	Q3_Q16_2_Portions_alcohol_48h	0.14318821	0.243311909	0.588081074	0.499756618	0.755403031	0.795351175	~Q3_Q16_2_Portions_alcohol_48h + Q3_Q2_1_BMI + lib_size + read_conc + Q1_Q1_Age	aldex2	228
Eubacterium_g14	Q3_Q16_2_Portions_alcohol_48h	-0.160002097	0.24679685	-0.653476178	0.462221053	0.755403031	0.795351175	~Q3_Q16_2_Portions_alcohol_48h + Q3_Q2_1_BMI + lib_size + read_conc + Q1_Q1_Age	aldex2	228
Eubacterium_g15	Q3_Q16_2_Portions_alcohol_48h	-0.054788848	0.249717264	-0.222932836	0.582410788	0.755403031	0.795351175	~Q3_Q16_2_Portions_alcohol_48h + Q3_Q2_1_BMI + lib_size + read_conc + Q1_Q1_Age	aldex2	228
Simonsiella	Q3_Q16_2_Portions_alcohol_48h	0.232346945	0.262770981	0.884107199	0.434704969	0.755403031	0.795351175	~Q3_Q16_2_Portions_alcohol_48h + Q3_Q2_1_BMI + lib_size + read_conc + Q1_Q1_Age	aldex2	228
Cardiobacterium	Q3_Q16_2_Portions_alcohol_48h	-0.122988319	0.254238103	-0.483330406	0.488285455	0.755403031	0.795351175	~Q3_Q16_2_Portions_alcohol_48h + Q3_Q2_1_BMI + lib_size + read_conc + Q1_Q1_Age	aldex2	228
Gemella	Q3_Q16_2_Portions_alcohol_48h	-0.08444353	0.103493763	-0.816494564	0.426806295	0.755403031	0.795351175	~Q3_Q16_2_Portions_alcohol_48h + Q3_Q2_1_BMI + lib_size + read_conc + Q1_Q1_Age	aldex2	228
Aminicella	Q3_Q16_2_Portions_alcohol_48h	0.195674955	0.232960577	0.844647462	0.426201498	0.755403031	0.795351175	~Q3_Q16_2_Portions_alcohol_48h + Q3_Q2_1_BMI + lib_size + read_conc + Q1_Q1_Age	aldex2	228
Shuttleworthia	Q3_Q16_2_Portions_alcohol_48h	-0.066718869	0.235657586	-0.282566813	0.534685507	0.755403031	0.795351175	~Q3_Q16_2_Portions_alcohol_48h + Q3_Q2_1_BMI + lib_size + read_conc + Q1_Q1_Age	aldex2	228
Ottowia	Q3_Q16_2_Portions_alcohol_48h	0.095522501	0.237321425	0.415031996	0.499088962	0.755403031	0.795351175	~Q3_Q16_2_Portions_alcohol_48h + Q3_Q2_1_BMI + lib_size + read_conc + Q1_Q1_Age	aldex2	228
FJ202371_g	Q3_Q16_2_Portions_alcohol_48h	0.044396962	0.236658418	0.187253866	0.52944405	0.755403031	0.795351175	~Q3_Q16_2_Portions_alcohol_48h + Q3_Q2_1_BMI + lib_size + read_conc + Q1_Q1_Age	aldex2	228
ASND_g	Q3_Q16_2_Portions_alcohol_48h	0.03821866	0.235552431	0.167242103	0.555068227	0.755403031	0.795351175	~Q3_Q16_2_Portions_alcohol_48h + Q3_Q2_1_BMI + lib_size + read_conc + Q1_Q1_Age	aldex2	228
Leptotrichia	Q1_16_3_Portions_coffee_no_sugar	-0.144367417	0.117855847	-1.228743155	0.226155705	0.729060148	0.795351175	~Q1_16_3_Portions_coffee_no_sugar + Q3_Q2_1_BMI + lib_size + read_conc + Q1_Q1_Age	aldex2	228
Megasphaera	Q1_16_3_Portions_coffee_no_sugar	-0.214929385	0.189915831	-1.130392312	0.272866159	0.729060148	0.795351175	~Q1_16_3_Portions_coffee_no_sugar + Q3_Q2_1_BMI + lib_size + read_conc + Q1_Q1_Age	aldex2	228
EU381776_g	Q1_16_3_Portions_coffee_no_sugar	-0.093474111	0.230673785	-0.410224719	0.531123965	0.729060148	0.795351175	~Q1_16_3_Portions_coffee_no_sugar + Q3_Q2_1_BMI + lib_size + read_conc + Q1_Q1_Age	aldex2	228
Granulicatella	Q1_16_3_Portions_coffee_no_sugar	-0.005169796	0.089584137	-0.046208568	0.846030774	0.857620236	0.86475704	~Q1_16_3_Portions_coffee_no_sugar + Q3_Q2_1_BMI + lib_size + read_conc + Q1_Q1_Age	aldex2	228
Alloprevotella	Q1_16_3_Portions_coffee_no_sugar	-0.012158422	0.097034252	-0.125465496	0.872179901	0.872179901	0.882314596	~Q1_16_3_Portions_coffee_no_sugar + Q3_Q2_1_BMI + lib_size + read_conc + Q1_Q1_Age	aldex2	228
Campylobacter	Q1_16_3_Portions_coffee_no_sugar	-0.067189326	0.080322241	-0.848051417	0.408611498	0.729060148	0.795351175	~Q1_16_3_Portions_coffee_no_sugar + Q3_Q2_1_BMI + lib_size + read_conc + Q1_Q1_Age	aldex2	228
Staphylococcus	Q1_16_3_Portions_coffee_no_sugar	-0.014088268	0.25523295	-0.049485726	0.590136861	0.729060148	0.795351175	~Q1_16_3_Portions_coffee_no_sugar + Q3_Q2_1_BMI + lib_size + read_conc + Q1_Q1_Age	aldex2	228
Haemophilus	Q1_16_3_Portions_coffee_no_sugar	0.182680439	0.275033214	0.667747365	0.520740403	0.729060148	0.795351175	~Q1_16_3_Portions_coffee_no_sugar + Q3_Q2_1_BMI + lib_size + read_conc + Q1_Q1_Age	aldex2	228
Selenomonas	Q1_16_3_Portions_coffee_no_sugar	-0.161938508	0.13457527	-1.217569623	0.248333153	0.729060148	0.795351175	~Q1_16_3_Portions_coffee_no_sugar + Q3_Q2_1_BMI + lib_size + read_conc + Q1_Q1_Age	aldex2	228
Peptostreptococcus	Q1_16_3_Portions_coffee_no_sugar	-0.213114916	0.198803471	-1.072057701	0.316942798	0.729060148	0.795351175	~Q1_16_3_Portions_coffee_no_sugar + Q3_Q2_1_BMI + lib_size + read_conc + Q1_Q1_Age	aldex2	228
Actinomyces	Q1_16_3_Portions_coffee_no_sugar	-0.097607792	0.105811422	-0.921416087	0.368637444	0.729060148	0.795351175	~Q1_16_3_Portions_coffee_no_sugar + Q3_Q2_1_BMI + lib_size + read_conc + Q1_Q1_Age	aldex2	228
Veillonella	Q1_16_3_Portions_coffee_no_sugar	-0.046762599	0.084382364	-0.561233064	0.580393054	0.729060148	0.795351175	~Q1_16_3_Portions_coffee_no_sugar + Q3_Q2_1_BMI + lib_size + read_conc + Q1_Q1_Age	aldex2	228
Capnocytophaga	Q1_16_3_Portions_coffee_no_sugar	-0.076227412	0.169648127	-0.449556546	0.650242835	0.729060148	0.795351175	~Q1_16_3_Portions_coffee_no_sugar + Q3_Q2_1_BMI + lib_size + read_conc + Q1_Q1_Age	aldex2	228
Aggregatibacter	Q1_16_3_Portions_coffee_no_sugar	0.160486523	0.238472134	0.672913881	0.517461816	0.729060148	0.795351175	~Q1_16_3_Portions_coffee_no_sugar + Q3_Q2_1_BMI + lib_size + read_conc + Q1_Q1_Age	aldex2	228
Atopobium	Q1_16_3_Portions_coffee_no_sugar	-0.07765699	0.16624731	-0.463126892	0.633887337	0.729060148	0.795351175	~Q1_16_3_Portions_coffee_no_sugar + Q3_Q2_1_BMI + lib_size + read_conc + Q1_Q1_Age	aldex2	228
GU410548_g	Q1_16_3_Portions_coffee_no_sugar	-0.061055275	0.298557775	-0.206984404	0.713821373	0.765547559	0.797384355	~Q1_16_3_Portions_coffee_no_sugar + Q3_Q2_1_BMI + lib_size + read_conc + Q1_Q1_Age	aldex2	228
Lachnoanaerobaculum	Q1_16_3_Portions_coffee_no_sugar	-0.111088725	0.114695667	-0.952067275	0.358721543	0.729060148	0.795351175	~Q1_16_3_Portions_coffee_no_sugar + Q3_Q2_1_BMI + lib_size + read_conc + Q1_Q1_Age	aldex2	228
AM420062_g	Q1_16_3_Portions_coffee_no_sugar	0.004547374	0.297019008	0.016331596	0.749583177	0.770404932	0.810300149	~Q1_16_3_Portions_coffee_no_sugar + Q3_Q2_1_BMI + lib_size + read_conc + Q1_Q1_Age	aldex2	228
Pasteurellaceae	Q1_16_3_Portions_coffee_no_sugar	0.413790788	0.359187975	1.157819123	0.295251595	0.729060148	0.795351175	~Q1_16_3_Portions_coffee_no_sugar + Q3_Q2_1_BMI + lib_size + read_conc + Q1_Q1_Age	aldex2	228
Rothia	Q1_16_3_Portions_coffee_no_sugar	-0.045100488	0.135265392	-0.325518907	0.740646593	0.770404932	0.8071848	~Q1_16_3_Portions_coffee_no_sugar + Q3_Q2_1_BMI + lib_size + read_conc + Q1_Q1_Age	aldex2	228
Prevotella	Q1_16_3_Portions_coffee_no_sugar	-0.087518903	0.062593651	-1.398509044	0.174146493	0.729060148	0.795351175	~Q1_16_3_Portions_coffee_no_sugar + Q3_Q2_1_BMI + lib_size + read_conc + Q1_Q1_Age	aldex2	228
Moryella	Q1_16_3_Portions_coffee_no_sugar	-0.189776731	0.153681135	-1.22989074	0.245631333	0.729060148	0.795351175	~Q1_16_3_Portions_coffee_no_sugar + Q3_Q2_1_BMI + lib_size + read_conc + Q1_Q1_Age	aldex2	228
Porphyromonas	Q1_16_3_Portions_coffee_no_sugar	-0.219045035	0.19780719	-1.10650156	0.28707809	0.729060148	0.795351175	~Q1_16_3_Portions_coffee_no_sugar + Q3_Q2_1_BMI + lib_size + read_conc + Q1_Q1_Age	aldex2	228
Mogibacterium	Q1_16_3_Portions_coffee_no_sugar	-0.075602365	0.18792696	-0.403462248	0.646326876	0.729060148	0.795351175	~Q1_16_3_Portions_coffee_no_sugar + Q3_Q2_1_BMI + lib_size + read_conc + Q1_Q1_Age	aldex2	228
Bergeyella	Q1_16_3_Portions_coffee_no_sugar	-0.102716509	0.197806933	-0.515408666	0.592056383	0.729060148	0.795351175	~Q1_16_3_Portions_coffee_no_sugar + Q3_Q2_1_BMI + lib_size + read_conc + Q1_Q1_Age	aldex2	228
Corynebacterium	Q1_16_3_Portions_coffee_no_sugar	0.158925789	0.211542042	0.754727286	0.472433147	0.729060148	0.795351175	~Q1_16_3_Portions_coffee_no_sugar + Q3_Q2_1_BMI + lib_size + read_conc + Q1_Q1_Age	aldex2	228
Oribacterium	Q1_16_3_Portions_coffee_no_sugar	0.032548541	0.152201065	0.215401765	0.744288241	0.770404932	0.808177987	~Q1_16_3_Portions_coffee_no_sugar + Q3_Q2_1_BMI + lib_size + read_conc + Q1_Q1_Age	aldex2	228
Mitsuokella	Q1_16_3_Portions_coffee_no_sugar	0.352135632	0.31516955	1.119913094	0.321452538	0.729060148	0.795351175	~Q1_16_3_Portions_coffee_no_sugar + Q3_Q2_1_BMI + lib_size + read_conc + Q1_Q1_Age	aldex2	228
Eubacterium_g10	Q1_16_3_Portions_coffee_no_sugar	-0.282408195	0.234145061	-1.2123003	0.274709587	0.729060148	0.795351175	~Q1_16_3_Portions_coffee_no_sugar + Q3_Q2_1_BMI + lib_size + read_conc + Q1_Q1_Age	aldex2	228
Butyrivibrio	Q1_16_3_Portions_coffee_no_sugar	0.478249305	0.261140435	1.830818541	0.100795068	0.729060148	0.795351175	~Q1_16_3_Portions_coffee_no_sugar + Q3_Q2_1_BMI + lib_size + read_conc + Q1_Q1_Age	aldex2	228
Actinobacillus	Q1_16_3_Portions_coffee_no_sugar	-0.070981067	0.092850379	-0.764871808	0.451137593	0.729060148	0.795351175	~Q1_16_3_Portions_coffee_no_sugar + Q3_Q2_1_BMI + lib_size + read_conc + Q1_Q1_Age	aldex2	228
Alloscardovia	Q1_16_3_Portions_coffee_no_sugar	-0.037473203	0.254875732	-0.148767561	0.547035949	0.729060148	0.795351175	~Q1_16_3_Portions_coffee_no_sugar + Q3_Q2_1_BMI + lib_size + read_conc + Q1_Q1_Age	aldex2	228
JN713389_g	Q1_16_3_Portions_coffee_no_sugar	-0.179626038	0.197594061	-0.913061684	0.397102424	0.729060148	0.795351175	~Q1_16_3_Portions_coffee_no_sugar + Q3_Q2_1_BMI + lib_size + read_conc + Q1_Q1_Age	aldex2	228
Bulleidia	Q1_16_3_Portions_coffee_no_sugar	-0.183003309	0.217915306	-0.837978929	0.437409323	0.729060148	0.795351175	~Q1_16_3_Portions_coffee_no_sugar + Q3_Q2_1_BMI + lib_size + read_conc + Q1_Q1_Age	aldex2	228
Lautropia	Q1_16_3_Portions_coffee_no_sugar	0.237407625	0.268806875	0.885750875	0.418618133	0.729060148	0.795351175	~Q1_16_3_Portions_coffee_no_sugar + Q3_Q2_1_BMI + lib_size + read_conc + Q1_Q1_Age	aldex2	228
Abiotrophia	Q1_16_3_Portions_coffee_no_sugar	-0.082033743	0.296539684	-0.273814299	0.670791463	0.729978945	0.795351175	~Q1_16_3_Portions_coffee_no_sugar + Q3_Q2_1_BMI + lib_size + read_conc + Q1_Q1_Age	aldex2	228
Treponema	Q1_16_3_Portions_coffee_no_sugar	-0.276992166	0.215508394	-1.288843315	0.224495982	0.729060148	0.795351175	~Q1_16_3_Portions_coffee_no_sugar + Q3_Q2_1_BMI + lib_size + read_conc + Q1_Q1_Age	aldex2	228
Dialister	Q1_16_3_Portions_coffee_no_sugar	-0.207248304	0.242270611	-0.852781879	0.421700521	0.729060148	0.795351175	~Q1_16_3_Portions_coffee_no_sugar + Q3_Q2_1_BMI + lib_size + read_conc + Q1_Q1_Age	aldex2	228
Parvimonas	Q1_16_3_Portions_coffee_no_sugar	-0.188208673	0.269323936	-0.69960945	0.494190574	0.729060148	0.795351175	~Q1_16_3_Portions_coffee_no_sugar + Q3_Q2_1_BMI + lib_size + read_conc + Q1_Q1_Age	aldex2	228
Streptococcus	Q1_16_3_Portions_coffee_no_sugar	0.077896048	0.071747561	1.086105391	0.288031786	0.729060148	0.795351175	~Q1_16_3_Portions_coffee_no_sugar + Q3_Q2_1_BMI + lib_size + read_conc + Q1_Q1_Age	aldex2	228
Filifactor	Q1_16_3_Portions_coffee_no_sugar	-0.338516851	0.26717142	-1.273330648	0.263219078	0.729060148	0.795351175	~Q1_16_3_Portions_coffee_no_sugar + Q3_Q2_1_BMI + lib_size + read_conc + Q1_Q1_Age	aldex2	228
GQ422727_g	Q1_16_3_Portions_coffee_no_sugar	0.069043242	0.257959305	0.26761351	0.590893686	0.729060148	0.795351175	~Q1_16_3_Portions_coffee_no_sugar + Q3_Q2_1_BMI + lib_size + read_conc + Q1_Q1_Age	aldex2	228
Eubacterium_g11	Q1_16_3_Portions_coffee_no_sugar	0.146876008	0.258476398	0.561304967	0.534200725	0.729060148	0.795351175	~Q1_16_3_Portions_coffee_no_sugar + Q3_Q2_1_BMI + lib_size + read_conc + Q1_Q1_Age	aldex2	228
DQ003626_g	Q1_16_3_Portions_coffee_no_sugar	-0.312638706	0.278642331	-1.127712882	0.322518709	0.729060148	0.795351175	~Q1_16_3_Portions_coffee_no_sugar + Q3_Q2_1_BMI + lib_size + read_conc + Q1_Q1_Age	aldex2	228
Catonella	Q1_16_3_Portions_coffee_no_sugar	-0.183001782	0.267980349	-0.682827112	0.499338958	0.729060148	0.795351175	~Q1_16_3_Portions_coffee_no_sugar + Q3_Q2_1_BMI + lib_size + read_conc + Q1_Q1_Age	aldex2	228
Kingella	Q1_16_3_Portions_coffee_no_sugar	0.009940402	0.288570087	0.034473635	0.660415043	0.72941363	0.795351175	~Q1_16_3_Portions_coffee_no_sugar + Q3_Q2_1_BMI + lib_size + read_conc + Q1_Q1_Age	aldex2	228
ADCM_g	Q1_16_3_Portions_coffee_no_sugar	0.705675474	0.265445446	2.668838254	0.026687634	0.729060148	0.795351175	~Q1_16_3_Portions_coffee_no_sugar + Q3_Q2_1_BMI + lib_size + read_conc + Q1_Q1_Age	aldex2	228
Streptobacillus	Q1_16_3_Portions_coffee_no_sugar	-0.253076528	0.275284265	-0.913637017	0.408962164	0.729060148	0.795351175	~Q1_16_3_Portions_coffee_no_sugar + Q3_Q2_1_BMI + lib_size + read_conc + Q1_Q1_Age	aldex2	228
Tannerella	Q1_16_3_Portions_coffee_no_sugar	-0.074507807	0.252665905	-0.29329664	0.639483284	0.729060148	0.795351175	~Q1_16_3_Portions_coffee_no_sugar + Q3_Q2_1_BMI + lib_size + read_conc + Q1_Q1_Age	aldex2	228
AF287775_g	Q1_16_3_Portions_coffee_no_sugar	-0.235754381	0.251702081	-0.944770748	0.424179208	0.729060148	0.795351175	~Q1_16_3_Portions_coffee_no_sugar + Q3_Q2_1_BMI + lib_size + read_conc + Q1_Q1_Age	aldex2	228
Fretibacterium	Q1_16_3_Portions_coffee_no_sugar	-0.189386018	0.25918401	-0.728122974	0.494540712	0.729060148	0.795351175	~Q1_16_3_Portions_coffee_no_sugar + Q3_Q2_1_BMI + lib_size + read_conc + Q1_Q1_Age	aldex2	228
JN713562_g	Q1_16_3_Portions_coffee_no_sugar	0.300475819	0.27761063	1.084423494	0.345964647	0.729060148	0.795351175	~Q1_16_3_Portions_coffee_no_sugar + Q3_Q2_1_BMI + lib_size + read_conc + Q1_Q1_Age	aldex2	228
Mycoplasma_g4	Q1_16_3_Portions_coffee_no_sugar	-0.349024149	0.264325033	-1.325245173	0.262303575	0.729060148	0.795351175	~Q1_16_3_Portions_coffee_no_sugar + Q3_Q2_1_BMI + lib_size + read_conc + Q1_Q1_Age	aldex2	228
Neisseria	Q1_16_3_Portions_coffee_no_sugar	0.158015422	0.152994668	1.026571368	0.318067692	0.729060148	0.795351175	~Q1_16_3_Portions_coffee_no_sugar + Q3_Q2_1_BMI + lib_size + read_conc + Q1_Q1_Age	aldex2	228
Scardovia	Q1_16_3_Portions_coffee_no_sugar	0.281261368	0.270129604	1.047470151	0.352505407	0.729060148	0.795351175	~Q1_16_3_Portions_coffee_no_sugar + Q3_Q2_1_BMI + lib_size + read_conc + Q1_Q1_Age	aldex2	228
Actinobaculum	Q1_16_3_Portions_coffee_no_sugar	-0.089093629	0.262021321	-0.352642787	0.557518906	0.729060148	0.795351175	~Q1_16_3_Portions_coffee_no_sugar + Q3_Q2_1_BMI + lib_size + read_conc + Q1_Q1_Age	aldex2	228
AM419981_g	Q1_16_3_Portions_coffee_no_sugar	-0.065006349	0.251391426	-0.261705161	0.541735869	0.729060148	0.795351175	~Q1_16_3_Portions_coffee_no_sugar + Q3_Q2_1_BMI + lib_size + read_conc + Q1_Q1_Age	aldex2	228
AM420159_g	Q1_16_3_Portions_coffee_no_sugar	0.003205603	0.270378394	0.007632722	0.618061304	0.729060148	0.795351175	~Q1_16_3_Portions_coffee_no_sugar + Q3_Q2_1_BMI + lib_size + read_conc + Q1_Q1_Age	aldex2	228
EU381695_g	Q1_16_3_Portions_coffee_no_sugar	-0.052027151	0.254992877	-0.207972743	0.593896725	0.729060148	0.795351175	~Q1_16_3_Portions_coffee_no_sugar + Q3_Q2_1_BMI + lib_size + read_conc + Q1_Q1_Age	aldex2	228
Saccharimonas	Q1_16_3_Portions_coffee_no_sugar	0.118931208	0.247150934	0.481689161	0.522066828	0.729060148	0.795351175	~Q1_16_3_Portions_coffee_no_sugar + Q3_Q2_1_BMI + lib_size + read_conc + Q1_Q1_Age	aldex2	228
Schwartzia	Q1_16_3_Portions_coffee_no_sugar	-0.207172222	0.259594072	-0.796478428	0.464016051	0.729060148	0.795351175	~Q1_16_3_Portions_coffee_no_sugar + Q3_Q2_1_BMI + lib_size + read_conc + Q1_Q1_Age	aldex2	228
GQ422712_g	Q1_16_3_Portions_coffee_no_sugar	-0.05396439	0.248557701	-0.218598021	0.585440711	0.729060148	0.795351175	~Q1_16_3_Portions_coffee_no_sugar + Q3_Q2_1_BMI + lib_size + read_conc + Q1_Q1_Age	aldex2	228
Fusobacterium	Q1_16_3_Portions_coffee_no_sugar	-0.098423194	0.10985912	-0.913723256	0.377851053	0.729060148	0.795351175	~Q1_16_3_Portions_coffee_no_sugar + Q3_Q2_1_BMI + lib_size + read_conc + Q1_Q1_Age	aldex2	228
JN713547_g	Q1_16_3_Portions_coffee_no_sugar	0.013576704	0.246136689	0.054434942	0.538275608	0.729060148	0.795351175	~Q1_16_3_Portions_coffee_no_sugar + Q3_Q2_1_BMI + lib_size + read_conc + Q1_Q1_Age	aldex2	228
Eubacterium_g14	Q1_16_3_Portions_coffee_no_sugar	-0.281001867	0.248560936	-1.13685449	0.293802097	0.729060148	0.795351175	~Q1_16_3_Portions_coffee_no_sugar + Q3_Q2_1_BMI + lib_size + read_conc + Q1_Q1_Age	aldex2	228
Eubacterium_g15	Q1_16_3_Portions_coffee_no_sugar	-0.112152112	0.25566795	-0.439164622	0.562308403	0.729060148	0.795351175	~Q1_16_3_Portions_coffee_no_sugar + Q3_Q2_1_BMI + lib_size + read_conc + Q1_Q1_Age	aldex2	228
Simonsiella	Q1_16_3_Portions_coffee_no_sugar	0.264117025	0.266610481	0.992816116	0.379511524	0.729060148	0.795351175	~Q1_16_3_Portions_coffee_no_sugar + Q3_Q2_1_BMI + lib_size + read_conc + Q1_Q1_Age	aldex2	228
Cardiobacterium	Q1_16_3_Portions_coffee_no_sugar	-0.39925924	0.253588983	-1.573481604	0.200401844	0.729060148	0.795351175	~Q1_16_3_Portions_coffee_no_sugar + Q3_Q2_1_BMI + lib_size + read_conc + Q1_Q1_Age	aldex2	228
Gemella	Q1_16_3_Portions_coffee_no_sugar	-0.056272529	0.104572363	-0.524851178	0.608000733	0.729060148	0.795351175	~Q1_16_3_Portions_coffee_no_sugar + Q3_Q2_1_BMI + lib_size + read_conc + Q1_Q1_Age	aldex2	228
Aminicella	Q1_16_3_Portions_coffee_no_sugar	0.043938796	0.232265565	0.187399439	0.551930507	0.729060148	0.795351175	~Q1_16_3_Portions_coffee_no_sugar + Q3_Q2_1_BMI + lib_size + read_conc + Q1_Q1_Age	aldex2	228
Shuttleworthia	Q1_16_3_Portions_coffee_no_sugar	0.135793385	0.237128222	0.557568895	0.53592114	0.729060148	0.795351175	~Q1_16_3_Portions_coffee_no_sugar + Q3_Q2_1_BMI + lib_size + read_conc + Q1_Q1_Age	aldex2	228
Ottowia	Q1_16_3_Portions_coffee_no_sugar	-0.001602281	0.235453981	-0.004799533	0.535160757	0.729060148	0.795351175	~Q1_16_3_Portions_coffee_no_sugar + Q3_Q2_1_BMI + lib_size + read_conc + Q1_Q1_Age	aldex2	228
FJ202371_g	Q1_16_3_Portions_coffee_no_sugar	-0.124950833	0.237507677	-0.525292577	0.511436112	0.729060148	0.795351175	~Q1_16_3_Portions_coffee_no_sugar + Q3_Q2_1_BMI + lib_size + read_conc + Q1_Q1_Age	aldex2	228
ASND_g	Q1_16_3_Portions_coffee_no_sugar	0.057145087	0.239912014	0.241086915	0.566312417	0.729060148	0.795351175	~Q1_16_3_Portions_coffee_no_sugar + Q3_Q2_1_BMI + lib_size + read_conc + Q1_Q1_Age	aldex2	228
Leptotrichia	Q3_Q16_4_Portions_coffee_sugar	0.129098191	0.115421444	1.119373042	0.26867913	0.754571276	0.795351175	~Q3_Q16_4_Portions_coffee_sugar + Q3_Q2_1_BMI + lib_size + read_conc + Q1_Q1_Age	aldex2	228
[truncated: 24,687 more rows]
